# Supplementary material for: A synthetic microbial community derived from healthy apple rhizosphere alleviates apple replant disease
Source: Hortic Res. 2025 Aug 25;12(11):uhaf217. doi: 10.1093/hr/uhaf217 (PMC12596084; doi:10.1093/hr/uhaf217)
Supplement: Web_Material_uhaf217 [file web_material_uhaf217.zip]

Archive with 3 entries (3 files):
- Table S1.xls
- Table S2.xls
- Table S3-8.xls
