# Supplementary material for: A synthetic microbial community derived from healthy apple rhizosphere alleviates apple replant disease
Source: Hortic Res. 2025 Aug 25;12(11):uhaf217. doi: 10.1093/hr/uhaf217 (PMC12596084; doi:10.1093/hr/uhaf217)
Supplement: Web_Material_uhaf217 [file web_material_uhaf217.zip › Table S1.xls]

## Sheet: LB_RSM VS LB_FSM
Significantly different expression genes
ID	LB_FSM1_fpkm	LB_FSM2_fpkm	LB_FSM3_fpkm	LB_RSM1_fpkm	LB_RSM2_fpkm	LB_RSM3_fpkm	log2FoldChange	pvalue	regulated	KEGG	NR
MD09G0005700	19.0742	15.5218	15.8063	271.674	282.919	279.797	3.96392	6.49095e-303	up	K18696 glycerophosphodiester phosphodiesterase [EC:3.1.4.46] | (RefSeq) glycerophosphodiester phosphodiesterase GDPD1, chloroplastic-like (A)	glycerophosphodiester phosphodiesterase GDPD1, chloroplastic-like [Malus domestica]
MD11G0087200	3.6573	3.7411	3.2745	160.239	163.772	164.112	5.42945	1.8925e-272	up	--	metallothionein-like protein type 2 [Malus domestica]
MD02G0027000	7.4046	8.6972	7.2189	146.627	150.355	141.639	4.14719	3.18512e-272	up	--	SPX domain-containing protein 1-like [Malus domestica]
MD14G0212200	19.3718	21.5636	18.4064	205.335	207.156	195.392	3.27115	2.14544e-223	up	--	germin-like protein subfamily 1 member 13 [Malus domestica]
MD15G0029500	14.9944	16.1267	15.5799	155.961	168.146	147.062	3.24835	1.93157e-209	up	K23136 fraxetin 5-hydroxylase [EC:1.14.14.164] | (RefSeq) xanthotoxin 5-hydroxylase CYP82C4-like (A)	xanthotoxin 5-hydroxylase CYP82C4-like [Malus domestica]
MD12G0128200	345.449	314.19	362.123	25.878	29.8625	29.9493	-3.66297	3.47025e-206	down	K14686 solute carrier family 31 (copper transporter), member 1 | (RefSeq) copper transporter 2-like (A)	copper transporter 2-like [Malus domestica]
MD15G0043900	50.9253	50.0657	47.2932	3.4845	2.6512	3.4067	-4.04313	9.47266e-194	down	K15639 PHYB activation tagged suppressor 1 [EC:1.14.-.-] | (RefSeq) cytochrome P450 734A1 (A)	cytochrome P450 CYP72A219-like [Malus domestica]
MD13G0183300	7.4794	8.6295	5.524	167.69	178.932	157.252	4.45649	3.57284e-176	up	--	glu S.griseus protease inhibitor-like [Malus domestica]
novel.4411	4.662	4.3675	4.6539	30.9517	30.1412	28.7229	2.6285	9.47636e-172	up	K08248 (R)-mandelonitrile lyase [EC:4.1.2.10] | (RefSeq) (R)-mandelonitrile lyase 2-like (A)	hypothetical protein C1H46_035100 [Malus baccata]
MD15G0152000	9.2618	9.4161	8.2209	83.8291	88.6566	82.3788	3.15861	1.42642e-168	up	--	SPX domain-containing protein 1 [Malus domestica]
MD05G0185000	25.232	25.7966	27.0717	181.697	178.358	168.691	2.67281	1.52591e-162	up	K23145 scopoletin 8-hydroxylase [EC:1.14.11.60] | (RefSeq) scopoletin 8-hydroxylase (A)	scopoletin 8-hydroxylase [Malus domestica]
MD16G0196200	551.852	476.183	525.446	88.5416	85.1325	89.7571	-2.64625	1.79619e-160	down	K16292 KDEL-tailed cysteine endopeptidase [EC:3.4.22.-] | (RefSeq) vignain-like (A)	senescence-specific cysteine protease SAG39-like [Malus domestica]
MD05G0159700	259.205	269.844	237.107	53.2652	49.858	51.2553	-2.39611	1.50355e-150	down	K14638 solute carrier family 15 (peptide/histidine transporter), member 3/4 | (RefSeq) protein NRT1/ PTR FAMILY 8.3-like (A)	protein NRT1/ PTR FAMILY 5.2-like [Malus domestica]
MD10G0028000	4.2092	4.4437	4.299	47.5283	52.5782	44.6605	3.39605	1.5427e-148	up	K16903 L-tryptophan---pyruvate aminotransferase [EC:2.6.1.99] | (RefSeq) tryptophan aminotransferase-related protein 2 (A)	tryptophan aminotransferase-related protein 4 [Malus domestica]
MD01G0041800	298.955	279.037	285.242	51.359	57.6528	55.734	-2.47586	2.57039e-145	down	--	putative ripening-related protein 1 [Malus domestica]
MD10G0185800	208.079	201.169	207.228	51.0191	47.9486	49.2842	-2.142	5.06336e-132	down	K01054 acylglycerol lipase [EC:3.1.1.23] | (RefSeq) uncharacterized protein LOC103406163 (A)	hypothetical protein C1H46_004408 [Malus baccata]
MD07G0195800	126.159	147.528	128.426	18.3128	21.3993	22.484	-2.77884	6.56395e-131	down	K08176 MFS transporter, PHS family, inorganic phosphate transporter | (RefSeq) inorganic phosphate transporter 1-1-like (A)	inorganic phosphate transporter 1-1-like [Malus domestica]
MD16G0209100	433.364	487.761	419.692	89.7683	83.5925	93.5786	-2.41367	1.01225e-129	down	K16292 KDEL-tailed cysteine endopeptidase [EC:3.4.22.-] | (RefSeq) vignain-like (A)	senescence-specific cysteine protease SAG39-like [Malus domestica]
MD16G0208000	295.332	284.597	266.682	51.7621	51.5274	59.5061	-2.46415	1.4049e-129	down	K16292 KDEL-tailed cysteine endopeptidase [EC:3.4.22.-] | (RefSeq) vignain-like (A)	senescence-specific cysteine protease SAG39-like [Malus sylvestris]
MD10G0203600	2.5998	2.2689	2.7401	58.4144	58.1927	41.3565	4.29006	1.26526e-125	up	K22395 cinnamyl-alcohol dehydrogenase [EC:1.1.1.195] | (RefSeq) berberine bridge enzyme-like 15 (A)	berberine bridge enzyme-like 4 [Malus domestica]
MD17G0014800	112.918	117.895	115.435	28.7053	29.2811	29.6445	-2.06849	1.54084e-119	down	K24917 amino acid permease | (RefSeq) amino acid permease 3-like (A)	lysine histidine transporter 1-like [Malus domestica]
MD08G0170300	89.3084	107.534	88.3567	13.6704	12.4928	15.5442	-2.85865	4.84873e-119	down	--	oligopeptide transporter 2-like [Malus sylvestris]
MD06G0195300	3.3959	2.5882	2.8102	37.0943	35.1618	33.7365	3.50719	9.46195e-119	up	K14379 tartrate-resistant acid phosphatase type 5 [EC:3.1.3.2] | (RefSeq) purple acid phosphatase 17-like (A)	purple acid phosphatase 17-like [Malus domestica]
MD05G0247900	258.428	227.99	280.798	45.5277	41.6273	45.2449	-2.62186	6.34264e-118	down	K14638 solute carrier family 15 (peptide/histidine transporter), member 3/4 | (RefSeq) protein NRT1/ PTR FAMILY 4.5-like (A)	hypothetical protein DVH24_011366 [Malus domestica]
MD11G0095100	152.555	137.304	154.925	22.2534	21.8074	26.7423	-2.73794	1.25713e-115	down	--	chitinase 2-like [Malus domestica]
MD05G0016600	408.189	398.451	407.428	120.082	119.766	121.404	-1.83498	3.44634e-115	down	K09843 (+)-abscisic acid 8'-hydroxylase [EC:1.14.14.137] | (RefSeq) abscisic acid 8'-hydroxylase CYP707A2 (A)	hypothetical protein DVH24_030607 [Malus domestica]
MD15G0081300	418.582	387.977	404.48	112.299	107.361	105.056	-1.9849	1.97047e-113	down	K17913 carlactone synthase / all-trans-10'-apo-beta-carotenal 13,14-cleaving dioxygenase [EC:1.13.11.69 1.13.11.70] | (RefSeq) carotenoid cleavage dioxygenase 8 homolog B, chloroplastic (A)	carotenoid cleavage dioxygenase 8 homolog B, chloroplastic [Malus domestica]
MD11G0159900	64.0399	60.1738	63.2194	12.9759	11.7548	11.6188	-2.45241	2.24069e-113	down	K20617 cytochrome P450 family 71 subfamily A | (RefSeq) cytochrome P450 71A9-like (A)	premnaspirodiene oxygenase-like [Malus domestica]
MD15G0253800	90.6603	89.4788	91.9663	21.9498	20.0802	22.0611	-2.17203	3.71136e-113	down	K14487 auxin responsive GH3 gene family | (RefSeq) probable indole-3-acetic acid-amido synthetase GH3.1 (A)	probable indole-3-acetic acid-amido synthetase GH3.1 [Malus domestica]
MD11G0020100	2.2797	2.5326	2.5238	37.9741	43.8698	32.4975	3.87518	6.00852e-113	up	K01188 beta-glucosidase [EC:3.2.1.21] | (RefSeq) cyanogenic beta-glucosidase-like isoform X2 (A)	beta-glucosidase 12-like [Malus sylvestris]
MD08G0195300	6.6783	6.4703	8.2804	57.905	71.0819	63.5638	3.07922	1.35038e-110	up	K23136 fraxetin 5-hydroxylase [EC:1.14.14.164] | (RefSeq) xanthotoxin 5-hydroxylase CYP82C4-like (A)	cytochrome P450 CYP82D47-like [Malus domestica]
MD13G0198300	84.8018	85.9888	87.0451	19.3033	17.6419	20.0199	-2.26438	6.83061e-110	down	K13691 pathogen-inducible salicylic acid glucosyltransferase [EC:2.4.1.-] | (RefSeq) UDP-glycosyltransferase 74F2-like (A)	7-deoxyloganetin glucosyltransferase-like [Malus domestica]
MD17G0199100	162.227	150.958	158.399	32.6127	28.156	31.6783	-2.43667	8.1497e-110	down	K16292 KDEL-tailed cysteine endopeptidase [EC:3.4.22.-] | (RefSeq) vignain-like (A)	ervatamin-B-like [Malus sylvestris]
MD17G0198600	53.1158	48.4466	50.2076	7.8384	6.3929	7.3945	-2.89676	6.73172e-108	down	K16292 KDEL-tailed cysteine endopeptidase [EC:3.4.22.-] | (RefSeq) vignain-like (A)	senescence-specific cysteine protease SAG39-like [Malus domestica]
MD07G0058800	191.296	195.863	185.194	57.1813	55.9827	57.3963	-1.8323	7.23646e-108	down	K10526 OPC-8:0 CoA ligase 1 [EC:6.2.1.-] | (RefSeq) 4-coumarate--CoA ligase-like 5 (A)	4-coumarate--CoA ligase-like 5 [Malus domestica]
MD06G0199500	23.7825	18.8305	22.476	165.922	154.261	143.29	2.74637	1.78809e-107	up	--	germin-like protein subfamily 1 member 13 [Malus domestica]
MD11G0152200	7.1703	5.2829	5.9057	54.5963	61.5285	51.4231	3.10494	4.89969e-106	up	K19891 glucan endo-1,3-beta-glucosidase 1/2/3 [EC:3.2.1.39] | (RefSeq) LOW QUALITY PROTEIN: glucan endo-1,3-beta-glucosidase 3-like (A)	glucan endo-1,3-beta-glucosidase-like [Malus domestica]
MD09G0241100	6.0154	5.313	8.0346	64.5351	63.6098	61.6611	3.20473	8.27531e-105	up	K23618 acyl-activating enzyme 11/12 [EC:6.2.1.2 6.2.1.-] | (RefSeq) butyrate--CoA ligase AAE11, peroxisomal-like (A)	hypothetical protein C1H46_041524 [Malus baccata]
MD15G0272400	5.2079	4.8723	5.0275	47.6168	43.5318	42.136	3.05585	2.34222e-104	up	K06892 feruloyl-CoA 6-hydroxylase [EC:1.14.11.61] | (RefSeq) feruloyl CoA ortho-hydroxylase 1-like (A)	feruloyl CoA ortho-hydroxylase 1-like [Malus domestica]
MD03G0087800	365.161	282.092	400.879	42.501	42.656	48.3671	-3.06091	1.78343e-102	down	--	chitinase 2-like [Malus domestica]
MD07G0192700	77.4892	70.3989	78.1656	16.5005	14.802	15.3654	-2.36245	2.85418e-102	down	K20667 beta-amyrin 28-monooxygenase [EC:1.14.14.126] | (RefSeq) beta-amyrin 28-monooxygenase (A)	taxadiene 5-alpha hydroxylase-like [Pyrus ussuriensis x Pyrus communis]
MD09G0206300	97.3968	103.176	95.7935	16.7311	13.6019	18.2846	-2.69311	1.07598e-101	down	K16292 KDEL-tailed cysteine endopeptidase [EC:3.4.22.-] | (RefSeq) vignain (A)	senescence-specific cysteine protease SAG39-like [Malus domestica]
MD07G0114800	180.541	195.636	173.903	38.992	36.9124	42.3751	-2.30283	1.28295e-101	down	--	hypothetical protein DVH24_014272 [Malus domestica]
MD11G0029000	160.257	152.644	169.962	42.1923	40.5062	43.6258	-2.02124	8.57576e-100	down	--	oligopeptide transporter 1-like [Malus domestica]
MD17G0213100	10.3817	7.6703	10.7377	76.5008	89.2406	83.0784	3.02434	9.86094e-100	up	--	thaumatin-like protein 1a [Malus domestica]
MD02G0086800	225.03	226.624	223.627	72.0033	69.6231	72.0354	-1.74609	5.00955e-98	down	--	GDSL esterase/lipase 5-like [Malus domestica]
MD17G0152400	0.5958	0.9571	0.8713	27.2914	28.9166	27.4667	5.01941	1.57052e-97	up	K13248 pyridoxal phosphate phosphatase PHOSPHO2 [EC:3.1.3.74] | (RefSeq) inorganic pyrophosphatase 1-like (A)	inorganic pyrophosphatase 1-like [Malus domestica]
MD01G0151100	66.6158	81.6069	69.1953	351.202	340.176	344.502	2.16687	1.70498e-97	up	K01689 enolase [EC:4.2.1.11] | (RefSeq) enolase (A)	hypothetical protein DVH24_022695 [Malus domestica]
MD05G0088700	2.7878	4.7025	4.9827	134.422	137.456	124.463	4.8996	3.56889e-97	up	K13449 pathogenesis-related protein 1 | (RefSeq) pathogenesis-related protein 1-like precursor (A)	pathogenesis-related protein 1-like precursor [Malus domestica]
MD15G0333000	69.5629	86.4614	75.1578	16.3465	16.5896	16.0855	-2.32336	1.52831e-96	down	--	oligopeptide transporter 2-like [Malus domestica]
MD05G0085900	0.531	0.4436	0.2761	24.4595	20.5286	25.8276	5.74091	7.45358e-94	up	K13031 amygdalin beta-glucosidase [EC:3.2.1.117] | (RefSeq) beta-glucosidase 12-like (A)	beta-glucosidase 12-like [Malus domestica]
MD02G0001700	86.8446	85.8598	77.8385	21.7479	21.2484	21.856	-2.03506	2.98951e-93	down	K19825 2-alkenal reductase (NADP+) [EC:1.3.1.102] | (RefSeq) 2-alkenal reductase (NADP(+)-dependent)-like isoform X1 (A)	2-alkenal reductase (NADP(+)-dependent)-like isoform X1 [Malus domestica]
MD10G0008000	110.897	94.521	112.141	21.1333	22.3125	21.3114	-2.3809	3.07822e-93	down	--	hypothetical protein C1H46_007455 [Malus baccata]
MD07G0234700	188.213	216.59	175.371	38.4516	37.8762	44.0567	-2.35383	3.07778e-92	down	K01183 chitinase [EC:3.2.1.14] | (RefSeq) hevamine-A-like (A)	hevamine-A-like [Malus domestica]
MD15G0024500	42.1457	39.9214	39.9435	150.549	144.793	141.075	1.75308	1.17225e-90	up	K23136 fraxetin 5-hydroxylase [EC:1.14.14.164] | (RefSeq) xanthotoxin 5-hydroxylase CYP82C4-like (A)	cytochrome P450 82A3-like [Malus domestica]
MD01G0054100	236.945	267.157	210.457	44.4282	40.2827	50.2101	-2.4894	1.74471e-90	down	K01183 chitinase [EC:3.2.1.14] | (RefSeq) hevamine-A-like (A)	hevamine-A-like [Malus domestica]
MD07G0253100	184.465	175.293	178.377	59.529	58.0335	60.6918	-1.68003	1.97104e-88	down	--	UNC93-like protein 1 [Malus domestica]
MD17G0198400	86.6675	103.488	85.8126	18.0558	20.8727	19.832	-2.3173	3.68105e-88	down	K16292 KDEL-tailed cysteine endopeptidase [EC:3.4.22.-] | (RefSeq) vignain (A)	senescence-specific cysteine protease SAG39-like [Malus domestica]
MD06G0034900	373.599	380.959	342.226	115.967	117.238	122.216	-1.71106	5.75488e-88	down	K24028 salicylic acid 3-hydroxylase [EC:1.14.11.-] | (RefSeq) protein DMR6-LIKE OXYGENASE 2-like (A)	probable inactive 2-oxoglutarate-dependent dioxygenase AOP2 [Malus domestica]
MD03G0174000	84.7075	87.5983	85.5549	28.8859	27.0684	28.1805	-1.70164	1.8655e-86	down	K05658 ATP-binding cassette, subfamily B (MDR/TAP), member 1 [EC:7.6.2.2] | (RefSeq) putative multidrug resistance protein (A)	hypothetical protein DVH24_004244 [Malus domestica]
MD12G0155900	138.484	135.017	128.86	40.2553	39.5944	44.2919	-1.78219	9.38869e-86	down	K09597 signal peptide peptidase-like 2B [EC:3.4.23.-] | (RefSeq) LOW QUALITY PROTEIN: signal peptide peptidase-like 2 (A)	hypothetical protein C1H46_008473 [Malus baccata]
MD13G0021100	284.965	287.962	265.501	867.817	888.708	892.699	1.57422	1.85427e-85	up	--	MLP-like protein 34 [Malus domestica]
MD13G0141600	128.412	151.844	127.877	582.291	590.256	551.636	1.99343	1.96607e-85	up	--	hypothetical protein DVH24_041335 [Malus domestica]
MD13G0040400	4.0447	3.2489	3.423	22.8252	22.5296	23.0633	2.58976	1.39255e-83	up	K14491 two-component response regulator ARR-B family | (RefSeq) LOW QUALITY PROTEIN: two-component response regulator ARR1-like (A)	transcription factor HHO3-like [Malus domestica]
MD15G0016600	3.5513	4.1077	3.3179	23.4445	23.4135	22.921	2.58247	1.69927e-83	up	K22390 acid phosphatase type 7 | (RefSeq) purple acid phosphatase 2-like isoform X1 (A)	purple acid phosphatase 2-like isoform X1 [Malus domestica]
MD10G0228300	104.367	95.1736	109.569	26.3229	24.1512	27.246	-2.07848	1.94924e-82	down	K14638 solute carrier family 15 (peptide/histidine transporter), member 3/4 | (RefSeq) protein NRT1/ PTR FAMILY 4.5-like (A)	protein NRT1/ PTR FAMILY 4.5-like [Malus domestica]
MD16G0167200	2.1558	1.7649	2.2169	18.0675	21.4749	18.1309	3.14588	2.2219e-82	up	K24193 MFS transporter, SP family, sugar:H+ symporter | (RefSeq) sugar transport protein 13-like (A)	sugar transport protein 13-like [Malus domestica]
novel.2790	8.5193	9.2625	10.0953	1.5926	1.2252	1.6406	-2.73109	4.76279e-82	down	--	uncharacterized protein LOC126621792 [Malus sylvestris]
novel.3467	119.82	102.63	116.478	22.714	27.7212	26.2184	-2.23173	1.4189e-81	down	K02133 F-type H+-transporting ATPase subunit beta [EC:7.1.2.2] | (RefSeq) ATP synthase subunit beta, mitochondrial (A)	Seven transmembrane MLO family protein [Prunus dulcis]
MD04G0058000	0.8935	1.378	1.2195	41.3606	48.882	40.437	5.13648	1.42612e-81	up	--	LOW QUALITY PROTEIN: protein P21 [Malus domestica]
MD04G0063600	1045.52	880.052	1058.94	258.916	246.207	257.918	-2.05449	1.88982e-81	down	--	subtilisin-like protease SBT1.2 [Malus domestica]
MD11G0235400	2.3231	1.6693	1.5236	23.1105	25.4897	21.1889	3.57818	2.24087e-81	up	K22683 aspartyl protease family protein [EC:3.4.23.-] | (RefSeq) aspartyl protease family protein 2-like (A)	gamma conglutin 1-like [Malus domestica]
MD16G0093800	16.1686	16.0509	16.8624	3.7262	3.55	4.1181	-2.19323	1.3e-80	down	K05658 ATP-binding cassette, subfamily B (MDR/TAP), member 1 [EC:7.6.2.2] | (RefSeq) putative multidrug resistance protein (A)	putative multidrug resistance protein [Malus domestica]
MD11G0126400	7.4316	8.3195	8.4145	31.534	32.5125	31.982	1.90367	3.61182e-80	up	K05681 ATP-binding cassette, subfamily G (WHITE), member 2 | (RefSeq) ABC transporter G family member 21-like (A)	pleiotropic drug resistance protein 2-like [Malus domestica]
MD03G0231700	196.504	257.245	162.296	1447.4	1455.11	1404.28	2.72221	7.9128e-80	up	K00799 glutathione S-transferase [EC:2.5.1.18] | (RefSeq) glutathione S-transferase-like (A)	hypothetical protein DVH24_002693 [Malus domestica]
MD17G0198200	37.4262	39.3819	40.5802	6.2735	7.3256	7.9649	-2.53126	1.65654e-79	down	K16292 KDEL-tailed cysteine endopeptidase [EC:3.4.22.-] | (RefSeq) vignain-like (A)	senescence-specific cysteine protease SAG39-like [Malus domestica]
novel.734	0.0656	0.1897	0.3197	126.366	128.524	125.509	9.27581	2.4119e-79	up	--	--
MD04G0032600	648.156	680.819	672.134	226.475	204.327	220.709	-1.70478	4.89233e-78	down	--	subtilisin-like protease SBT1.2 [Malus domestica]
MD07G0091000	103.935	106.415	101.328	18.9944	18.7877	24.2842	-2.41389	6.16531e-78	down	--	putative ripening-related protein 1 [Malus domestica]
MD04G0032500	1211.03	1026.62	1193.39	326.747	320.34	336.925	-1.8886	1.94168e-76	down	--	hypothetical protein C1H46_021311, partial [Malus baccata]
MD10G0022100	83.4302	96.1429	82.1282	17.4027	15.7105	19.6472	-2.3956	3.64699e-76	down	--	citrate-binding protein-like [Malus domestica]
MD06G0023800	491.296	396.22	475.576	109.696	108.453	119.616	-2.09966	5.77317e-76	down	K23947 2-oxoglutarate-dependent dioxygenase [EC:1.14.11.-] | (RefSeq) 2-oxoglutarate-dependent dioxygenase DAO-like (A)	2-oxoglutarate-dependent dioxygenase AOP3-like [Malus domestica]
MD13G0005900	145.099	150.26	143.645	50.4307	52.8371	49.9028	-1.60511	6.82092e-76	down	K01915 glutamine synthetase [EC:6.3.1.2] | (RefSeq) glutamine synthetase nodule isozyme-like (A)	glutamine synthetase nodule isozyme-like [Malus domestica]
MD07G0094600	2.1111	1.2001	1.3721	22.57	23.4634	23.7772	3.81609	1.29481e-75	up	--	SPX domain-containing protein 3 [Malus domestica]
MD14G0147900	5.7698	8.6829	6.4286	43.8109	48.0169	46.751	2.64402	4.32882e-75	up	K20617 cytochrome P450 family 71 subfamily A | (RefSeq) cytochrome P450 71A1-like (A)	cytochrome P450 71A1-like [Malus domestica]
MD02G0172100	38.4382	38.343	38.1802	9.7414	10.7941	10.3677	-1.98161	4.90263e-75	down	K20495 long-chain fatty acid omega-monooxygenase [EC:1.14.14.80] | (RefSeq) cytochrome P450 704B1 (A)	cytochrome P450 704C1 [Malus domestica]
novel.2471	457.583	427.016	494.131	142.589	134.103	140.933	-1.80995	9.0201e-75	down	K08653 membrane-bound transcription factor site-1 protease [EC:3.4.21.112] | (RefSeq) LOW QUALITY PROTEIN: subtilisin-like protease SBT6.1 (A)	subtilisin-like protease SBT1.7 [Malus domestica]
novel.4113	97.434	100.98	109.276	31.4201	30.0393	31.7235	-1.81016	9.92198e-75	down	K16298 serine carboxypeptidase-like clade IV [EC:3.4.16.-] | (RefSeq) serine carboxypeptidase-like (A)	serine carboxypeptidase-like [Malus domestica]
MD04G0043300	2.6232	1.4874	2.5072	25.5159	27.5326	24.9462	3.47452	4.51044e-74	up	K01183 chitinase [EC:3.2.1.14] | (RefSeq) endochitinase EP3-like (A)	endochitinase EP3-like [Malus domestica]
MD17G0038800	128.115	119.915	120.336	34.1418	32.5577	39.0725	-1.88606	5.16552e-73	down	K13508 glycerol-3-phosphate acyltransferase [EC:2.3.1.15 2.3.1.198] | (RefSeq) glycerol-3-phosphate 2-O-acyltransferase 6 (A)	glycerol-3-phosphate 2-O-acyltransferase 6-like [Malus domestica]
MD17G0033400	65.5005	57.7563	66.122	17.252	16.7595	18.0715	-1.94903	1.83883e-72	down	K13415 protein brassinosteroid insensitive 1 [EC:2.7.10.1 2.7.11.1] | (RefSeq) systemin receptor SR160 (A)	probable inactive receptor kinase At2g26730 [Malus domestica]
MD14G0040900	490.584	554.233	526.366	1830.21	1702.92	1729.5	1.65814	3.80446e-72	up	K23136 fraxetin 5-hydroxylase [EC:1.14.14.164] | (RefSeq) xanthotoxin 5-hydroxylase CYP82C4-like (A)	cytochrome P450 82A3-like [Malus domestica]
MD01G0100600	96.0775	94.1812	82.6473	21.1783	21.8625	21.4287	-2.16681	8.70425e-72	down	--	CASP-like protein 4D1 [Malus domestica]
MD11G0176100	130.781	136.095	132.623	434.842	411.566	399.628	1.55536	1.74206e-71	up	K20562 biphenyl-4-hydroxylase | (RefSeq) cytochrome P450 CYP736A12-like (A)	cytochrome P450 CYP736A12-like [Malus domestica]
MD08G0097900	259.986	287.45	235.43	83.3438	82.6592	82.704	-1.7391	3.2376e-71	down	K17913 carlactone synthase / all-trans-10'-apo-beta-carotenal 13,14-cleaving dioxygenase [EC:1.13.11.69 1.13.11.70] | (RefSeq) LOW QUALITY PROTEIN: carotenoid cleavage dioxygenase 8 homolog B, chloroplastic (A)	carotenoid cleavage dioxygenase 8 homolog B, chloroplastic-like [Malus sylvestris]
MD16G0008300	13.834	16.1056	14.246	65.4826	66.3829	63.3727	2.05741	1.62135e-70	up	--	defensin Ec-AMP-D2-like [Pyrus ussuriensis x Pyrus communis]
MD16G0142400	2.0056	2.4487	1.6946	26.5089	26.2767	24.9715	3.57435	1.74983e-70	up	--	major allergen Mal d 1-like [Malus domestica]
MD16G0187000	1.2875	0.9173	1.2552	25.1982	26.7614	19.6991	4.28784	1.03288e-69	up	K24028 salicylic acid 3-hydroxylase [EC:1.14.11.-] | (RefSeq) protein DMR6-LIKE OXYGENASE 2-like (A)	1-aminocyclopropane-1-carboxylate oxidase homolog 1-like [Malus domestica]
MD13G0035400	38.3763	38.8779	38.917	7.4698	8.5367	9.0793	-2.29754	1.97779e-69	down	K05986 nuclease S1 [EC:3.1.30.1] | (RefSeq) endonuclease 2-like (A)	endonuclease 2-like [Malus domestica]
MD01G0041400	381.822	480.967	362.851	81.7212	90.0043	99.3241	-2.26205	3.46995e-69	down	--	putative ripening-related protein 1 [Malus domestica]
MD07G0207100	48.9272	51.1103	44.9451	13.4235	13.1981	12.5361	-1.97382	7.53837e-69	down	K13989 Derlin-2/3 | (RefSeq) derlin-1.1-like (A)	derlin-1.1-like [Malus domestica]
MD04G0064000	72.1254	79.4688	82.1668	21.1471	21.1898	22.3828	-1.9396	7.94881e-69	down	--	hypothetical protein C1H46_001788 [Malus baccata]
MD14G0168200	66.8527	66.2164	64.8385	20.6175	21.1364	22.7126	-1.7042	9.03438e-69	down	K04123 ent-kaurenoic acid monooxygenase [EC:1.14.14.107] | (RefSeq) ent-kaurenoic acid oxidase 1-like (A)	ent-kaurenoic acid oxidase-like [Malus domestica]
MD11G0111600	19.7126	23.7848	20.0019	88.823	82.0926	82.9646	1.91408	1.06369e-68	up	K02575 MFS transporter, NNP family, nitrate/nitrite transporter | (RefSeq) high affinity nitrate transporter 2.4-like (A)	high affinity nitrate transporter 2.4-like [Malus domestica]
MD12G0027500	18.9724	15.2225	18.8392	2.1464	2.1102	3.1541	-2.92618	3.59125e-68	down	K17756 long-chain-alcohol oxidase [EC:1.1.3.20] | (RefSeq) long-chain-alcohol oxidase FAO2-like (A)	uncharacterized protein LOC126593991 [Malus sylvestris]
MD17G0184000	30.6861	32.796	29.641	9.8164	8.3176	9.5049	-1.83747	6.5077e-68	down	K03255 protein TIF31 | (RefSeq) protein TSS isoform X1 (A)	protein TSS isoform X1 [Malus domestica]
novel.3777	88.729	79.0647	89.5581	25.878	27.2019	27.7259	-1.75809	9.83286e-68	down	--	probable alkaline/neutral invertase B [Malus domestica]
MD16G0119800	56.9611	53.0485	53.7545	19.1674	17.4119	18.9595	-1.64568	1.26401e-67	down	K05658 ATP-binding cassette, subfamily B (MDR/TAP), member 1 [EC:7.6.2.2] | (RefSeq) ABC transporter B family member 11-like (A)	ABC transporter B family member 11-like [Malus sylvestris]
MD16G0073100	20.7211	18.5301	20.7267	4.0767	4.4356	4.5337	-2.28734	4.42552e-67	down	K13508 glycerol-3-phosphate acyltransferase [EC:2.3.1.15 2.3.1.198] | (RefSeq) glycerol-3-phosphate 2-O-acyltransferase 6 (A)	glycerol-3-phosphate 2-O-acyltransferase 6-like [Malus domestica]
MD16G0142100	124.172	158.318	118.678	656.592	610.438	588.589	2.12527	1.86343e-66	up	--	major allergen Pru av 1 [Malus domestica]
MD16G0218200	87.7698	85.0064	83.2298	26.8844	25.3303	28.0795	-1.75847	2.91576e-66	down	K09286 EREBP-like factor | (RefSeq) ethylene-responsive transcription factor ERF027-like (A)	ethylene-responsive transcription factor ERF027-like [Malus domestica]
MD14G0080700	294.853	255.185	287.914	91.7499	89.2994	94.1046	-1.69312	4.04683e-66	down	K01369 legumain [EC:3.4.22.34] | (RefSeq) vacuolar-processing enzyme-like (A)	vacuolar-processing enzyme-like [Malus domestica]
MD02G0103800	2.3411	1.5658	1.9563	20.9367	18.8592	19.1973	3.24737	2.3024e-65	up	--	GDSL esterase/lipase At5g55050-like [Malus domestica]
MD15G0216500	18.6836	18.3652	18.5748	4.7548	4.0608	4.71	-2.12583	2.76133e-65	down	K01179 endoglucanase [EC:3.2.1.4] | (RefSeq) endoglucanase 24-like (A)	endoglucanase 24-like [Malus domestica]
MD14G0055500	93.4712	86.4161	103.028	27.073	24.1091	26.4684	-1.95224	5.82756e-65	down	K24188 cytochrome P450 family 93 subfamily A [EC:1.14.-.-] | (RefSeq) cytochrome P450 93A3 (A)	cytochrome P450 93A3 [Malus domestica]
MD04G0063400	120.6	113.886	127.203	40.7369	35.2743	36.8118	-1.7669	6.88837e-65	down	--	subtilisin-like protease SBT1.2 [Malus domestica]
MD03G0067400	34.506	29.382	34.5001	7.317	5.3584	6.5804	-2.43915	1.03201e-64	down	K12356 coniferyl-alcohol glucosyltransferase [EC:2.4.1.111] | (RefSeq) anthocyanidin 3-O-glucosyltransferase 5-like isoform X1 (A)	UDP-glucose iridoid glucosyltransferase-like isoform X4 [Malus sylvestris]
novel.4140	0.424	0.3678	0.5787	15.4055	14.6668	13.8974	4.91767	1.55621e-64	up	--	GDSL esterase/lipase 1-like isoform X2 [Malus domestica]
MD13G0121900	72.5773	51.7795	72.1657	12.4688	10.3145	11.3431	-2.61258	1.66651e-64	down	K14638 solute carrier family 15 (peptide/histidine transporter), member 3/4 | (RefSeq) protein NRT1/ PTR FAMILY 4.5-like (A)	protein NRT1/ PTR FAMILY 4.6-like [Malus sylvestris]
MD10G0108500	432.287	369.242	393.241	120.704	133.678	135.702	-1.70135	2.70445e-64	down	--	GDSL esterase/lipase At5g55050-like [Malus domestica]
MD04G0063900	116.213	96.3705	114.825	23.1499	26.573	25.334	-2.21203	4.77174e-64	down	--	subtilisin-like protease [Pyrus ussuriensis x Pyrus communis]
novel.1413	13.3954	10.2502	11.6274	57.8415	59.7833	68.4757	2.31385	6.12749e-64	up	--	dehydrin DHN3 [Malus domestica]
MD05G0225200	3.2489	2.6939	3.2014	20.9272	23.728	18.8615	2.71019	7.60689e-64	up	K22395 cinnamyl-alcohol dehydrogenase [EC:1.1.1.195] | (RefSeq) berberine bridge enzyme-like 15 (A)	berberine bridge enzyme-like 26 [Malus domestica]
MD09G0154200	394.713	383.452	366.691	110.889	126.255	129.395	-1.72915	6.4602e-63	down	K03955 NADH dehydrogenase (ubiquinone) 1 alpha/beta subcomplex 1, acyl-carrier protein | (RefSeq) acyl carrier protein 2, mitochondrial-like (A)	acyl carrier protein 1, chloroplastic-like [Malus domestica]
MD05G0088300	24.6512	24.2798	22.0461	73.1634	82.348	80.9947	1.65067	8.51131e-63	up	--	uncharacterized protein LOC103436305 [Malus domestica]
MD07G0016000	13.4122	13.7742	12.8703	46.1584	46.3652	45.9747	1.70398	1.12772e-62	up	K13082 bifunctional dihydroflavonol 4-reductase/flavanone 4-reductase [EC:1.1.1.219 1.1.1.234] | (RefSeq) bifunctional dihydroflavonol 4-reductase/flavanone 4-reductase (A)	hypothetical protein DVH24_006613 [Malus domestica]
novel.4766	93.8157	126.331	98.6094	25.801	24.987	24.7354	-2.16251	1.27263e-62	down	K16292 KDEL-tailed cysteine endopeptidase [EC:3.4.22.-] | (RefSeq) vignain-like (A)	senescence-specific cysteine protease SAG39-like [Malus domestica]
novel.2654	294.034	213.277	251.827	55.1365	63.3616	59.1809	-2.18171	1.52603e-62	down	--	hypothetical protein DVH24_021490 [Malus domestica]
MD07G0132600	25.0413	23.5516	25.1241	98.5753	87.8171	86.6659	1.80344	1.65703e-62	up	K13066 caffeic acid 3-O-methyltransferase / acetylserotonin O-methyltransferase [EC:2.1.1.68 2.1.1.4] | (RefSeq) caffeic acid 3-O-methyltransferase-like (A)	caffeic acid 3-O-methyltransferase-like [Malus domestica]
MD16G0223900	74.5326	81.2857	69.479	22.23	21.018	23.851	-1.83258	1.75074e-62	down	K13430 serine/threonine-protein kinase PBS1 [EC:2.7.11.1] | (RefSeq) probable serine/threonine-protein kinase PBL7 isoform X2 (A)	PTI1-like tyrosine-protein kinase At3g15890 [Malus domestica]
MD07G0079800	254.703	287.186	242.398	85.1352	89.3958	86.2783	-1.67375	3.27619e-62	down	K20359 PRA1 family protein 1 | (RefSeq) PRA1 family protein F4-like (A)	PRA1 family protein F3-like [Malus domestica]
MD09G0206100	329.238	461.502	345.891	84.9101	76.938	88.9019	-2.26509	1.1911e-61	down	K16292 KDEL-tailed cysteine endopeptidase [EC:3.4.22.-] | (RefSeq) vignain (A)	senescence-specific cysteine protease SAG39-like [Malus domestica]
MD07G0253400	23.9947	25.9598	23.781	4.9985	5.6144	5.1353	-2.31321	2.245e-61	down	--	uncharacterized protein LOC103410334 [Malus domestica]
MD17G0087100	0.3427	0.3548	0.2722	3.7907	4.4972	4.6985	3.65748	2.53786e-61	up	K10999 cellulose synthase A [EC:2.4.1.12] | (RefSeq) LOW QUALITY PROTEIN: cellulose synthase A catalytic subunit 7 [UDP-forming]-like (A)	hypothetical protein DVH24_028156 [Malus domestica]
MD15G0150000	880.343	775.828	776.92	265.716	279.755	300.899	-1.60936	3.31349e-61	down	--	early nodulin-like protein 1 [Malus domestica]
MD09G0118100	55.9894	62.7679	62.526	17.6866	15.2876	17.2137	-1.93905	4.07286e-61	down	K13691 pathogen-inducible salicylic acid glucosyltransferase [EC:2.4.1.-] | (RefSeq) UDP-glycosyltransferase 74F2-like (A)	7-deoxyloganetin glucosyltransferase-like [Malus sylvestris]
MD09G0058400	130.321	125.618	126.393	41.7882	39.3426	41.6984	-1.72403	8.17062e-61	down	K13691 pathogen-inducible salicylic acid glucosyltransferase [EC:2.4.1.-] | (RefSeq) UDP-glycosyltransferase 74F2-like (A)	hypothetical protein C1H46_019066, partial [Malus baccata]
MD11G0066200	38.948	40.6546	38.6173	12.3146	13.4666	13.6705	-1.66945	1.19127e-60	down	K14638 solute carrier family 15 (peptide/histidine transporter), member 3/4 | (RefSeq) protein NRT1/ PTR FAMILY 8.2-like (A)	hypothetical protein DVH24_033025 [Malus domestica]
MD17G0108000	44.56	57.6089	47.1841	13.274	12.0527	13.0595	-2.04525	1.93744e-60	down	K17086 transmembrane 9 superfamily member 2/4 | (RefSeq) transmembrane 9 superfamily member 12-like (A)	transmembrane 9 superfamily member 12-like [Malus domestica]
MD07G0136300	28.1654	25.2236	27.3928	7.1438	7.4935	7.4349	-1.95812	3.69361e-60	down	K19791 iron transport multicopper oxidase | (RefSeq) monocopper oxidase-like protein SKU5 (A)	monocopper oxidase-like protein SKU5 [Malus domestica]
MD04G0142900	180.377	175.144	175.579	68.064	72.2536	74.0571	-1.39513	3.98101e-60	down	K20661 cytochrome P450 family 714 subfamily A1 | (RefSeq) cytochrome P450 714A1-like (A)	cytochrome P450 714A1-like [Malus domestica]
MD17G0198900	230.799	298.976	220.102	62.5761	56.5527	63.9856	-2.11815	1.01557e-59	down	K16292 KDEL-tailed cysteine endopeptidase [EC:3.4.22.-] | (RefSeq) vignain-like (A)	LOW QUALITY PROTEIN: ervatamin-B-like [Malus domestica]
novel.4396	2.0118	2.4378	3.3623	26.0203	23.7052	23.3353	3.13677	2.02998e-59	up	K20617 cytochrome P450 family 71 subfamily A | (RefSeq) cytochrome P450 71A1-like (A)	phenylacetaldehyde oxime monooxygenase CYP71AN24-like [Malus sylvestris]
MD08G0069900	23.5592	20.4417	20.7126	4.3965	4.9004	5.0682	-2.25707	3.62208e-59	down	K07195 exocyst complex component 7 | (RefSeq) LOW QUALITY PROTEIN: exocyst complex component EXO70A1 (A)	exocyst complex component EXO70A1-like [Malus domestica]
MD13G0202200	1.8578	3.0791	2.6063	16.9839	16.3223	16.435	2.63346	6.60155e-59	up	K22390 acid phosphatase type 7 | (RefSeq) purple acid phosphatase 23 (A)	purple acid phosphatase 23 [Malus domestica]
MD03G0230500	6.4333	5.7935	6.1247	27.6537	24.8107	25.7547	2.00626	1.3859e-58	up	K13260 isoflavone/4'-methoxyisoflavone 2'-hydroxylase [EC:1.14.14.90 1.14.14.89] | (RefSeq) cytochrome P450 81E8-like (A)	cytochrome P450 81E8-like [Malus domestica]
MD11G0197800	14.4791	14.2406	14.7862	3.427	3.5385	4.184	-2.05051	1.92347e-58	down	--	uncharacterized protein LOC103436326 [Malus domestica]
MD15G0022200	0.188	0.4834	0.7333	11.8408	9.6544	12.1239	4.48817	2.17198e-58	up	K10526 OPC-8:0 CoA ligase 1 [EC:6.2.1.-] | (RefSeq) LOW QUALITY PROTEIN: 4-coumarate--CoA ligase-like 5 (A)	uncharacterized protein LOC103450577 [Malus domestica]
MD03G0168600	39.8979	45.4543	41.2406	11.0543	12.7628	11.769	-1.91707	4.74051e-58	down	K20667 beta-amyrin 28-monooxygenase [EC:1.14.14.126] | (RefSeq) beta-amyrin 28-monooxygenase (A)	cytochrome P450 716B1-like [Malus domestica]
MD16G0087700	18.3506	14.1845	16.3184	2.7189	2.936	3.341	-2.52705	9.03529e-58	down	K13430 serine/threonine-protein kinase PBS1 [EC:2.7.11.1] | (RefSeq) serine/threonine-protein kinase PBS1-like (A)	lysM domain receptor-like kinase 3 [Malus domestica]
MD07G0211000	16.2694	20.3106	17.6291	65.6552	65.4351	63.3392	1.75669	1.34008e-57	up	K13783 MFS transporter, OPA family, solute carrier family 37 (glycerol-3-phosphate transporter), member 1/2 | (RefSeq) putative glycerol-3-phosphate transporter 1 (A)	putative glycerol-3-phosphate transporter 1 [Malus domestica]
MD09G0154700	45.0038	47.0322	43.4165	15.9602	14.0805	16.508	-1.62629	2.38504e-57	down	K05658 ATP-binding cassette, subfamily B (MDR/TAP), member 1 [EC:7.6.2.2] | (RefSeq) ABC transporter B family member 19-like (A)	ABC transporter B family member 19-like [Malus domestica]
novel.4076	15.575	16.6203	14.1106	53.6545	50.8991	51.8544	1.67099	7.50622e-57	up	--	uncharacterized protein LOC103438661 [Malus domestica]
MD04G0113300	4.4318	2.1359	4.7653	39.2355	38.9182	41.5582	3.31311	9.339e-57	up	K05909 laccase [EC:1.10.3.2] | (RefSeq) laccase-7-like (A)	laccase-7-like [Malus domestica]
MD08G0089700	0.9315	0.5986	1.2973	12.9836	13.701	14.1697	3.76681	1.95913e-56	up	--	patatin-like protein 2 isoform X2 [Malus sylvestris]
MD16G0122300	14.4822	15.3717	15.6525	44.3469	46.3203	43.2567	1.47066	2.17338e-56	up	K05681 ATP-binding cassette, subfamily G (WHITE), member 2 | (RefSeq) ABC transporter G family member 22-like isoform X1 (A)	pleiotropic drug resistance protein 3-like isoform X1 [Malus domestica]
MD17G0242600	21.4261	24.6997	22.594	7.2046	6.2545	7.2882	-1.81341	2.79015e-56	down	K05658 ATP-binding cassette, subfamily B (MDR/TAP), member 1 [EC:7.6.2.2] | (RefSeq) ABC transporter B family member 11-like (A)	ABC transporter B family member 11-like [Malus domestica]
MD05G0089000	0.4589	1.4376	0.4474	42.074	41.423	35.5989	5.57342	3.60411e-56	up	K13449 pathogenesis-related protein 1 | (RefSeq) pathogenesis-related protein 1-like (A)	pathogenesis-related protein 1-like [Malus domestica]
MD05G0106800	80.7524	64.4468	80.7194	20.0051	20.3349	20.4474	-1.98101	3.71619e-56	down	--	GDSL esterase/lipase At5g55050-like [Malus sylvestris]
MD05G0007700	0.7008	0.6215	0.6832	8.3246	7.7385	7.9988	3.49961	9.7127e-56	up	K13430 serine/threonine-protein kinase PBS1 [EC:2.7.11.1] | (RefSeq) serine/threonine-protein kinase PBS1-like (A)	probable serine/threonine-protein kinase PBL8 [Malus domestica]
MD06G0134000	36.4093	34.4351	36.386	111.688	112.778	106.677	1.54058	1.19048e-55	up	--	high-affinity nitrate transporter 3.2 [Malus domestica]
MD03G0231600	8.1213	8.68	6.933	35.3764	33.256	33.0811	2.01462	1.21765e-55	up	K00799 glutathione S-transferase [EC:2.5.1.18] | (RefSeq) glutathione S-transferase-like (A)	glutathione S-transferase-like [Malus domestica]
MD10G0007800	77.2923	62.4894	84.146	18.14	16.1023	16.6435	-2.22503	1.31074e-55	down	--	uncharacterized protein LOC103444562 [Malus domestica]
MD03G0107200	61.895	59.8534	67.2035	18.4335	16.3424	19.5584	-1.88474	1.89457e-55	down	K04565 superoxide dismutase, Cu-Zn family [EC:1.15.1.1] | (RefSeq) superoxide dismutase [Cu-Zn], chloroplastic (A)	superoxide dismutase [Cu-Zn]
MD04G0194000	4.0482	3.9021	2.1527	28.0796	32.317	27.4015	3.03609	4.17654e-55	up	--	pathogenesis-related protein PR-4 [Malus domestica]
MD17G0186700	34.2881	31.8371	33.9769	9.6126	10.9858	10.6933	-1.76421	7.20344e-55	down	--	putative UPF0481 protein At3g02645 [Malus domestica]
novel.3095	108.381	125.463	102.228	34.1257	33.1506	36.8899	-1.77492	1.76655e-54	down	K20359 PRA1 family protein 1 | (RefSeq) PRA1 family protein F4-like (A)	PRA1 family protein F3-like [Malus domestica]
MD12G0213800	38.5257	33.4482	39.7427	10.5266	10.7311	11.0656	-1.87613	1.98106e-54	down	K13416 brassinosteroid insensitive 1-associated receptor kinase 1 [EC:2.7.10.1 2.7.11.1] | (RefSeq) BRASSINOSTEROID INSENSITIVE 1-associated receptor kinase 1-like isoform X1 (A)	putative leucine-rich repeat receptor-like serine/threonine-protein kinase At2g19230 [Malus domestica]
MD06G0121300	62.9229	65.7206	59.2374	23.7828	23.7968	23.012	-1.49771	2.0944e-54	down	K14494 DELLA protein | (RefSeq) DELLA protein GAI-like (A)	DELLA protein GAI-like [Malus domestica]
MD02G0024800	1766.06	1414.68	1686.35	473.295	521.809	537.971	-1.75384	3.40095e-54	down	--	hypothetical protein DVH24_017763 [Malus domestica]
MD13G0190800	360.131	323.81	301.012	104.434	116.431	108.666	-1.66502	3.95856e-54	down	--	hypothetical protein DVH24_001889 [Malus domestica]
MD16G0128700	24.8484	22.3337	21.551	73.8815	86.0323	76.8292	1.69845	5.46832e-54	up	K08235 xyloglucan:xyloglucosyl transferase [EC:2.4.1.207] | (RefSeq) XET01; probable xyloglucan endotransglucosylase/hydrolase protein B precursor (A)	probable xyloglucan endotransglucosylase/hydrolase protein B isoform X1 [Malus domestica]
MD15G0115500	2.4992	3.2412	2.7023	20.9569	17.9369	18.6744	2.68308	5.51734e-54	up	K21384 3,5-dihydroxybiphenyl/4-hydroxycoumarin synthase [EC:2.3.1.177 2.3.1.208] | (RefSeq) 4-hydroxycoumarin synthase 1 (A)	4-hydroxycoumarin synthase 1 [Malus domestica]
MD09G0050500	77.5631	62.0406	77.5538	20.3971	19.9151	18.8032	-1.96401	5.89018e-54	down	K09286 EREBP-like factor | (RefSeq) ethylene-responsive transcription factor ERN2-like (A)	ethylene-responsive transcription factor ERN2-like [Malus domestica]
MD10G0255000	43.0497	39.7669	40.6581	11.8714	12.3293	13.4301	-1.80018	6.78309e-54	down	--	kelch-like protein 31 [Malus domestica]
MD09G0045100	19.1245	17.3944	17.1627	2.7539	3.5494	3.4676	-2.54339	8.23648e-54	down	--	protein FEZ-like [Malus domestica]
MD10G0146000	15.8551	26.0112	14.2289	130.803	139.675	133.91	2.76598	8.29833e-54	up	K00799 glutathione S-transferase [EC:2.5.1.18] | (RefSeq) glutathione transferase GST 23-like (A)	glutathione transferase GST 23-like [Malus domestica]
MD16G0065100	20.2113	17.1815	18.6953	5.4092	5.4748	5.6398	-1.84918	1.09498e-53	down	--	uncharacterized protein LOC126607126 [Malus sylvestris]
MD08G0107100	24.7032	21.308	22.8174	5.5989	5.9266	6.7943	-1.99563	1.14444e-53	down	K13416 brassinosteroid insensitive 1-associated receptor kinase 1 [EC:2.7.10.1 2.7.11.1] | (RefSeq) BRASSINOSTEROID INSENSITIVE 1-associated receptor kinase 1-like isoform X1 (A)	probable LRR receptor-like serine/threonine-protein kinase At4g31250 [Malus domestica]
MD16G0022900	0.7434	0.418	0.302	18.0811	18.4057	17.0589	5.1143	1.50178e-53	up	--	uncharacterized protein LOC103402583 isoform X1 [Malus domestica]
MD11G0225400	240.977	315.93	232.551	71.5331	73.9361	76.5526	-1.91489	7.05655e-53	down	K03320 ammonium transporter, Amt family | (RefSeq) ammonium transporter 3 member 3-like (A)	ammonium transporter 3 member 3-like [Malus domestica]
MD07G0234400	229.788	312.544	221.296	54.5825	57.1018	65.3724	-2.19338	9.81786e-53	down	K01183 chitinase [EC:3.2.1.14] | (RefSeq) LOW QUALITY PROTEIN: hevamine-A (A)	hypothetical protein C1H46_040931 [Malus baccata]
MD11G0014500	9.9777	12.4259	10.9595	3.0565	3.0232	2.8222	-1.99215	1.0155e-52	down	--	putative E3 ubiquitin-protein ligase LIN-1 [Malus domestica]
MD09G0170100	19.0418	21.1715	19.2318	65.3944	62.1078	63.4023	1.59745	3.49278e-52	up	K13248 pyridoxal phosphate phosphatase PHOSPHO2 [EC:3.1.3.74] | (RefSeq) inorganic pyrophosphatase 1-like (A)	inorganic pyrophosphatase 1-like [Malus domestica]
MD11G0159800	158.049	144.877	151.171	57.8279	51.7856	58.1796	-1.5221	3.51422e-52	down	K20617 cytochrome P450 family 71 subfamily A | (RefSeq) cytochrome P450 71A9-like (A)	cytochrome P450 71D11-like [Malus domestica]
MD14G0207000	58.8435	49.9545	67.5762	13.951	13.6574	16.0684	-2.10181	1.30755e-51	down	K05681 ATP-binding cassette, subfamily G (WHITE), member 2 | (RefSeq) ABC transporter G family member 22-like isoform X1 (A)	hypothetical protein DVH24_023491 [Malus domestica]
MD02G0194400	9.3059	9.7388	9.3575	2.1041	1.9245	1.8801	-2.35126	2.61304e-51	down	K05387 glutamate receptor, ionotropic, plant | (RefSeq) glutamate receptor 1.4-like (A)	glutamate receptor 1.4-like [Malus domestica]
MD14G0005600	71.9059	73.9379	67.5946	27.2812	23.8963	26.6435	-1.54071	2.64262e-51	down	--	ankyrin repeat and protein kinase domain-containing protein 1-like [Malus domestica]
MD13G0014300	2.2489	2.4131	2.2338	14.8395	14.678	14.4022	2.58492	3.95222e-51	up	K14379 tartrate-resistant acid phosphatase type 5 [EC:3.1.3.2] | (RefSeq) purple acid phosphatase 8-like (A)	purple acid phosphatase 8-like [Malus domestica]
MD02G0192300	36.3074	30.7423	34.8788	9.771	9.8323	10.8781	-1.82794	4.30302e-51	down	K10756 replication factor C subunit 3/5 | (RefSeq) replication factor C subunit 3-like (A)	replication factor C subunit 3-like [Malus domestica]
MD02G0110900	1.5366	1.5446	1.2626	8.3866	10.032	8.6376	2.55335	4.32744e-51	up	K08472 mlo protein | (RefSeq) MLO-like protein 4 (A)	MLO-like protein 4 [Malus domestica]
MD07G0227300	120.171	96.6658	137.413	29.7942	27.8432	29.9638	-2.1038	4.61024e-51	down	K24184 cytochrome P450 family 89 subfamily A [EC:1.14.-.-] | (RefSeq) cytochrome P450 89A2-like isoform X1 (A)	hypothetical protein DVH24_024771 [Malus domestica]
MD01G0041700	212.008	269.568	186.078	45.9369	49.1613	57.9182	-2.20983	5.47035e-51	down	--	putative ripening-related protein 1 [Malus domestica]
MD05G0097500	12.7173	13.097	11.7457	46.7026	54.9826	49.7246	1.9251	5.78386e-51	up	K17604 zinc finger SWIM domain-containing protein 3 | (RefSeq) uncharacterized protein LOC103433831 isoform X1 (A)	hypothetical protein C1H46_011950 [Malus baccata]
MD13G0015700	36.4298	27.6923	33.3141	8.0962	7.79	8.439	-2.08825	7.18105e-51	down	K20044 phosphatidylinositol-binding clathrin assembly protein | (RefSeq) probable clathrin assembly protein At4g32285 (A)	probable clathrin assembly protein At4g32285 [Malus domestica]
MD15G0267000	41.1887	30.8659	40.8164	9.51	8.2439	9.3185	-2.14656	1.04923e-50	down	K05681 ATP-binding cassette, subfamily G (WHITE), member 2 | (RefSeq) ABC transporter G family member 25 (A)	ABC transporter G family member 17-like [Malus domestica]
MD14G0211800	10.4205	10.5903	9.0824	32.4318	34.1285	32.6499	1.63576	1.31573e-50	up	K01580 glutamate decarboxylase [EC:4.1.1.15] | (RefSeq) GAD1; glutamate decarboxylase (A)	hypothetical protein DVH24_023447 [Malus domestica]
novel.3153	28.7249	23.0735	24.5693	6.5683	6.3837	7.5404	-1.98342	1.88527e-50	down	--	hypothetical protein DVH24_006820 [Malus domestica]
novel.400	150.378	155.699	150.15	63.1198	62.705	61.2398	-1.37215	3.4717e-50	down	--	hypothetical protein DVH24_017119 [Malus domestica]
MD10G0212800	113.396	106.479	118.327	46.077	45.0608	44.8149	-1.40143	4.64309e-50	down	K03294 basic amino acid/polyamine antiporter, APA family | (RefSeq) cationic amino acid transporter 1-like (A)	cationic amino acid transporter 1-like [Malus domestica]
MD14G0098800	6.0982	5.8781	5.0016	34.0173	39.35	34.3851	2.58061	5.22711e-50	up	--	late embryogenesis abundant protein At1g64065-like [Malus domestica]
MD16G0117500	19.0321	18.3092	18.3004	4.5953	4.2946	5.2673	-2.06027	6.98415e-50	down	K14638 solute carrier family 15 (peptide/histidine transporter), member 3/4 | (RefSeq) protein NRT1/ PTR FAMILY 4.5-like (A)	protein NRT1/ PTR FAMILY 4.6-like [Malus sylvestris]
MD14G0178000	26.7711	26.6523	21.6658	7.3009	7.0939	7.1631	-1.88484	7.72786e-50	down	--	myosin heavy chain, clone 203-like [Malus domestica]
MD09G0175000	31.2355	24.4378	28.7262	97.7211	100.426	97.4012	1.72197	1.23329e-49	up	--	acid phosphatase 1-like [Malus domestica]
MD13G0141800	14.6331	15.5463	12.0792	62.3485	66.075	60.2454	2.07339	1.74615e-49	up	--	major allergen Pru av 1 [Malus domestica]
MD06G0194100	13.5771	13.9997	13.6893	3.7699	3.5184	4.4883	-1.89492	1.98532e-49	down	K12236 transcriptional repressor NF-X1 | (RefSeq) LOW QUALITY PROTEIN: NF-X1-type zinc finger protein NFXL1 (A)	hypothetical protein C1H46_004484 [Malus baccata]
MD04G0192200	11.5833	11.7485	9.8179	37.8809	41.7611	39.8396	1.7644	2.11487e-49	up	K05275 pyridoxine 4-dehydrogenase [EC:1.1.1.65] | (RefSeq) pyridoxal reductase, chloroplastic isoform X1 (A)	probable aldo-keto reductase 1 [Malus domestica]
MD11G0225000	77.8156	71.2317	68.8441	27.0053	25.8873	25.7793	-1.55501	2.62699e-49	down	K17911 beta-carotene isomerase [EC:5.2.1.14] | (RefSeq) beta-carotene isomerase D27, chloroplastic-like (A)	beta-carotene isomerase D27, chloroplastic-like [Malus domestica]
MD07G0036800	0.9582	1.0679	1.3429	9.3001	8.6192	9.3664	2.93008	4.23428e-49	up	K08176 MFS transporter, PHS family, inorganic phosphate transporter | (RefSeq) probable inorganic phosphate transporter 1-5 (A)	probable inorganic phosphate transporter 1-5 [Malus domestica]
MD02G0001300	46.569	39.0021	42.3463	10.8893	13.1395	12.0156	-1.91372	4.58058e-49	down	K00215 4-hydroxy-tetrahydrodipicolinate reductase [EC:1.17.1.8] | (RefSeq) 4-hydroxy-tetrahydrodipicolinate reductase 2, chloroplastic (A)	hypothetical protein C1H46_030781 [Malus baccata]
MD09G0167200	16.1534	13.0062	13.3151	50.2667	50.7122	46.4521	1.71032	2.01693e-48	up	K01193 beta-fructofuranosidase [EC:3.2.1.26] | (RefSeq) CWI; beta-fructofuranosidase, insoluble isoenzyme CWINV1-like precursor (A)	beta-fructofuranosidase, insoluble isoenzyme CWINV1-like [Malus sylvestris]
MD11G0044000	86.4578	97.496	86.3019	34.281	30.1695	33.71	-1.54633	5.26005e-48	down	K20667 beta-amyrin 28-monooxygenase [EC:1.14.14.126] | (RefSeq) beta-amyrin 28-monooxygenase (A)	taxadiene 5-alpha hydroxylase-like [Malus sylvestris]
MD10G0180900	4.0159	6.2115	4.5525	37.1915	33.2496	33.1755	2.72244	5.55053e-48	up	--	hypothetical protein C1H46_019210 [Malus baccata]
MD05G0152900	11.6514	10.9553	9.2685	41.8472	44.7007	44.4807	1.95447	5.55677e-48	up	K00799 glutathione S-transferase [EC:2.5.1.18] | (RefSeq) probable glutathione S-transferase (A)	probable glutathione S-transferase [Malus domestica]
MD15G0251800	39.2485	38.4042	34.6747	103.526	108.096	108.722	1.4265	5.5785e-48	up	K09422 transcription factor MYB, plant | (RefSeq) transcription factor MYB44-like (A)	transcription factor MYB44-like [Malus domestica]
MD03G0162900	29.2124	32.673	31.2783	5.4429	5.9347	8.2544	-2.33282	6.42461e-48	down	--	GDSL esterase/lipase At5g55050-like [Malus domestica]
MD02G0046800	77.4673	65.7311	87.6486	17.5781	18.8949	18.9392	-2.14656	8.79503e-48	down	--	uncharacterized protein LOC108171411 [Malus domestica]
MD07G0022100	14.1514	13.0259	12.9378	3.075	2.9138	3.6379	-2.14438	9.3192e-48	down	K22390 acid phosphatase type 7 | (RefSeq) probable inactive purple acid phosphatase 27 isoform X1 (A)	probable inactive purple acid phosphatase 27 isoform X1 [Malus domestica]
MD06G0042600	42.4285	36.7025	35.5306	6.1715	6.6384	8.975	-2.48081	1.02213e-47	down	K05282 gibberellin-44 dioxygenase [EC:1.14.11.12] | (RefSeq) gibberellin 20 oxidase 2-like (A)	gibberellin 20 oxidase 5-like [Malus domestica]
novel.4211	12.1543	12.5524	11.8359	4.4676	4.129	4.0468	-1.61685	1.35204e-47	down	K10999 cellulose synthase A [EC:2.4.1.12] | (RefSeq) probable cellulose synthase A catalytic subunit 5 [UDP-forming] (A)	probable cellulose synthase A catalytic subunit 3 [UDP-forming]
MD15G0090200	21.4002	19.0219	19.4911	6.3062	6.0441	6.4282	-1.75941	1.50683e-47	down	K13416 brassinosteroid insensitive 1-associated receptor kinase 1 [EC:2.7.10.1 2.7.11.1] | (RefSeq) BRASSINOSTEROID INSENSITIVE 1-associated receptor kinase 1-like isoform X1 (A)	probable LRR receptor-like serine/threonine-protein kinase At4g31250 [Malus domestica]
MD13G0042800	378.948	462.919	382.476	153.345	140.899	142.02	-1.57358	1.67322e-47	down	--	clavaminate synthase-like protein At3g21360 [Malus domestica]
novel.4695	20.3172	24.5395	15.0901	2.9476	3.2395	3.911	-2.65289	2.17288e-47	down	K03070 preprotein translocase subunit SecA [EC:7.4.2.8] | (RefSeq) LOW QUALITY PROTEIN: protein translocase subunit SECA2, chloroplastic (A)	uncharacterized protein LOC126603078 [Malus sylvestris]
MD16G0004300	23.1702	23.2779	25.2145	8.6363	8.149	7.8695	-1.62599	2.97874e-47	down	--	probable metal-nicotianamine transporter YSL7 [Malus domestica]
MD08G0122900	55.2541	72.1033	56.7623	18.3407	17.9139	18.6368	-1.83114	3.01593e-47	down	K03320 ammonium transporter, Amt family | (RefSeq) ammonium transporter 3 member 1-like (A)	ammonium transporter 3 member 1-like [Malus domestica]
MD06G0189500	15.3011	20.2534	16.7022	63.5417	61.933	64.4438	1.77571	3.52322e-47	up	K08241 jasmonate O-methyltransferase [EC:2.1.1.141] | (RefSeq) jasmonate O-methyltransferase-like (A)	probable S-adenosylmethionine-dependent methyltransferase At5g37990 [Malus domestica]
MD15G0167100	17.1897	16.7832	16.2327	3.3464	3.7637	4.7756	-2.1643	3.6263e-47	down	K14638 solute carrier family 15 (peptide/histidine transporter), member 3/4 | (RefSeq) protein NRT1/ PTR FAMILY 3.1-like isoform X1 (A)	protein NRT1/ PTR FAMILY 1.1-like [Malus domestica]
MD07G0114900	161.428	215.066	168.951	41.8128	46.3534	53.669	-2.02893	3.8596e-47	down	--	putative ripening-related protein 2 [Malus domestica]
MD08G0015000	12.3901	14.0564	11.9435	45.0442	50.9398	42.0695	1.76056	4.27307e-47	up	--	aldehyde oxidase GLOX1-like [Malus domestica]
MD04G0143000	17.23	16.7414	15.6652	3.5771	3.9106	4.9467	-2.08254	4.34179e-47	down	K20661 cytochrome P450 family 714 subfamily A1 | (RefSeq) cytochrome P450 714A1-like (A)	cytochrome P450 714A1-like [Malus domestica]
MD05G0136300	0.7171	0.3456	0.3496	14.1363	14.9381	13.4229	4.83241	1.11605e-46	up	--	uncharacterized protein LOC103435893 [Malus domestica]
MD07G0247700	3.6253	4.8212	3.5154	16.6611	16.284	17.1761	1.98144	1.24149e-46	up	--	LOW QUALITY PROTEIN: metal-nicotianamine transporter YSL3 [Malus domestica]
MD05G0223700	2.4643	2.7053	3.0699	14.0087	13.8274	14.0375	2.2581	1.48483e-46	up	K22395 cinnamyl-alcohol dehydrogenase [EC:1.1.1.195] | (RefSeq) berberine bridge enzyme-like 15 (A)	berberine bridge enzyme-like 8 [Malus domestica]
MD01G0069600	162.361	159.788	161.052	388.055	380.316	376.329	1.15829	2.13436e-46	up	K13066 caffeic acid 3-O-methyltransferase / acetylserotonin O-methyltransferase [EC:2.1.1.68 2.1.1.4] | (RefSeq) caffeic acid 3-O-methyltransferase-like (A)	caffeic acid 3-O-methyltransferase-like [Malus domestica]
MD06G0163600	21.1421	20.86	20.7637	6.7927	7.3225	6.9783	-1.65935	3.50102e-46	down	--	WEB family protein At1g12150-like [Malus domestica]
MD05G0263300	60.8842	69.5724	59.4175	25.0594	24.5872	26.6176	-1.4013	4.74419e-46	down	K10581 ubiquitin-conjugating enzyme E2 O [EC:2.3.2.24] | (RefSeq) probable ubiquitin-conjugating enzyme E2 24 (A)	probable ubiquitin-conjugating enzyme E2 24 [Malus domestica]
MD17G0122400	7.0917	6.9929	7.7482	25.6983	27.6483	27.6335	1.80421	7.07151e-46	up	K08235 xyloglucan:xyloglucosyl transferase [EC:2.4.1.207] | (RefSeq) brassinosteroid-regulated protein BRU1-like precursor (A)	brassinosteroid-regulated protein BRU1-like precursor [Malus domestica]
MD06G0059900	100.592	113.859	105.236	46.4202	46.1005	44.8169	-1.3048	7.39134e-46	down	K00616 transaldolase [EC:2.2.1.2] | (RefSeq) uncharacterized protein LOC103437148 (A)	uncharacterized protein LOC103437148 [Malus domestica]
MD12G0171700	40.4934	63.7086	44.5172	235.225	256.284	229.768	2.19246	9.02202e-46	up	K05953 nicotianamine synthase [EC:2.5.1.43] | (RefSeq) LOW QUALITY PROTEIN: nicotianamine synthase-like (A)	nicotianamine synthase-like [Malus sylvestris]
MD11G0119900	58.0111	50.6706	56.3166	19.3611	19.9346	18.7248	-1.59422	9.09825e-46	down	K01285 lysosomal Pro-X carboxypeptidase [EC:3.4.16.2] | (RefSeq) lysosomal Pro-X carboxypeptidase-like (A)	hypothetical protein C1H46_001110 [Malus baccata]
MD13G0092300	10.5116	9.1113	12.5468	46.8649	42.2845	41.7286	1.93697	9.58629e-46	up	--	protein SIEVE ELEMENT OCCLUSION B-like [Malus domestica]
MD02G0214600	9.1673	8.933	7.9117	2.0247	1.7919	1.9795	-2.25098	1.44849e-45	down	--	uncharacterized protein LOC103410357 isoform X1 [Malus domestica]
MD05G0152700	2.0043	2.6345	1.3323	14.9228	15.1055	15.878	2.8575	1.69243e-45	up	K00799 glutathione S-transferase [EC:2.5.1.18] | (RefSeq) glutathione transferase GST 23-like (A)	glutathione transferase GST 23-like [Malus domestica]
MD03G0072000	20.9319	24.883	20.5913	68.3463	70.5653	66.4422	1.54314	2.11989e-45	up	K14709 solute carrier family 39 (zinc transporter), member 1/2/3 | (RefSeq) zinc transporter 2 (A)	zinc transporter 2 [Malus domestica]
MD08G0153200	2.909	1.6064	1.7725	16.2956	18.6942	13.9907	2.87866	2.81169e-45	up	K13691 pathogen-inducible salicylic acid glucosyltransferase [EC:2.4.1.-] | (RefSeq) UDP-glycosyltransferase 74F2-like (A)	7-deoxyloganetin glucosyltransferase-like [Malus domestica]
MD15G0267500	20.2796	20.0921	18.7744	6.9574	5.9988	6.265	-1.70684	3.19234e-45	down	K13430 serine/threonine-protein kinase PBS1 [EC:2.7.11.1] | (RefSeq) serine/threonine-protein kinase PBS1-like (A)	L-type lectin-domain containing receptor kinase IX.1 [Malus domestica]
MD14G0005400	1400.96	1025.8	1269.98	358.87	383.809	402.488	-1.77771	3.2369e-45	down	--	stellacyanin-like [Malus domestica]
MD04G0148000	213.37	151.4	217.594	50.0584	50.6741	52.9313	-2.01004	4.05424e-45	down	K14638 solute carrier family 15 (peptide/histidine transporter), member 3/4 | (RefSeq) protein NRT1/ PTR FAMILY 4.5-like (A)	protein NRT1/ PTR FAMILY 4.5-like [Malus sylvestris]
MD04G0063800	27.518	22.9997	27.0321	6.5553	7.3165	8.1795	-1.90112	4.13425e-45	down	--	subtilisin-like protease SBT1.1 [Malus domestica]
MD16G0142600	417.107	511.579	411.708	1470.08	1365.36	1336.69	1.5535	4.34629e-45	up	--	major allergen Mal d 1 [Malus domestica]
MD03G0232400	25.9772	23.2414	26.2121	8.9092	8.2627	8.9625	-1.61559	5.23263e-45	down	K03549 KUP system potassium uptake protein | (RefSeq) potassium transporter 5-like (A)	potassium transporter 5-like [Malus domestica]
MD15G0101100	28.8991	40.0071	30.8943	8.2676	7.3808	7.4612	-2.19573	6.87908e-45	down	K08241 jasmonate O-methyltransferase [EC:2.1.1.141] | (RefSeq) jasmonate O-methyltransferase-like (A)	probable S-adenosylmethionine-dependent methyltransferase At5g37990 [Malus domestica]
MD05G0280200	144.772	230.857	131.875	989.497	990.979	914.813	2.42923	8.00876e-45	up	K03809 NAD(P)H dehydrogenase (quinone) [EC:1.6.5.2] | (RefSeq) NAD(P)H dehydrogenase (quinone) FQR1-like isoform X1 (A)	NAD(P)H dehydrogenase (quinone) FQR1-like isoform X1 [Malus domestica]
MD05G0228300	233.213	171.438	238.273	57.9859	53.8228	58.6029	-2.00299	1.19854e-44	down	--	putative germin-like protein 2-1 [Malus domestica]
MD17G0093600	3.3855	5.3029	2.888	23.9916	27.7375	25.7882	2.65731	1.22001e-44	up	K18045 tyrosine-protein phosphatase SIW14 [EC:3.1.3.48] | (RefSeq) probable tyrosine-protein phosphatase DSP4 (A)	probable tyrosine-protein phosphatase DSP4 [Malus domestica]
MD05G0183000	17.1253	15.2082	17.8451	3.3444	2.7882	3.2697	-2.50249	1.42543e-44	down	K13065 shikimate O-hydroxycinnamoyltransferase [EC:2.3.1.133] | (RefSeq) vinorine synthase-like (A)	hypothetical protein C1H46_042591 [Malus baccata]
MD03G0220300	189.304	221.18	188.867	82.0101	82.0319	82.6642	-1.36601	1.51954e-44	down	K00924 kinase [EC:2.7.1.-] | (RefSeq) aspartic proteinase-like protein 2 (A)	aspartic proteinase-like protein 2 [Malus domestica]
MD15G0348900	29.6467	29.6116	30.0923	11.9386	11.4185	12.1998	-1.41548	1.79146e-44	down	K17470 sulfate transporter 1, high-affinity | (RefSeq) sulfate transporter 1.2-like (A)	sulfate transporter 1.2-like [Malus domestica]
MD14G0148800	50.8863	37.3011	51.3471	11.4004	11.7049	12.8137	-2.04539	1.79641e-44	down	K01514 exopolyphosphatase [EC:3.6.1.11] | (RefSeq) exopolyphosphatase PRUNE1-like isoform X1 (A)	uncharacterized protein LOC108175332 [Malus domestica]
MD14G0205200	3.0554	3.5266	3.1495	12.37	12.7431	11.5919	1.82896	1.88821e-44	up	K05929 phosphoethanolamine N-methyltransferase [EC:2.1.1.103] | (RefSeq) phosphoethanolamine N-methyltransferase 1 (A)	phosphoethanolamine N-methyltransferase 1 [Malus domestica]
MD03G0101500	3.269	2.5821	2.2132	17.2696	16.2791	15.222	2.51317	2.33953e-44	up	K01674 carbonic anhydrase [EC:4.2.1.1] | (RefSeq) alpha carbonic anhydrase 7-like (A)	alpha carbonic anhydrase 7-like [Malus domestica]
MD15G0137500	1.1509	0.7396	1.2883	10.8814	11.3729	9.8228	3.24988	2.87402e-44	up	K01183 chitinase [EC:3.2.1.14] | (RefSeq) class V chitinase (A)	class V chitinase [Malus domestica]
MD03G0173100	67.5313	68.337	71.6944	24.8122	25.8906	24.7912	-1.54577	3.29129e-44	down	K08770 ubiquitin C | (RefSeq) LOW QUALITY PROTEIN: polyubiquitin (A)	unnamed protein product, partial [Linum tenue]
MD01G0001200	27.8777	23.1427	26.9733	7.1558	7.4318	7.8006	-1.88707	4.05504e-44	down	K08819 cyclin-dependent kinase 12/13 [EC:2.7.11.22 2.7.11.23] | (RefSeq) probable serine/threonine-protein kinase At1g54610 (A)	hypothetical protein C1H46_008786 [Malus baccata]
MD09G0175400	14.9107	15.3478	18.9495	60.6745	58.9833	59.9841	1.78048	5.18001e-44	up	--	acid phosphatase 1-like [Malus domestica]
MD09G0175700	10.6676	9.2189	11.5271	37.9634	42.9019	39.7386	1.85373	5.6937e-44	up	--	acid phosphatase 1-like [Malus domestica]
MD11G0119500	24.229	22.4033	23.1654	8.2865	8.1745	8.9224	-1.54526	6.01343e-44	down	K09646 serine carboxypeptidase 1 [EC:3.4.16.-] | (RefSeq) serine carboxypeptidase-like 51 (A)	serine carboxypeptidase-like 51 [Malus domestica]
MD01G0093000	53.703	40.4446	49.9102	9.314	5.5659	8.0626	-2.73619	6.40627e-44	down	--	probable LRR receptor-like serine/threonine-protein kinase At1g05700 [Malus domestica]
novel.2535	25.0234	21.4724	26.5297	6.5376	6.3219	6.7487	-1.98392	7.12408e-44	down	--	myb family transcription factor PHL7-like [Malus domestica]
MD08G0098800	89.1249	84.0452	86.1979	38.6177	37.4655	39.3631	-1.25377	7.39182e-44	down	K00465 carotenoid 9,10(9',10')-cleavage dioxygenase 1 [EC:1.13.11.-] | (RefSeq) carotenoid 9,10(9',10')-cleavage dioxygenase 1-like (A)	carotenoid 9,10(9',10')-cleavage dioxygenase 1-like [Malus sylvestris]
MD05G0190700	27.6945	25.4333	27.51	8.1967	7.4025	8.0572	-1.85533	7.93947e-44	down	K13430 serine/threonine-protein kinase PBS1 [EC:2.7.11.1] | (RefSeq) serine/threonine-protein kinase PBS1-like (A)	putative cysteine-rich receptor-like protein kinase 35 [Malus domestica]
MD09G0021500	52.6021	47.5259	56.3128	16.4241	14.074	17.21	-1.80001	8.15744e-44	down	--	TMV resistance protein N-like [Malus sylvestris]
MD09G0220200	15.9471	12.1643	14.0178	3.3975	3.0604	3.7763	-2.12709	9.08029e-44	down	--	protein PLASTID MOVEMENT IMPAIRED 15 [Malus domestica]
MD15G0059500	15.7288	16.0421	17.4134	4.3749	4.1029	4.594	-1.99842	1.19217e-43	down	K07195 exocyst complex component 7 | (RefSeq) LOW QUALITY PROTEIN: exocyst complex component EXO70A1 (A)	exocyst complex component EXO70A1-like [Malus domestica]
MD09G0121500	14.0673	14.0549	16.9081	50.9685	47.9809	53.0633	1.66785	1.66781e-43	up	K14709 solute carrier family 39 (zinc transporter), member 1/2/3 | (RefSeq) zinc transporter 8-like (A)	zinc transporter 8-like [Malus domestica]
MD16G0091100	17.4616	16.1718	16.0846	5.3913	5.7805	5.7136	-1.64381	1.78564e-43	down	K03327 multidrug resistance protein, MATE family | (RefSeq) LOW QUALITY PROTEIN: protein DETOXIFICATION 29-like (A)	LOW QUALITY PROTEIN: protein DETOXIFICATION 29-like [Malus domestica]
MD14G0140000	13.2232	9.3733	15.9481	82.3583	72.5127	66.0409	2.43104	2.44835e-43	up	K21384 3,5-dihydroxybiphenyl/4-hydroxycoumarin synthase [EC:2.3.1.177 2.3.1.208] | (RefSeq) 4-hydroxycoumarin synthase 1 (A)	4-hydroxycoumarin synthase 1 [Malus domestica]
MD07G0136500	25.4457	23.3376	23.5686	8.0616	7.76	8.4855	-1.65931	2.54227e-43	down	K19791 iron transport multicopper oxidase | (RefSeq) monocopper oxidase-like protein SKS1 (A)	monocopper oxidase-like protein SKU5 [Malus sylvestris]
MD02G0244600	16.6228	15.259	15.7459	5.7156	4.7641	5.3212	-1.67733	3.58533e-43	down	K08332 vacuolar protein 8 | (RefSeq) U-box domain-containing protein 44-like (A)	U-box domain-containing protein 44-like [Malus domestica]
MD06G0040400	4.1135	3.7262	2.5608	20.9171	22.4414	18.5947	2.49104	3.80546e-43	up	K20628 expansin | (RefSeq) expansin-B3-like (A)	expansin-like B1 [Malus domestica]
MD01G0123500	1.1496	0.8126	0.934	8.543	9.5466	8.7029	3.12565	4.80479e-43	up	K24028 salicylic acid 3-hydroxylase [EC:1.14.11.-] | (RefSeq) protein DOWNY MILDEW RESISTANCE 6-like (A)	probable 2-oxoglutarate-dependent dioxygenase At5g05600 [Malus domestica]
MD05G0226500	459.087	334.538	500.18	114.037	106.626	114.47	-2.03687	6.2117e-43	down	--	putative germin-like protein 2-3 [Malus domestica]
MD15G0016500	54.4534	50.888	49.3429	20.3565	18.4091	21.2287	-1.45176	8.94241e-43	down	K14638 solute carrier family 15 (peptide/histidine transporter), member 3/4 | (RefSeq) protein NRT1/ PTR FAMILY 8.1-like (A)	protein NRT1/ PTR FAMILY 8.1-like [Malus domestica]
MD11G0246800	31.8811	33.6848	35.1264	13.6261	12.1265	12.7494	-1.47328	9.32638e-43	down	--	BTB/POZ domain-containing protein At1g03010-like isoform X1 [Malus domestica]
MD14G0004200	12.4665	14.2979	13.5221	3.1145	3.8681	3.892	-1.97592	2.31224e-42	down	K05349 beta-glucosidase [EC:3.2.1.21] | (RefSeq) uncharacterized protein LOC103453963 isoform X1 (A)	uncharacterized protein LOC103453963 isoform X1 [Malus domestica]
MD14G0003100	95.0788	92.0294	83.3025	37.1251	34.7658	37.3803	-1.39224	2.99252e-42	down	K09286 EREBP-like factor | (RefSeq) ethylene-responsive transcription factor ERN1-like (A)	ethylene-responsive transcription factor ERN1-like [Malus domestica]
novel.3857	36.0722	36.514	31.64	13.8308	13.6803	13.0952	-1.44493	3.32385e-42	down	K22395 cinnamyl-alcohol dehydrogenase [EC:1.1.1.195] | (RefSeq) berberine bridge enzyme-like 15 (A)	reticuline oxidase-like [Malus domestica]
MD15G0024700	658.181	680.859	642.161	1536.29	1489.72	1459.24	1.09327	3.49398e-42	up	K23136 fraxetin 5-hydroxylase [EC:1.14.14.164] | (RefSeq) xanthotoxin 5-hydroxylase CYP82C4-like (A)	cytochrome P450 CYP82D47-like [Malus domestica]
MD01G0165400	52.5496	41.9886	45.7771	14.2276	11.9036	13.9099	-1.89445	3.80603e-42	down	--	uncharacterized protein LOC103440565 [Malus domestica]
MD17G0094200	26.8762	24.5144	23.2957	6.1434	7.0174	7.905	-1.91131	4.2317e-42	down	K01052 lysosomal acid lipase/cholesteryl ester hydrolase [EC:3.1.1.13] | (RefSeq) triacylglycerol lipase 2 isoform X1 (A)	triacylglycerol lipase 2 isoform X1 [Malus domestica]
MD01G0187000	3.3149	3.8104	2.6897	13.1222	14.4523	12.9662	1.96127	4.36342e-42	up	--	metal-nicotianamine transporter YSL3-like [Malus domestica]
MD02G0170900	300.623	344.458	261.928	102.793	98.3814	108.093	-1.63663	4.66737e-42	down	--	hypothetical protein DVH24_026070 [Malus domestica]
MD08G0153600	74.3405	53.743	70.7767	18.2524	18.2493	19.9063	-1.90484	4.76856e-42	down	K13691 pathogen-inducible salicylic acid glucosyltransferase [EC:2.4.1.-] | (RefSeq) UDP-glycosyltransferase 74F2-like (A)	7-deoxyloganetin glucosyltransferase-like [Malus domestica]
MD09G0220000	0.1422	0.1371	0.208	30.9832	45.0113	35.0244	7.74371	5.41629e-42	up	--	thaumatin-like protein 1b [Malus domestica]
MD11G0162800	25.1142	25.203	28.1849	9.3542	8.8435	9.019	-1.61514	5.8431e-42	down	K20718 LRR receptor-like serine/threonine-protein kinase ERECTA [EC:2.7.11.1] | (RefSeq) LRR receptor-like serine/threonine-protein kinase ERL1 (A)	leucine-rich repeat receptor-like protein kinase PXC1 [Malus domestica]
MD10G0219600	21.2562	23.4973	23.1899	7.321	7.0284	6.9821	-1.75782	7.20627e-42	down	K04125 gibberellin 2beta-dioxygenase [EC:1.14.11.13] | (RefSeq) gibberellin 2-beta-dioxygenase-like isoform X2 (A)	gibberellin 2-beta-dioxygenase-like isoform X2 [Malus domestica]
MD02G0024700	24.8989	19.1289	24.9551	78.1394	79.4331	81.4191	1.70569	7.46417e-42	up	--	hypothetical protein C1H46_012065 [Malus baccata]
MD03G0107700	22.9947	23.1346	20.1962	7.8568	7.6717	7.9029	-1.58618	7.62851e-42	down	K09646 serine carboxypeptidase 1 [EC:3.4.16.-] | (RefSeq) serine carboxypeptidase-like 51 isoform X1 (A)	serine carboxypeptidase-like 51 isoform X1 [Malus domestica]
MD08G0005300	5.1196	6.7225	4.9535	19.8748	20.7154	21.456	1.79969	8.22239e-42	up	K01322 prolyl oligopeptidase [EC:3.4.21.26] | (RefSeq) prolyl endopeptidase isoform X1 (A)	hypothetical protein DVH24_020062 [Malus domestica]
MD14G0101200	141.187	111.82	154.01	39.961	35.8258	34.4968	-1.97125	1.1047e-41	down	--	dirigent protein 5-like [Malus domestica]
MD15G0105000	51.5315	48.423	44.8029	17.4437	18.2019	18.1318	-1.51389	1.39762e-41	down	--	hypothetical protein C1H46_030092 [Malus baccata]
MD01G0177400	64.8771	75.609	71.0432	206.255	185.004	211.767	1.42544	1.49452e-41	up	K08176 MFS transporter, PHS family, inorganic phosphate transporter | (RefSeq) inorganic phosphate transporter 1-11-like (A)	inorganic phosphate transporter 1-11-like [Malus domestica]
MD04G0063700	33.7622	25.548	35.2576	8.1367	5.7162	7.2207	-2.25248	1.68223e-41	down	K13457 disease resistance protein RPM1 | (RefSeq) disease resistance protein RPM1-like (A)	hypothetical protein L3X38_019190 [Prunus dulcis]
MD05G0136700	52.0274	41.3509	49.5729	14.8347	15.2962	17.2399	-1.68028	6.31668e-41	down	--	hypothetical protein DVH24_010331 [Malus domestica]
MD03G0018000	40.8179	50.1415	43.1768	17.9156	15.683	16.6696	-1.50108	6.37689e-41	down	K01904 4-coumarate--CoA ligase [EC:6.2.1.12] | (RefSeq) 4-coumarate--CoA ligase 1-like isoform X1 (A)	uncharacterized protein LOC126616131 [Malus sylvestris]
MD10G0256200	19.7225	15.6723	18.5125	5.807	5.873	6.1315	-1.68412	6.71874e-41	down	K12309 beta-galactosidase [EC:3.2.1.23] | (RefSeq) beta-galactosidase 17 (A)	hypothetical protein DVH24_017140 [Malus domestica]
MD15G0070900	0.7266	0.4872	0.6159	7.0157	6.381	6.3334	3.3475	8.2217e-41	up	--	uncharacterized protein LOC103455962 [Malus domestica]
MD06G0084200	37.795	31.0114	33.1417	10.1885	10.6472	11.1736	-1.757	8.44288e-41	down	K13436 pto-interacting protein 1 [EC:2.7.11.1] | (RefSeq) pto-interacting protein 1 (A)	probable inactive receptor kinase At3g08680 [Malus domestica]
MD17G0130700	28.5209	29.4462	30.7708	13.3033	13.4614	13.224	-1.23661	8.51048e-41	down	K05658 ATP-binding cassette, subfamily B (MDR/TAP), member 1 [EC:7.6.2.2] | (RefSeq) ABC transporter B family member 19-like (A)	ABC transporter B family member 19-like [Malus domestica]
MD05G0162000	20.7409	16.0883	18.8194	5.2529	5.1683	5.1084	-1.9274	8.76103e-41	down	K14494 DELLA protein | (RefSeq) DELLA protein GAI (A)	protein SCARECROW-like [Malus sylvestris]
MD15G0224200	785.842	749.894	733.38	387.699	388.067	386.861	-1.05047	1.08839e-40	down	K09843 (+)-abscisic acid 8'-hydroxylase [EC:1.14.14.137] | (RefSeq) abscisic acid 8'-hydroxylase CYP707A2 (A)	abscisic acid 8'-hydroxylase 4-like [Malus sylvestris]
MD13G0042900	303.05	255.089	266.731	86.5476	103.286	108.369	-1.55447	1.12384e-40	down	--	clavaminate synthase-like protein At3g21360 [Malus domestica]
MD06G0032600	61.9435	54.757	57.7953	22.3788	22.2394	21.7761	-1.48	1.79013e-40	down	K05278 flavonol synthase [EC:1.14.20.6] | (RefSeq) FLS; flavonol synthase/flavanone 3-hydroxylase (A)	S-norcoclaurine synthase 1-like isoform X2 [Malus sylvestris]
MD08G0042100	36.0623	31.7807	34.391	13.9744	14.7548	13.7813	-1.35232	1.8853e-40	down	K05387 glutamate receptor, ionotropic, plant | (RefSeq) glutamate receptor 2.7-like (A)	glutamate receptor 2.7-like [Malus domestica]
MD07G0198900	5.1686	4.5113	5.396	18.7694	21.0656	21.7021	1.94255	2.06202e-40	up	K04564 superoxide dismutase, Fe-Mn family [EC:1.15.1.1] | (RefSeq) superoxide dismutase [Fe], chloroplastic isoform X1 (A)	superoxide dismutase [Fe]
MD14G0029800	225.799	217.777	214.267	105.86	107.826	106.743	-1.12362	2.54275e-40	down	K09841 xanthoxin dehydrogenase [EC:1.1.1.288] | (RefSeq) xanthoxin dehydrogenase-like (A)	secoisolariciresinol dehydrogenase-like [Malus domestica]
MD07G0090500	117.836	116.331	110.492	55.1658	56.1648	58.1563	-1.10974	2.82026e-40	down	K17912 9-cis-beta-carotene 9',10'-cleaving dioxygenase [EC:1.13.11.68] | (RefSeq) carotenoid cleavage dioxygenase 7, chloroplastic isoform X1 (A)	carotenoid cleavage dioxygenase 7, chloroplastic isoform X1 [Malus domestica]
MD05G0192500	19.0643	22.2362	21.0886	6.8733	5.9631	6.6344	-1.76612	3.56491e-40	down	K14494 DELLA protein | (RefSeq) DELLA protein GAI-like (A)	DELLA protein RGL1-like [Malus domestica]
novel.4871	37.0378	28.0015	30.1808	9.6374	8.5291	9.2899	-1.87922	3.73396e-40	down	K04569 copper chaperone for superoxide dismutase | (RefSeq) copper chaperone for superoxide dismutase, chloroplastic/cytosolic-like (A)	uncharacterized protein LOC126610026 [Malus sylvestris]
MD06G0003300	87.2765	91.0971	76.9602	32.3646	34.3819	35.5914	-1.40422	4.31445e-40	down	K09753 cinnamoyl-CoA reductase [EC:1.2.1.44] | (RefSeq) cinnamoyl-CoA reductase 1-like (A)	cinnamoyl-CoA reductase 1-like [Malus sylvestris]
MD02G0008400	34.4392	34.334	35.9895	12.8405	14.0059	15.1339	-1.40615	4.47565e-40	down	K00131 glyceraldehyde-3-phosphate dehydrogenase (NADP+) [EC:1.2.1.9] | (RefSeq) NADP-dependent glyceraldehyde-3-phosphate dehydrogenase isoform X2 (A)	NADP-dependent glyceraldehyde-3-phosphate dehydrogenase isoform X2 [Malus domestica]
MD14G0212100	9.6486	5.8216	11.8479	60.0402	60.0687	55.8809	2.59922	4.89372e-40	up	--	germin-like protein subfamily 1 member 13 [Malus domestica]
novel.4197	0.0615	0.1186	0.2698	3.5196	3.326	2.891	4.3432	5.1667e-40	up	K13031 amygdalin beta-glucosidase [EC:3.2.1.117] | (RefSeq) beta-glucosidase 12-like (A)	hypothetical protein C1H46_008983 [Malus baccata]
MD13G0163400	2.7094	2.1628	1.816	12.1399	13.54	13.1015	2.45189	5.40474e-40	up	K22683 aspartyl protease family protein [EC:3.4.23.-] | (RefSeq) aspartyl protease family protein 2-like (A)	gamma conglutin 1-like [Malus domestica]
MD01G0030800	72.7016	52.5424	83.2125	16.4558	16.0009	17.6427	-2.14558	6.09637e-40	down	K05681 ATP-binding cassette, subfamily G (WHITE), member 2 | (RefSeq) ABC transporter G family member 25 (A)	ABC transporter G family member STR2-like [Malus sylvestris]
MD03G0162200	50.726	53.5158	56.5017	20.9632	19.0815	17.1283	-1.57776	8.74107e-40	down	K01535 H+-transporting ATPase [EC:7.1.2.1] | (RefSeq) ATPase 11, plasma membrane-type-like (A)	ATPase 11, plasma membrane-type-like [Malus sylvestris]
MD11G0124600	1.8562	2.1206	2.5134	11.7584	11.0518	11.2956	2.30604	9.44981e-40	up	K20667 beta-amyrin 28-monooxygenase [EC:1.14.14.126] | (RefSeq) beta-amyrin 28-monooxygenase-like (A)	beta-amyrin 28-monooxygenase-like [Pyrus x bretschneideri]
MD08G0034600	15.8065	16.158	14.6105	4.0699	4.3323	4.1306	-1.97947	9.92939e-40	down	K13963 serpin B | (RefSeq) serpin-ZX (A)	serpin-ZX-like [Malus domestica]
MD02G0225600	6.7636	6.321	6.7086	1.0259	1.1385	1.3455	-2.58115	1.05184e-39	down	K13430 serine/threonine-protein kinase PBS1 [EC:2.7.11.1] | (RefSeq) probable serine/threonine-protein kinase PBL7 isoform X2 (A)	probable serine/threonine-protein kinase PBL5 [Malus domestica]
MD06G0005200	44.9931	50.3155	46.1753	16.8633	16.56	19.0899	-1.5158	1.06516e-39	down	K08472 mlo protein | (RefSeq) MLO protein homolog 1-like (A)	hypothetical protein DVH24_009618 [Malus domestica]
MD10G0107000	0.5905	0.542	0.3563	5.3113	5.9161	5.45	3.40161	1.32084e-39	up	K04424 sterile alpha motif and leucine zipper containing kinase AZK [EC:2.7.11.25] | (RefSeq) serine/threonine-protein kinase EDR1 (A)	serine/threonine-protein kinase STY46 isoform X1 [Malus domestica]
MD05G0106700	86.3159	68.2094	76.8724	23.7546	20.6818	25.8118	-1.80554	1.36083e-39	down	--	GDSL esterase/lipase At4g28780-like [Malus domestica]
MD10G0028100	53.8856	58.2782	55.7461	26.8513	26.8171	25.9585	-1.16238	1.90145e-39	down	K16903 L-tryptophan---pyruvate aminotransferase [EC:2.6.1.99] | (RefSeq) tryptophan aminotransferase-related protein 2 (A)	Pyridoxal phosphate-dependent transferases superfamily protein [Prunus dulcis]
MD02G0020600	8.9776	8.7902	14.7408	67.2646	65.5383	56.132	2.44916	2.42927e-39	up	--	proline-rich protein 3 [Malus domestica]
MD02G0121900	167.638	172.694	172.854	82.5509	73.9878	76.533	-1.22451	2.70812e-39	down	K20771 carlactone C-19 oxidase [EC:1.14.-.-] | (RefSeq) cytochrome P450 711A1-like (A)	hypothetical protein DVH24_026515 [Malus domestica]
MD11G0022500	8.4414	7.5748	8.3888	2.1628	2.1982	2.1339	-1.99617	2.74609e-39	down	K13416 brassinosteroid insensitive 1-associated receptor kinase 1 [EC:2.7.10.1 2.7.11.1] | (RefSeq) BRASSINOSTEROID INSENSITIVE 1-associated receptor kinase 1-like isoform X1 (A)	hypothetical protein DVH24_041970 [Malus domestica]
novel.4354	12.1642	12.0123	11.1071	3.311	3.9536	4.2578	-1.70033	2.86878e-39	down	K05643 ATP-binding cassette, subfamily A (ABC1), member 3 | (RefSeq) ABC transporter A family member 1 (A)	LOW QUALITY PROTEIN: ABC transporter A family member 10-like [Malus domestica]
MD15G0043700	68.8975	75.6958	71.3233	30.8364	30.32	33.0971	-1.28189	3.19885e-39	down	K15639 PHYB activation tagged suppressor 1 [EC:1.14.-.-] | (RefSeq) cytochrome P450 734A1 (A)	cytochrome P450 CYP72A219-like [Malus domestica]
MD07G0008200	10.2695	11.8119	9.8319	29.2591	32.8254	32.3879	1.4798	3.31615e-39	up	--	hypothetical protein DVH24_016145 [Malus domestica]
MD01G0192900	0.6533	0.3977	0.419	3.9646	4.0082	3.9046	2.93218	3.76042e-39	up	K05658 ATP-binding cassette, subfamily B (MDR/TAP), member 1 [EC:7.6.2.2] | (RefSeq) LOW QUALITY PROTEIN: ABC transporter B family member 19-like (A)	hypothetical protein C1H46_032605 [Malus baccata]
MD10G0023000	4.9653	3.7482	6.3571	27.3357	26.1319	29.5621	2.37427	4.14118e-39	up	--	abscisic stress-ripening protein 3-like [Malus domestica]
MD03G0070000	0.5283	0.4414	0.5837	6.7433	6.7292	6.2118	3.57804	4.15394e-39	up	K23947 2-oxoglutarate-dependent dioxygenase [EC:1.14.11.-] | (RefSeq) 2-oxoglutarate-dependent dioxygenase DAO-like (A)	probable inactive 2-oxoglutarate-dependent dioxygenase AOP2 [Malus domestica]
MD13G0213900	25.9861	25.0113	25.8184	80.3832	69.9237	69.5913	1.43187	4.56136e-39	up	K00430 peroxidase [EC:1.11.1.7] | (RefSeq) peroxidase 16-like (A)	peroxidase 16-like [Malus domestica]
MD07G0066100	227.962	303.183	239.215	78.271	81.7752	83.5688	-1.74643	4.56947e-39	down	K10756 replication factor C subunit 3/5 | (RefSeq) replication factor C subunit 3-like (A)	hypothetical protein C1H46_005423 [Malus baccata]
MD07G0242600	7.8807	7.4231	7.1074	19.1126	18.5806	18.3086	1.23594	4.7609e-39	up	K00264 glutamate synthase (NADH) [EC:1.4.1.14] | (RefSeq) glutamate synthase [NADH], amyloplastic isoform X1 (A)	LOW QUALITY PROTEIN: glutamate synthase [NADH]
MD17G0111100	86.1534	67.2437	81.7786	24.9493	19.4314	24.8404	-1.85043	5.01484e-39	down	K13691 pathogen-inducible salicylic acid glucosyltransferase [EC:2.4.1.-] | (RefSeq) UDP-glycosyltransferase 74F2-like (A)	7-deoxyloganetin glucosyltransferase-like [Malus domestica]
MD17G0169000	2.7054	3.2952	2.9013	12.0125	11.0331	12.3376	1.90453	5.79678e-39	up	K17471 sulfate transporter 3 | (RefSeq) LOW QUALITY PROTEIN: probable sulfate transporter 3.4 (A)	LOW QUALITY PROTEIN: probable sulfate transporter 3.4 [Malus domestica]
MD07G0229700	225.876	196.018	206.357	84.0373	93.1594	92.5561	-1.30605	6.41413e-39	down	--	protein SRC2 homolog [Malus domestica]
MD15G0070100	70.9747	59.0562	82.2481	21.999	19.2551	22.157	-1.83099	7.58991e-39	down	--	subtilisin-like protease SBT1.7 [Malus domestica]
MD06G0190700	64.6497	47.7289	72.2812	14.7977	15.6702	17.1178	-2.04496	7.66726e-39	down	K05681 ATP-binding cassette, subfamily G (WHITE), member 2 | (RefSeq) ABC transporter G family member 9-like (A)	ABC transporter G family member STR-like [Malus sylvestris]
MD06G0097200	18.5186	22.1446	18.6699	54.2893	57.2243	55.3727	1.40609	9.85733e-39	up	K00001 alcohol dehydrogenase [EC:1.1.1.1] | (RefSeq) alcohol dehydrogenase-like 4 (A)	alcohol dehydrogenase-like 4 [Malus domestica]
novel.2862	14.766	12.9478	15.9362	3.1096	2.4939	3.2456	-2.38901	1.03816e-38	down	--	zinc finger protein 4 [Malus domestica]
MD15G0221500	20.7623	20.4715	21.886	54.6202	57.0839	57.1069	1.33259	1.04239e-38	up	K00430 peroxidase [EC:1.11.1.7] | (RefSeq) peroxidase 72 (A)	hypothetical protein DVH24_029801 [Malus domestica]
novel.2473	105.159	81.8617	87.6126	21.2192	19.2063	24.2682	-2.17086	1.14032e-38	down	--	uncharacterized protein LOC126626818 [Malus sylvestris]
MD01G0000500	21.0755	22.6795	22.9022	6.4206	7.4457	7.8852	-1.70241	1.26313e-38	down	K20562 biphenyl-4-hydroxylase | (RefSeq) cytochrome P450 CYP736A12-like (A)	cytochrome P450 CYP736A12-like [Malus domestica]
MD09G0021400	44.0131	47.3318	40.3471	13.2058	15.2736	14.0722	-1.71543	1.70528e-38	down	--	TMV resistance protein N-like [Malus sylvestris]
MD14G0195000	23.5489	16.2824	25.734	4.3219	4.4368	4.4815	-2.39626	1.73252e-38	down	K20562 biphenyl-4-hydroxylase | (RefSeq) cytochrome P450 CYP736A12-like (A)	cytochrome P450 CYP736A12-like [Malus domestica]
MD07G0207200	20.0148	17.288	21.0331	0.9953	0.8751	1.4056	-4.23964	1.78199e-38	down	K14686 solute carrier family 31 (copper transporter), member 1 | (RefSeq) copper transporter 2-like (A)	copper transporter 2-like [Malus domestica]
MD08G0034000	55.9039	55.9763	51.4027	25.276	24.0509	23.5007	-1.25006	2.13993e-38	down	K04122 ent-kaurene oxidase [EC:1.14.14.86] | (RefSeq) ent-kaurene oxidase, chloroplastic-like (A)	hypothetical protein DVH24_020284 [Malus domestica]
MD10G0239100	10.9286	8.9256	13.0787	40.9558	43.1539	42.3278	1.85261	2.92815e-38	up	K15400 omega-hydroxypalmitate O-feruloyl transferase [EC:2.3.1.188] | (RefSeq) omega-hydroxypalmitate O-feruloyl transferase (A)	spermidine sinapoyl-CoA acyltransferase [Malus domestica]
MD14G0205100	34.0619	37.7969	29.3274	11.9189	10.7383	10.7114	-1.68476	3.12178e-38	down	K07375 tubulin beta | (RefSeq) tubulin beta chain-like (A)	tubulin beta chain-like [Malus domestica]
MD09G0041900	6.5579	6.6884	8.1442	1.3429	1.4428	1.3582	-2.45573	3.16282e-38	down	K01180 endo-1,3(4)-beta-glucanase [EC:3.2.1.6] | (RefSeq) probable endo-1,3(4)-beta-glucanase ARB_01444 (A)	probable endo-1,3(4)-beta-glucanase ARB_01444 [Malus domestica]
MD11G0191300	10.3921	7.6894	12.4436	49.4978	46.346	44.1595	2.10959	3.21434e-38	up	--	uncharacterized protein LOC103427682 [Malus domestica]
MD09G0229000	80.7136	61.9093	72.6986	25.881	23.5758	21.9695	-1.67779	4.47947e-38	down	K13065 shikimate O-hydroxycinnamoyltransferase [EC:2.3.1.133] | (RefSeq) vinorine synthase-like (A)	BAHD acyltransferase At5g47980-like [Malus domestica]
MD13G0089000	10.7684	11.2805	11.5394	35.0238	33.4067	33.3533	1.51317	5.09131e-38	up	K22374 3''-deamino-3''-oxonicotianamine reductase [EC:1.1.1.285] | (RefSeq) non-functional NADPH-dependent codeinone reductase 2-like (A)	non-functional NADPH-dependent codeinone reductase 2-like [Malus domestica]
MD11G0058000	8.2411	10.135	8.4776	0.7254	0.8132	0.9929	-3.49197	5.59482e-38	down	K18819 inositol 3-alpha-galactosyltransferase [EC:2.4.1.123] | (RefSeq) galactinol synthase 2-like (A)	galactinol synthase 2-like [Malus domestica]
MD14G0209600	0.1915	0.4483	0.1867	4.7955	5.5953	4.8477	4.11326	5.76778e-38	up	K14379 tartrate-resistant acid phosphatase type 5 [EC:3.1.3.2] | (RefSeq) purple acid phosphatase 17-like isoform X1 (A)	purple acid phosphatase 17-like isoform X1 [Malus domestica]
MD02G0105800	45.2542	33.9188	43.0757	11.1948	10.039	12.8569	-1.92896	6.30317e-38	down	K13430 serine/threonine-protein kinase PBS1 [EC:2.7.11.1] | (RefSeq) probable serine/threonine-protein kinase PBL7 isoform X2 (A)	probable serine/threonine-protein kinase PBL21 [Malus domestica]
MD11G0211800	2.3178	2.441	2.5107	14.0612	13.8721	11.6048	2.35694	6.64833e-38	up	--	epidermis-specific secreted glycoprotein EP1-like [Malus domestica]
MD15G0216200	3.917	5.2217	3.1688	25.1753	25.6028	23.1571	2.50096	7.34321e-38	up	--	snakin-2-like [Malus domestica]
novel.522	12.3092	10.4277	12.9469	2.8029	2.7724	3.0576	-2.13416	8.0916e-38	down	--	hypothetical protein DVH24_005578 [Malus domestica]
novel.4376	10.4488	10.3446	10.8216	2.795	2.4786	3.2273	-1.98094	8.23476e-38	down	K21398 natural resistance-associated macrophage protein 2 | (RefSeq) metal transporter Nramp5-like (A)	metal transporter Nramp5-like [Malus domestica]
MD13G0099300	126.44	115.208	113.901	56.3229	57.8995	55.3603	-1.15374	1.11012e-37	down	K00059 3-oxoacyl-[acyl-carrier protein] reductase [EC:1.1.1.100] | (RefSeq) 3-oxoacyl-[acyl-carrier-protein] reductase 4 (A)	3-oxoacyl-[acyl-carrier-protein]
novel.638	81.8931	72.4524	84.2111	30.7294	27.0105	28.1132	-1.5608	1.18071e-37	down	--	hypothetical protein DVH24_027113 [Malus domestica]
MD01G0176100	37.6994	26.2977	30.4667	110.335	128.255	114.804	1.81771	1.4016e-37	up	K01183 chitinase [EC:3.2.1.14] | (RefSeq) acidic endochitinase-like (A)	acidic endochitinase-like isoform X2 [Malus sylvestris]
MD09G0018300	50.5241	46.5534	42.6758	17.2311	19.799	18.8118	-1.40894	1.68582e-37	down	K00006 glycerol-3-phosphate dehydrogenase (NAD+) [EC:1.1.1.8] | (RefSeq) glycerol-3-phosphate dehydrogenase [NAD(+)]-like (A)	glycerol-3-phosphate dehydrogenase [NAD(+)]
MD08G0078300	257.009	300.004	227.147	102.179	104.424	101.451	-1.4324	1.72614e-37	down	K13051 L-asparaginase / beta-aspartyl-peptidase [EC:3.5.1.1 3.4.19.5] | (RefSeq) probable isoaspartyl peptidase/L-asparaginase 2 (A)	probable isoaspartyl peptidase/L-asparaginase 2 [Malus domestica]
MD14G0078500	81.9448	73.4303	73.2247	25.4735	30.3256	31.8588	-1.46915	1.73865e-37	down	--	F-box protein At2g26850-like [Malus domestica]
MD03G0038800	100.41	112.714	96.9393	44.2125	39.1969	44.7593	-1.35951	1.8507e-37	down	K24544 cytochrome P450 family 714 subfamily C | (RefSeq) cytochrome P450 714C2-like (A)	cytochrome P450 714C2-like [Malus domestica]
novel.3942	4.7884	5.0351	4.9158	17.6561	17.5555	16.779	1.73239	1.91069e-37	up	K00430 peroxidase [EC:1.11.1.7] | (RefSeq) peroxidase 51-like isoform X1 (A)	peroxidase 51-like isoform X2 [Malus domestica]
MD07G0113900	15.7444	17.1718	13.8942	3.9741	3.6066	4.1257	-2.08435	2.01912e-37	down	K06272 integrin-linked kinase [EC:2.7.11.1] | (RefSeq) integrin-linked protein kinase 1-like (A)	integrin-linked protein kinase 1-like [Malus sylvestris]
MD05G0231300	8.0085	7.5311	7.7864	2.2715	2.3198	2.293	-1.84662	2.28739e-37	down	K03294 basic amino acid/polyamine antiporter, APA family | (RefSeq) cationic amino acid transporter 1-like (A)	cationic amino acid transporter 1-like [Malus domestica]
MD05G0108100	2.2175	2.0939	2.0295	11.0521	11.884	13.1019	2.42105	2.73278e-37	up	K20628 expansin | (RefSeq) expansin-B3-like (A)	expansin-like A1 [Malus domestica]
MD04G0041700	86.0585	99.2023	80.4838	37.3276	36.871	37.6898	-1.33291	2.84453e-37	down	K14494 DELLA protein | (RefSeq) DELLA protein GAIP-B-like (A)	protein SHORT-ROOT-like isoform X1 [Malus domestica]
MD15G0269600	35.6074	35.0144	35.62	14.7001	13.047	13.9854	-1.434	4.00009e-37	down	K22794 flavonol-3-O-glucoside/galactoside glucosyltransferase [EC:2.4.1.239 2.4.1.-] | (RefSeq) UDP-glycosyltransferase 79B30-like (A)	LOW QUALITY PROTEIN: putative UDP-rhamnose:rhamnosyltransferase 1 [Malus domestica]
MD16G0168700	0.2307	0.1483	0.1	5.824	5.2213	4.1372	4.90671	4.56416e-37	up	K00276 primary-amine oxidase [EC:1.4.3.21] | (RefSeq) primary amine oxidase-like precursor (A)	primary amine oxidase-like isoform X1 [Malus domestica]
MD16G0139400	86.0668	75.4961	80.9356	37.1093	37.202	37.2214	-1.20664	5.14334e-37	down	K00382 dihydrolipoamide dehydrogenase [EC:1.8.1.4] | (RefSeq) LOW QUALITY PROTEIN: dihydrolipoyl dehydrogenase 2, chloroplastic (A)	dihydrolipoyl dehydrogenase 2, chloroplastic-like isoform X2 [Malus sylvestris]
MD04G0112100	46.4481	47.2377	51.0452	119.959	123.777	116.987	1.23066	5.55619e-37	up	K13066 caffeic acid 3-O-methyltransferase / acetylserotonin O-methyltransferase [EC:2.1.1.68 2.1.1.4] | (RefSeq) caffeic acid 3-O-methyltransferase-like (A)	caffeic acid 3-O-methyltransferase-like [Malus domestica]
MD11G0225300	25.5693	27.9555	25.2163	8.5115	8.8673	8.223	-1.70681	7.23671e-37	down	K24028 salicylic acid 3-hydroxylase [EC:1.14.11.-] | (RefSeq) LOW QUALITY PROTEIN: protein DOWNY MILDEW RESISTANCE 6 (A)	2-oxoglutarate-Fe(II) type oxidoreductase hxnY-like [Malus domestica]
MD14G0022800	11.0516	10.2104	9.7305	2.6032	2.2852	2.5132	-2.15125	9.26797e-37	down	--	UPF0481 protein At3g47200-like [Malus domestica]
MD08G0053300	1.0817	2.7488	1.0545	20.5001	19.5321	20.6149	3.54416	9.69563e-37	up	--	--
MD04G0113600	5.0549	3.3845	6.197	23.7473	26.3931	27.5481	2.31918	1.0395e-36	up	K05909 laccase [EC:1.10.3.2] | (RefSeq) laccase-7-like (A)	laccase-7-like [Malus domestica]
MD16G0013900	10.7578	10.481	10.6758	2.7232	2.2068	2.7586	-2.13919	2.64739e-36	down	K20044 phosphatidylinositol-binding clathrin assembly protein | (RefSeq) probable clathrin assembly protein At4g32285 (A)	probable clathrin assembly protein At4g32285 [Malus domestica]
MD13G0045900	27.2925	30.9553	24.0063	6.7719	8.3924	8.7626	-1.86659	2.96697e-36	down	--	uncharacterized protein LOC103414422 [Malus domestica]
MD05G0143400	5.3367	6.5158	5.3019	17.6884	18.822	18.4351	1.59333	3.20498e-36	up	K22390 acid phosphatase type 7 | (RefSeq) purple acid phosphatase 15-like (A)	purple acid phosphatase 15-like [Malus domestica]
MD15G0081900	79.6472	88.5139	83.3803	40.7598	39.6235	40.2604	-1.14598	3.24527e-36	down	K00465 carotenoid 9,10(9',10')-cleavage dioxygenase 1 [EC:1.13.11.-] | (RefSeq) carotenoid 9,10(9',10')-cleavage dioxygenase 1-like (A)	carotenoid 9,10(9',10')-cleavage dioxygenase 1-like [Malus domestica]
MD02G0243100	132.005	159.115	129.958	55.896	60.4097	58.0353	-1.35761	3.8434e-36	down	K17098 annexin D | (RefSeq) annexin-like protein RJ4 isoform X1 (A)	annexin-like protein RJ4 isoform X2 [Malus domestica]
MD13G0051200	61.4711	46.7782	61.576	18.5061	17.9114	19.4087	-1.69219	4.04449e-36	down	K15639 PHYB activation tagged suppressor 1 [EC:1.14.-.-] | (RefSeq) cytochrome P450 734A1 (A)	cytochrome P450 CYP749A22-like [Malus domestica]
MD17G0198100	19.367	13.3923	11.7274	1.4842	1.7718	2.2516	-3.09676	4.42494e-36	down	K16292 KDEL-tailed cysteine endopeptidase [EC:3.4.22.-] | (RefSeq) vignain-like (A)	senescence-specific cysteine protease SAG39-like [Malus domestica]
MD16G0146700	76.2556	63.0568	75.573	27.5918	27.841	28.3516	-1.44563	5.20869e-36	down	--	uncharacterized protein LOC103403734 [Malus domestica]
MD06G0080800	15.536	13.4938	14.9295	5.1997	5.7197	5.6535	-1.49379	6.53783e-36	down	K14510 serine/threonine-protein kinase CTR1 [EC:2.7.11.1] | (RefSeq) CTR1; serine/threonine-protein kinase CTR1 (A)	mitogen-activated protein kinase kinase kinase 7 [Malus domestica]
novel.3466	47.7485	54.2136	51.5959	17.6146	18.1625	17.7086	-1.60799	6.69781e-36	down	--	uncharacterized protein LOC126582599 [Malus sylvestris]
MD02G0025000	107.112	119.252	109.356	43.7936	44.4277	48.8537	-1.37827	7.23764e-36	down	--	mavicyanin-like [Malus domestica]
MD07G0013900	13.9388	14.7919	12.983	36.2505	38.4997	36.2032	1.32569	9.25155e-36	up	--	uncharacterized protein LOC103438421 [Malus domestica]
MD08G0033800	450.788	479.082	479.581	241.853	225.675	232.558	-1.0956	1.09178e-35	down	K04122 ent-kaurene oxidase [EC:1.14.14.86] | (RefSeq) ent-kaurene oxidase, chloroplastic-like (A)	ent-kaurene oxidase, chloroplastic-like [Malus sylvestris]
MD08G0042200	8.8774	7.6041	9.2136	2.4394	2.5127	2.6481	-1.84418	1.39155e-35	down	K05387 glutamate receptor, ionotropic, plant | (RefSeq) glutamate receptor 2.7-like (A)	hypothetical protein DVH24_020363 [Malus domestica]
MD13G0189700	28.1229	21.4342	24.4286	6.8521	8.1193	6.7671	-1.85325	1.59683e-35	down	K19704 protein phosphatase PTC1 [EC:3.1.3.16] | (RefSeq) putative protein phosphatase 2C-like protein 44 (A)	hypothetical protein DVH24_001873 [Malus domestica]
MD03G0042900	56.6454	40.0171	56.4491	13.9433	14.5847	14.5901	-1.91574	1.86718e-35	down	--	uncharacterized protein LOC114824107 [Malus domestica]
MD05G0219900	22.8674	25.8808	24.5982	9.9259	10.3369	9.918	-1.36748	2.072e-35	down	K01514 exopolyphosphatase [EC:3.6.1.11] | (RefSeq) exopolyphosphatase PRUNE1-like isoform X1 (A)	exopolyphosphatase PRUNE1-like isoform X1 [Malus domestica]
novel.4012	20.1315	20.8813	19.1997	6.6659	7.2932	6.8447	-1.61908	2.11987e-35	down	K09286 EREBP-like factor | (RefSeq) dehydration-responsive element-binding protein 2B-like (A)	APETALA2-like protein 3 [Malus domestica]
MD14G0037900	20.7736	19.6036	17.2271	7.3543	6.2598	6.7421	-1.58517	2.3379e-35	down	K13412 calcium-dependent protein kinase [EC:2.7.11.1] | (RefSeq) calcium-dependent protein kinase 26-like (A)	calcium-dependent protein kinase 26-like [Malus domestica]
MD07G0027000	20.289	18.1165	18.9749	6.6915	6.0892	5.3972	-1.74421	2.44724e-35	down	K17098 annexin D | (RefSeq) annexin D3-like (A)	annexin D3-like [Malus domestica]
MD05G0190800	13.6377	13.104	12.7503	3.8438	3.5847	3.7221	-1.9101	2.89819e-35	down	--	G-type lectin S-receptor-like serine/threonine-protein kinase At1g67520 [Malus domestica]
MD10G0192000	9.3145	10.1218	8.781	28.1144	28.3261	28.4735	1.5037	2.92352e-35	up	K14709 solute carrier family 39 (zinc transporter), member 1/2/3 | (RefSeq) zinc transporter 1-like (A)	zinc transporter 1-like [Malus domestica]
MD16G0099300	71.3191	70.4721	61.789	26.8156	29.392	31.127	-1.30635	3.14972e-35	down	K00059 3-oxoacyl-[acyl-carrier protein] reductase [EC:1.1.1.100] | (RefSeq) 3-oxoacyl-[acyl-carrier-protein] reductase 4-like (A)	3-oxoacyl-[acyl-carrier-protein]
MD15G0314600	57.2168	56.6884	56.5152	26.1898	26.8738	26.4523	-1.1859	3.53085e-35	down	K17098 annexin D | (RefSeq) LOW QUALITY PROTEIN: annexin D1 (A)	hypothetical protein DVH24_016833 [Malus domestica]
MD09G0192200	35.7876	35.2398	31.7393	13.133	13.8832	12.1576	-1.47681	4.05074e-35	down	K06130 lysophospholipase II [EC:3.1.1.5] | (RefSeq) acyl-protein thioesterase 2-like (A)	hypothetical protein DVH24_000080 [Malus domestica]
MD16G0142800	52.1583	55.4767	42.166	14.2839	16.1468	16.3162	-1.76468	4.91366e-35	down	--	major strawberry allergen Fra a 1.06-like [Malus sylvestris]
MD16G0064400	33.7316	35.0395	35.8386	11.7737	9.6472	11.2383	-1.76559	6.13491e-35	down	K01166 ribonuclease T2 [EC:4.6.1.19] | (RefSeq) extracellular ribonuclease LE-like (A)	extracellular ribonuclease LE-like [Malus domestica]
MD08G0154500	37.3394	40.2706	35.2897	92.5117	90.0745	86.0988	1.16569	6.7421e-35	up	K01626 3-deoxy-7-phosphoheptulonate synthase [EC:2.5.1.54] | (RefSeq) phospho-2-dehydro-3-deoxyheptonate aldolase 1, chloroplastic-like (A)	phospho-2-dehydro-3-deoxyheptonate aldolase 1, chloroplastic-like [Malus domestica]
MD04G0073300	155.717	176.328	146.763	506.172	460.887	413.477	1.4432	7.15465e-35	up	--	14 kDa proline-rich protein DC2.15-like [Malus domestica]
MD10G0207000	12.0195	13.0256	12.2937	3.5471	2.2221	3.0344	-2.16983	9.25252e-35	down	K22395 cinnamyl-alcohol dehydrogenase [EC:1.1.1.195] | (RefSeq) berberine bridge enzyme-like 15 (A)	berberine bridge enzyme-like 22 [Malus domestica]
MD12G0021800	22.436	21.117	23.7273	56.1644	56.65	58.9831	1.26571	9.85496e-35	up	K22390 acid phosphatase type 7 | (RefSeq) purple acid phosphatase 22 (A)	purple acid phosphatase 22 [Malus domestica]
MD08G0070000	26.9012	20.7685	21.9269	6.1649	5.8327	6.4465	-2.00091	1.01538e-34	down	K07195 exocyst complex component 7 | (RefSeq) exocyst complex component EXO70A1-like (A)	exocyst complex component EXO70A1-like [Malus domestica]
MD01G0024600	60.7567	58.1302	57.8651	26.0295	27.7507	29.5869	-1.17035	1.05307e-34	down	K00850 6-phosphofructokinase 1 [EC:2.7.1.11] | (RefSeq) ATP-dependent 6-phosphofructokinase 5, chloroplastic (A)	ATP-dependent 6-phosphofructokinase 5, chloroplastic [Malus domestica]
MD15G0348500	98.5781	98.3823	95.3201	45.2056	48.5978	48.3032	-1.12647	1.07608e-34	down	K02372 3-hydroxyacyl-[acyl-carrier-protein] dehydratase [EC:4.2.1.59] | (RefSeq) LOW QUALITY PROTEIN: uncharacterized protein LOC103431754 (A)	hypothetical protein C1H46_040383 [Malus baccata]
MD04G0176700	1.0262	0.8243	0.7225	9.0714	9.4045	9.8174	3.3753	1.28187e-34	up	K05953 nicotianamine synthase [EC:2.5.1.43] | (RefSeq) nicotianamine synthase-like (A)	nicotianamine synthase-like [Malus domestica]
MD03G0232700	53.8852	42.9268	55.0402	14.5213	14.0682	13.8081	-1.92753	1.39062e-34	down	--	zinc finger protein GAI-ASSOCIATED FACTOR 1-like [Malus sylvestris]
MD11G0073500	26.4769	26.32	27.159	65.4062	64.2959	62.9609	1.18262	1.59099e-34	up	K23947 2-oxoglutarate-dependent dioxygenase [EC:1.14.11.-] | (RefSeq) 2-oxoglutarate-dependent dioxygenase DAO-like (A)	probable inactive 2-oxoglutarate-dependent dioxygenase AOP2 [Malus domestica]
MD07G0225900	65.7162	49.9387	67.0601	17.0049	16.3453	20.1691	-1.85879	1.70048e-34	down	--	uncharacterized protein LOC103439761 [Malus domestica]
MD16G0219300	39.4342	30.4493	29.873	8.3776	9.1283	10.7747	-1.90355	1.79268e-34	down	K09285 AP2-like factor, ANT lineage | (RefSeq) AP2-like ethylene-responsive transcription factor At1g16060 (A)	hypothetical protein DVH24_015433 [Malus domestica]
novel.3693	5.3129	7.5346	4.7629	25.5662	26.1104	27.5863	2.0845	1.8702e-34	up	--	beta-galactosidase [Malus domestica]
MD16G0232700	33.0815	20.8523	34.6432	4.9341	4.3798	5.7516	-2.64345	2.71697e-34	down	--	transcriptional regulator SUPERMAN-like [Malus domestica]
MD07G0236800	30.6952	31.8814	29.7886	78.625	70.9056	79.9266	1.22735	2.7995e-34	up	K08176 MFS transporter, PHS family, inorganic phosphate transporter | (RefSeq) inorganic phosphate transporter 1-11-like (A)	inorganic phosphate transporter 1-11-like [Malus domestica]
MD13G0081700	28.3901	25.6366	24.5304	10.1819	11.2357	9.443	-1.43352	3.0525e-34	down	K17609 nucleoredoxin [EC:1.8.1.8] | (RefSeq) probable nucleoredoxin 1 (A)	probable nucleoredoxin 1 [Malus domestica]
MD05G0227000	131.817	122.249	118.863	55.4234	55.3272	59.2679	-1.21878	3.29554e-34	down	--	putative germin-like protein 2-1 [Malus domestica]
MD12G0201300	4.9095	3.8682	3.8707	16.6741	18.2533	16.0176	1.92535	3.37369e-34	up	K05275 pyridoxine 4-dehydrogenase [EC:1.1.1.65] | (RefSeq) pyridoxal reductase, chloroplastic isoform X1 (A)	probable aldo-keto reductase 1 isoform X2 [Malus domestica]
MD15G0306400	26.5459	25.9174	27.8099	66.4478	64.3463	60.7269	1.16819	3.70216e-34	up	K10534 nitrate reductase (NAD(P)H) [EC:1.7.1.1 1.7.1.2 1.7.1.3] | (RefSeq) nitrate reductase [NADH] (A)	nitrate reductase [NADH]
MD06G0025200	125.743	120.559	119.432	64.0884	60.9718	63.2841	-1.0431	3.74857e-34	down	K04123 ent-kaurenoic acid monooxygenase [EC:1.14.14.107] | (RefSeq) ent-kaurenoic acid oxidase 2-like (A)	ent-kaurenoic acid oxidase 2-like [Malus domestica]
novel.3056	10.4577	8.5209	10.5897	1.5732	1.313	1.3939	-2.8751	4.62245e-34	down	--	hypothetical protein DVH24_013637 [Malus domestica]
MD01G0051200	15.7327	13.9965	15.6216	44.4108	40.7446	38.8009	1.36475	4.64675e-34	up	K00521 ferric-chelate reductase [EC:1.16.1.7] | (RefSeq) LOW QUALITY PROTEIN: ferric reduction oxidase 2-like (A)	LOW QUALITY PROTEIN: ferric reduction oxidase 2-like [Malus domestica]
MD11G0058700	2.6455	4.5467	3.2118	15.1843	16.1744	15.5512	2.08598	5.33977e-34	up	K01953 asparagine synthase (glutamine-hydrolysing) [EC:6.3.5.4] | (RefSeq) asparagine synthetase [glutamine-hydrolyzing] 1 (A)	hypothetical protein C1H46_014622 [Malus baccata]
MD01G0129100	110.386	92.4068	118.378	40.3834	41.3346	42.9911	-1.4524	5.67453e-34	down	--	uncharacterized protein LOC103437668 [Malus domestica]
MD17G0047000	48.418	35.3205	46.475	13.8329	11.3896	13.195	-1.84744	6.04653e-34	down	K09286 EREBP-like factor | (RefSeq) ethylene-responsive transcription factor ERN1-like (A)	ethylene-responsive transcription factor ERN1-like [Malus domestica]
novel.2738	15.3844	11.6515	13.468	3.9629	3.8096	4.3315	-1.82834	6.35125e-34	down	--	transcriptional regulator SUPERMAN-like [Malus domestica]
MD17G0051300	63.3804	65.176	55.4578	25.3007	26.2817	28.1926	-1.29093	6.7041e-34	down	K13691 pathogen-inducible salicylic acid glucosyltransferase [EC:2.4.1.-] | (RefSeq) UDP-glycosyltransferase 74F2-like (A)	UDP-glycosyltransferase 83A1-like [Malus domestica]
MD11G0019000	4.4553	3.9379	4.516	1.5671	1.4282	1.3715	-1.6502	7.02471e-34	down	K10526 OPC-8:0 CoA ligase 1 [EC:6.2.1.-] | (RefSeq) LOW QUALITY PROTEIN: 4-coumarate--CoA ligase-like 5 (A)	uncharacterized protein LOC114819426 [Malus domestica]
MD16G0084000	194.717	243.936	178.908	79.5776	70.8796	76.8652	-1.52579	7.4755e-34	down	K17609 nucleoredoxin [EC:1.8.1.8] | (RefSeq) probable nucleoredoxin 1 (A)	probable nucleoredoxin 1 [Malus domestica]
MD16G0027600	25.9983	33.3126	27.0765	84.5801	98.5988	93.8964	1.59488	9.52387e-34	up	K01807 ribose 5-phosphate isomerase A [EC:5.3.1.6] | (RefSeq) LOW QUALITY PROTEIN: probable ribose-5-phosphate isomerase 2 (A)	LOW QUALITY PROTEIN: probable ribose-5-phosphate isomerase 2 [Malus domestica]
MD16G0013800	5.8734	5.4592	6.585	20.8121	19.7735	21.1501	1.6981	1.60983e-33	up	K09561 STIP1 homology and U-box containing protein 1 [EC:2.3.2.27] | (RefSeq) E3 ubiquitin-protein ligase CHIP-like isoform X1 (A)	U-box domain-containing protein 21-like [Malus domestica]
MD03G0210300	50.3356	41.0729	45.2465	16.3798	17.4599	16.6877	-1.52144	1.62607e-33	down	K17911 beta-carotene isomerase [EC:5.2.1.14] | (RefSeq) beta-carotene isomerase D27, chloroplastic-like (A)	beta-carotene isomerase D27, chloroplastic-like [Malus domestica]
MD03G0049500	23.5752	23.5954	26.3164	61.0507	61.9737	63.5772	1.25739	1.6942e-33	up	K00430 peroxidase [EC:1.11.1.7] | (RefSeq) cationic peroxidase 1-like (A)	cationic peroxidase 1-like [Malus domestica]
MD04G0015500	197.472	223.758	194.759	479.49	467.638	457.653	1.10412	1.9953e-33	up	K01251 adenosylhomocysteinase [EC:3.3.1.1] | (RefSeq) adenosylhomocysteinase (A)	adenosylhomocysteinase [Malus domestica]
MD02G0123400	13.8389	10.8112	12.9803	3.9111	3.0906	2.7639	-2.03204	2.06396e-33	down	K10756 replication factor C subunit 3/5 | (RefSeq) uncharacterized protein LOC103402289 (A)	uncharacterized protein LOC103402289 [Malus domestica]
MD10G0029800	30.5119	26.8248	27.2885	11.2213	10.7999	12.1001	-1.39596	2.22619e-33	down	K08819 cyclin-dependent kinase 12/13 [EC:2.7.11.22 2.7.11.23] | (RefSeq) probable serine/threonine-protein kinase At1g54610 (A)	probable serine/threonine-protein kinase At1g54610 [Malus domestica]
MD10G0060100	230.627	191.426	211.779	96.0432	95.973	91.8035	-1.24522	2.28106e-33	down	K21483 salicylate 1-O-methyltransferase [EC:2.1.1.274] | (RefSeq) salicylate carboxymethyltransferase-like (A)	salicylate carboxymethyltransferase-like [Malus domestica]
MD15G0346900	43.6226	47.5457	48.0211	123.799	110.349	113.299	1.23369	2.37784e-33	up	K13066 caffeic acid 3-O-methyltransferase / acetylserotonin O-methyltransferase [EC:2.1.1.68 2.1.1.4] | (RefSeq) caffeic acid 3-O-methyltransferase 1-like (A)	caffeic acid 3-O-methyltransferase 1-like [Malus domestica]
MD14G0141700	12.6923	12.8056	10.4362	3.4121	3.5217	2.8138	-1.9672	2.43154e-33	down	K14494 DELLA protein | (RefSeq) DELLA protein GAI-like (A)	DELLA protein RGL1-like [Malus domestica]
MD03G0043000	148.523	129.173	134.772	65.5949	64.8196	67.3154	-1.14661	2.62181e-33	down	K20667 beta-amyrin 28-monooxygenase [EC:1.14.14.126] | (RefSeq) beta-amyrin 28-monooxygenase (A)	hypothetical protein DVH24_038345 [Malus domestica]
MD06G0176400	42.5984	40.2639	51.0622	16.1202	15.2489	16.777	-1.56369	2.63618e-33	down	K20769 fatty acid omega-hydroxylase [EC:1.14.-.-] | (RefSeq) cytochrome P450 94A1-like (A)	cytochrome P450 94A2-like [Malus domestica]
MD09G0095200	17.4366	19.7259	15.6759	2.5765	3.1636	2.4321	-2.7784	2.91541e-33	down	K19825 2-alkenal reductase (NADP+) [EC:1.3.1.102] | (RefSeq) 2-alkenal reductase (NADP(+)-dependent)-like (A)	2-alkenal reductase (NADP(+)-dependent)-like [Malus domestica]
MD17G0232200	177.61	179.305	167.497	83.6514	89.5359	88.7095	-1.08754	3.27758e-33	down	K00799 glutathione S-transferase [EC:2.5.1.18] | (RefSeq) probable glutathione S-transferase (A)	probable glutathione S-transferase [Malus domestica]
MD16G0031200	35.1969	30.0878	31.2707	9.8	12.5319	12.2078	-1.56949	3.31294e-33	down	K10781 fatty acyl-ACP thioesterase B [EC:3.1.2.14 3.1.2.21] | (RefSeq) palmitoyl-acyl carrier protein thioesterase, chloroplastic-like (A)	palmitoyl-acyl carrier protein thioesterase, chloroplastic-like [Malus domestica]
MD02G0233100	155.272	119.111	183.18	43.5736	41.7681	47.3705	-1.87438	3.51134e-33	down	--	chitinase 2-like [Malus domestica]
MD14G0202000	62.0932	54.3838	56.4737	131.883	135.931	135.574	1.13591	3.52241e-33	up	K00799 glutathione S-transferase [EC:2.5.1.18] | (RefSeq) glutathione S-transferase U8-like (A)	glutathione S-transferase U8-like [Malus domestica]
MD01G0078900	6.2158	7.3694	6.8476	1.4281	1.3079	1.6289	-2.31297	3.61922e-33	down	--	protein NUCLEAR FUSION DEFECTIVE 4-like [Malus domestica]
MD08G0046500	10.0354	8.9437	10.9588	2.91	2.666	2.9383	-1.90092	4.67357e-33	down	K13416 brassinosteroid insensitive 1-associated receptor kinase 1 [EC:2.7.10.1 2.7.11.1] | (RefSeq) LOW QUALITY PROTEIN: BRASSINOSTEROID INSENSITIVE 1-associated receptor kinase 1 (A)	L-type lectin-domain containing receptor kinase IX.1-like [Malus domestica]
MD07G0053500	22.1305	15.1085	21.6116	5.1127	4.3032	4.9364	-2.12259	7.35628e-33	down	K08286 protein-serine/threonine kinase [EC:2.7.11.-] | (RefSeq) serine/threonine-protein kinase D6PK-like (A)	serine/threonine-protein kinase D6PK-like [Malus domestica]
MD03G0176900	16.1082	21.0801	15.1997	52.2454	53.0622	55.539	1.53354	7.52106e-33	up	K15803 (-)-germacrene D synthase [EC:4.2.3.75] | (RefSeq) (-)-alpha-pinene synthase-like (A)	(-)-alpha-pinene synthase-like [Malus domestica]
MD15G0188200	52.6835	51.2261	48.7412	18.755	20.49	21.7224	-1.40988	8.01975e-33	down	K08762 diazepam-binding inhibitor (GABA receptor modulator, acyl-CoA-binding protein) | (RefSeq) acyl-CoA-binding protein-like (A)	hypothetical protein C1H46_030611 [Malus baccata]
MD03G0232800	82.3121	55.631	99.476	18.7989	18.5943	18.1518	-2.1851	9.35331e-33	down	--	zinc finger protein GAI-ASSOCIATED FACTOR 1-like [Malus domestica]
MD06G0050900	16.0076	18.5681	11.7706	76.0704	67.5927	61.1677	2.06032	9.67107e-33	up	--	14 kDa proline-rich protein DC2.15-like [Malus domestica]
MD08G0034500	390.562	333.048	394.538	171.127	170.164	163.041	-1.23548	9.81877e-33	down	K14638 solute carrier family 15 (peptide/histidine transporter), member 3/4 | (RefSeq) protein NRT1/ PTR FAMILY 4.5-like (A)	protein NRT1/ PTR FAMILY 4.5-like [Malus domestica]
MD05G0176200	33.4062	40.4093	32.4763	98.2891	100.585	91.045	1.3624	1.01241e-32	up	K00799 glutathione S-transferase [EC:2.5.1.18] | (RefSeq) probable glutathione S-transferase (A)	probable glutathione S-transferase [Malus domestica]
MD14G0199300	9.3363	9.5056	10.5243	2.1847	3.0204	2.767	-1.9685	1.66082e-32	down	K01179 endoglucanase [EC:3.2.1.4] | (RefSeq) endoglucanase 9-like (A)	endoglucanase 9-like [Malus domestica]
MD06G0174700	6.4936	5.9355	8.5137	36.4873	32.2268	33.4372	2.1991	1.73208e-32	up	--	uncharacterized protein LOC103428315 [Malus domestica]
MD04G0118300	5.815	5.2388	7.3365	22.1207	21.8799	22.9547	1.7765	2.05952e-32	up	K19747 BAHD acyltransferase [EC:2.3.1.-] | (RefSeq) BAHD acyltransferase DCR isoform X1 (A)	BAHD acyltransferase DCR isoform X1 [Malus domestica]
novel.3003	6.3236	5.1662	4.9996	18.5376	19.8936	18.0915	1.69258	2.28299e-32	up	--	hypothetical protein C1H46_004478 [Malus baccata]
MD07G0212100	5.8422	5.6891	7.0976	19.4004	19.8449	19.9891	1.58138	2.60175e-32	up	K01051 pectinesterase [EC:3.1.1.11] | (RefSeq) pectinesterase 2-like (A)	pectinesterase 2-like [Malus domestica]
MD08G0182800	19.5042	13.1897	17.3224	2.0854	2.2346	1.9539	-3.08132	2.83293e-32	down	K09510 DnaJ homolog subfamily B member 4 | (RefSeq) dnaJ homolog subfamily B member 1-like (A)	hypothetical protein DVH24_033321 [Malus domestica]
MD13G0126900	258.317	307.208	262.986	713.565	668.686	648.128	1.2081	3.21198e-32	up	K00789 S-adenosylmethionine synthetase [EC:2.5.1.6] | (RefSeq) S-adenosylmethionine synthase 2 (A)	S-adenosylmethionine synthase 2 [Malus domestica]
MD09G0036600	52.6579	54.9347	49.1593	27.2735	25.9138	26.8083	-1.05568	3.33784e-32	down	K05658 ATP-binding cassette, subfamily B (MDR/TAP), member 1 [EC:7.6.2.2] | (RefSeq) ABC transporter B family member 15-like (A)	ABC transporter B family member 15-like [Malus domestica]
MD14G0137500	89.3942	84.5943	94.9523	202.055	204.355	202.788	1.09275	3.81782e-32	up	K21398 natural resistance-associated macrophage protein 2 | (RefSeq) metal transporter Nramp5-like isoform X1 (A)	metal transporter Nramp5-like isoform X2 [Malus domestica]
MD13G0233700	6.178	6.0781	5.9235	16.5529	16.824	18.6469	1.43092	4.59476e-32	up	K00703 starch synthase [EC:2.4.1.21] | (RefSeq) uncharacterized protein LOC103415730 isoform X1 (A)	uncharacterized protein LOC103415730 isoform X1 [Malus domestica]
MD15G0115300	370.834	287.487	377.955	1038.26	999.5	974.854	1.45244	4.93957e-32	up	K21384 3,5-dihydroxybiphenyl/4-hydroxycoumarin synthase [EC:2.3.1.177 2.3.1.208] | (RefSeq) 4-hydroxycoumarin synthase 2 (A)	hypothetical protein DVH24_012047 [Malus domestica]
MD08G0045700	6.6986	4.4786	6.4194	0.7762	1.0556	0.7351	-2.8647	5.5961e-32	down	K13416 brassinosteroid insensitive 1-associated receptor kinase 1 [EC:2.7.10.1 2.7.11.1] | (RefSeq) BRASSINOSTEROID INSENSITIVE 1-associated receptor kinase 1-like isoform X1 (A)	L-type lectin-domain containing receptor kinase IX.1-like [Malus domestica]
MD16G0119500	2.3804	2.3827	1.6959	17.5282	14.7946	18.5077	2.89212	6.59897e-32	up	K02885 large subunit ribosomal protein L19e | (RefSeq) 60S ribosomal protein L19-3-like (A)	60S ribosomal protein L19-3-like [Malus domestica]
MD08G0045900	25.4733	31.444	23.9473	4.7554	5.5787	5.7304	-2.41675	6.8113e-32	down	K13416 brassinosteroid insensitive 1-associated receptor kinase 1 [EC:2.7.10.1 2.7.11.1] | (RefSeq) BRASSINOSTEROID INSENSITIVE 1-associated receptor kinase 1-like (A)	L-type lectin-domain containing receptor kinase IX.1-like [Malus sylvestris]
MD03G0240900	19.029	19.9397	19.0998	8.1086	7.8211	8.3707	-1.3427	1.08376e-31	down	K14494 DELLA protein | (RefSeq) DELLA protein GAIP-B (A)	DELLA protein RGL1-like [Malus domestica]
MD09G0088800	11.0459	9.6332	9.0594	43.8624	47.9597	44.3416	2.11001	1.13043e-31	up	--	uncharacterized protein LOC114827103 [Malus domestica]
MD02G0110500	16.4666	11.8903	14.5045	3.9085	4.1091	4.4942	-1.86254	1.13825e-31	down	K01191 alpha-mannosidase [EC:3.2.1.24] | (RefSeq) alpha-mannosidase-like (A)	alpha-mannosidase-like [Malus sylvestris]
MD07G0139700	8.4684	7.2904	8.0196	2.5853	2.9652	2.8637	-1.58507	1.20359e-31	down	K10396 kinesin family member 5 | (RefSeq) kinesin-like protein KIN-UB (A)	hypothetical protein DVH24_023906 [Malus domestica]
MD04G0098700	9.9693	10.3371	9.0087	2.3035	3.2862	2.945	-1.86603	1.37296e-31	down	--	uncharacterized protein LOC103419345 [Malus domestica]
MD13G0218700	48.405	50.2293	49.2296	22.5265	21.6778	21.1287	-1.26443	1.52905e-31	down	K09286 EREBP-like factor | (RefSeq) dehydration-responsive element-binding protein 2B-like (A)	dehydration-responsive element-binding protein 2B-like [Malus domestica]
MD04G0134300	31.8979	32.6524	28.2705	5.8322	6.6563	8.553	-2.22593	1.60291e-31	down	--	wound-induced protein 1-like [Malus domestica]
MD07G0188200	88.0713	82.2856	96.9155	38.2082	40.1562	41.3068	-1.24668	1.63584e-31	down	--	uncharacterized protein LOC103432877 isoform X1 [Malus domestica]
MD01G0049300	92.125	86.6833	87.5391	45.195	43.3458	46.5834	-1.06486	1.92395e-31	down	K13034 L-3-cyanoalanine synthase/ cysteine synthase [EC:2.5.1.47 4.4.1.9] | (RefSeq) L-3-cyanoalanine synthase 2, mitochondrial (A)	L-3-cyanoalanine synthase 2, mitochondrial [Malus domestica]
MD09G0132700	7.1411	5.3611	5.6566	20.3912	21.4696	19.1932	1.66469	2.51265e-31	up	K08235 xyloglucan:xyloglucosyl transferase [EC:2.4.1.207] | (RefSeq) LOW QUALITY PROTEIN: xyloglucan endotransglucosylase/hydrolase 2-like (A)	LOW QUALITY PROTEIN: xyloglucan endotransglucosylase/hydrolase 2-like [Malus domestica]
novel.1551	37.5164	27.6536	31.8925	4.3632	7.4842	8.1536	-2.36585	2.99986e-31	down	K09510 DnaJ homolog subfamily B member 4 | (RefSeq) dnaJ homolog subfamily B member 1-like (A)	chaperone protein dnaJ 20, chloroplastic-like [Malus domestica]
MD06G0137300	15.2478	14.4318	13.3429	4.7938	4.9993	5.6292	-1.5653	3.0488e-31	down	K13430 serine/threonine-protein kinase PBS1 [EC:2.7.11.1] | (RefSeq) serine/threonine-protein kinase PBS1-like (A)	lysM domain receptor-like kinase 3 [Malus domestica]
MD15G0098400	9.0077	8.5045	8.6316	19.7319	21.0205	21.7251	1.1707	5.10519e-31	up	K10144 RING finger and CHY zinc finger domain-containing protein 1 [EC:2.3.2.27] | (RefSeq) LOW QUALITY PROTEIN: probable E3 ubiquitin-protein ligase RZFP34 (A)	hypothetical protein C1H46_003801 [Malus baccata]
MD07G0023200	14.7177	16.4799	16.4767	6.4913	6.0284	6.3668	-1.42234	5.25234e-31	down	K22390 acid phosphatase type 7 | (RefSeq) probable inactive purple acid phosphatase 27 (A)	probable inactive purple acid phosphatase 27 [Malus domestica]
MD11G0248100	1.8226	1.2378	1.1509	6.556	6.2755	7.1161	2.16104	5.44445e-31	up	K03549 KUP system potassium uptake protein | (RefSeq) potassium transporter 5-like (A)	potassium transporter 5-like isoform X7 [Malus sylvestris]
MD08G0069200	390.918	313.956	343.439	146.886	156.511	158.805	-1.26768	5.85403e-31	down	--	uncharacterized protein LOC103421740 [Malus domestica]
MD15G0040500	21.5595	18.5732	20.028	8.1587	7.6656	9.0062	-1.36263	6.34119e-31	down	K05387 glutamate receptor, ionotropic, plant | (RefSeq) glutamate receptor 2.8-like isoform X1 (A)	glutamate receptor 2.8-like isoform X1 [Malus domestica]
MD04G0129700	19.2773	17.4139	19.1648	7.1857	5.4762	5.8159	-1.68171	8.29814e-31	down	K14494 DELLA protein | (RefSeq) DELLA protein GAI-like (A)	GRAS family protein RAD1-like [Malus sylvestris]
MD13G0120100	22.4126	17.1536	19.2729	59.9669	64.0966	53.3428	1.50654	9.29718e-31	up	K08235 xyloglucan:xyloglucosyl transferase [EC:2.4.1.207] | (RefSeq) xyloglucan endotransglucosylase/hydrolase protein A-like precursor (A)	hypothetical protein C1H46_035376, partial [Malus baccata]
MD03G0048300	0.026	0.0753	0.1016	6.8472	6.8604	4.3762	6.38434	9.30304e-31	up	K20496 laurate 7-monooxygenase [EC:1.14.14.130] | (RefSeq) cytochrome P450 703A2 (A)	isoleucine N-monooxygenase 2-like [Malus domestica]
MD11G0186400	65.1216	62.9983	61.7074	128.219	143.804	137.436	1.02279	1.03406e-30	up	K15803 (-)-germacrene D synthase [EC:4.2.3.75] | (RefSeq) PIN/CAM; (-)-alpha-pinene synthase-like (A)	hypothetical protein DVH24_003521 [Malus domestica]
MD11G0128400	45.2009	45.7074	45.3344	19.3286	15.9641	16.5429	-1.47987	1.1443e-30	down	--	subtilisin-like protease SBT3.9 [Malus domestica]
MD16G0042000	3.6067	3.3171	4.355	13.5149	13.2843	14.7547	1.79413	1.3614e-30	up	K14491 two-component response regulator ARR-B family | (RefSeq) LOW QUALITY PROTEIN: two-component response regulator ARR1-like (A)	transcription factor HHO3-like [Malus domestica]
MD04G0097400	125.205	147.605	123.16	56.6403	59.6463	63.1875	-1.22716	1.44686e-30	down	K11153 retinol dehydrogenase 12 [EC:1.1.1.300] | (RefSeq) short-chain dehydrogenase TIC 32, chloroplastic-like (A)	short-chain dehydrogenase TIC 32, chloroplastic-like [Malus domestica]
MD16G0141200	50.4491	42.4702	44.0875	20.6665	20.1527	21.2152	-1.2287	1.47432e-30	down	--	COBRA-like protein 7 [Malus domestica]
MD10G0069700	3.9011	2.4876	2.1649	16.3931	17.4775	14.679	2.4228	1.95677e-30	up	--	hemoglobin-2-like [Malus domestica]
MD15G0302600	26.9014	27.9868	25.9445	12.1223	10.7122	11.5508	-1.31858	1.97239e-30	down	K14494 DELLA protein | (RefSeq) DELLA protein GAI-like (A)	nodulation-signaling pathway 2 protein-like [Malus domestica]
MD14G0179600	1.6531	1.4486	1.1721	7.8326	7.4944	8.2203	2.37804	2.03148e-30	up	K24028 salicylic acid 3-hydroxylase [EC:1.14.11.-] | (RefSeq) protein DMR6-LIKE OXYGENASE 2-like (A)	probable 2-oxoglutarate-dependent dioxygenase At5g05600 [Malus domestica]
MD11G0019600	19.3539	22.8397	19.3973	7.4647	7.1931	7.298	-1.57376	2.25807e-30	down	K01188 beta-glucosidase [EC:3.2.1.21] | (RefSeq) cyanogenic beta-glucosidase-like isoform X2 (A)	beta-glucosidase 13-like [Malus domestica]
MD02G0185700	25.7252	19.9386	25.8304	8.0114	7.3351	8.3857	-1.67778	2.58918e-30	down	K24544 cytochrome P450 family 714 subfamily C | (RefSeq) cytochrome P450 714C2-like (A)	hypothetical protein C1H46_016206 [Malus baccata]
MD15G0320000	8.5808	9.8099	7.6263	26.3195	24.8574	26.429	1.49164	2.92509e-30	up	K09338 homeobox-leucine zipper protein | (RefSeq) HD18; homeobox-leucine zipper protein ATHB-6-like (A)	hypothetical protein C1H46_001684 [Malus baccata]
MD05G0093800	9.9341	8.7275	7.3976	1.7468	1.8512	2.2872	-2.23059	3.19019e-30	down	--	hypothetical protein DVH24_009921 [Malus domestica]
novel.1144	10.1274	10.2867	7.3254	34.4703	39.5028	43.3034	1.99509	3.21112e-30	up	--	hypothetical protein DVH24_019538 [Malus domestica]
MD09G0043300	3.7132	3.2436	4.1008	12.5889	12.8182	12.1872	1.67883	3.31817e-30	up	--	hypothetical protein DVH24_031883 [Malus domestica]
MD04G0017400	2.5449	1.8955	1.654	9.3508	9.8981	10.8742	2.22196	3.42646e-30	up	K13691 pathogen-inducible salicylic acid glucosyltransferase [EC:2.4.1.-] | (RefSeq) UDP-glycosyltransferase 74F2-like (A)	UDP-glycosyltransferase 75C1-like [Malus domestica]
MD13G0183700	75.1747	79.3119	61.6756	23.5937	28.1392	27.064	-1.54078	3.80135e-30	down	--	hypothetical protein C1H46_035899 [Malus baccata]
MD01G0070200	172.42	236.943	161.62	584.473	584.837	603.735	1.5506	4.14153e-30	up	K13066 caffeic acid 3-O-methyltransferase / acetylserotonin O-methyltransferase [EC:2.1.1.68 2.1.1.4] | (RefSeq) anthranilate N-methyltransferase-like (A)	anthranilate N-methyltransferase-like [Malus domestica]
MD17G0009500	34.0946	21.183	35.3151	6.5986	7.8322	7.8946	-2.10965	4.40752e-30	down	K14494 DELLA protein | (RefSeq) DELLA protein GAI-like (A)	DELLA protein RGL1-like [Malus domestica]
novel.411	19.1953	12.8277	16.688	4.1676	3.7058	3.7041	-2.15891	4.80222e-30	down	K13456 RPM1-interacting protein 4 | (RefSeq) RPM1-interacting protein 4-like (A)	RPM1-interacting protein 4-like, partial [Malus domestica]
MD05G0022600	198.912	159.013	182.821	439.769	443.487	446.181	1.21144	5.15877e-30	up	--	abscisic stress-ripening protein 5-like [Malus domestica]
MD04G0023500	34.7594	36.9694	29.9132	13.2408	14.019	14.1485	-1.38044	5.30178e-30	down	K17744 L-galactose dehydrogenase [EC:1.1.1.316] | (RefSeq) L-galactose dehydrogenase (A)	probable aldo-keto reductase 2 [Malus domestica]
MD01G0120100	3.1377	2.6481	2.7911	0.7013	0.5963	0.6255	-2.2426	5.52758e-30	down	K13420 LRR receptor-like serine/threonine-protein kinase FLS2 [EC:2.7.11.1] | (RefSeq) probable LRR receptor-like serine/threonine-protein kinase At3g47570 (A)	LOW QUALITY PROTEIN: putative receptor-like protein kinase At3g47110 [Malus domestica]
MD17G0008900	52.593	44.9552	52.6344	114.789	127.04	125.309	1.20245	6.29272e-30	up	K18696 glycerophosphodiester phosphodiesterase [EC:3.1.4.46] | (RefSeq) glycerophosphodiester phosphodiesterase GDPD1, chloroplastic-like (A)	glycerophosphodiester phosphodiesterase GDPD1, chloroplastic-like [Malus domestica]
MD15G0026400	27.4973	20.2715	24.9002	7.8609	6.4033	6.2839	-1.90817	6.68751e-30	down	--	transcription repressor OFP7-like [Malus domestica]
MD03G0177100	25.3997	30.5141	22.0446	6.8529	8.0818	8.1944	-1.83778	7.55931e-30	down	--	uncharacterized protein LOC103429487 [Malus domestica]
MD12G0008100	125.278	109.366	131.977	47.3454	43.9334	52.2054	-1.44031	8.10414e-30	down	--	stellacyanin-like [Malus domestica]
novel.3979	21.4918	20.3765	17.5177	8.2444	8.5995	8.3534	-1.32166	8.71915e-30	down	K13418 somatic embryogenesis receptor kinase 1 [EC:2.7.10.1 2.7.11.1] | (RefSeq) somatic embryogenesis receptor kinase 2 (A)	PTI1-like tyrosine-protein kinase At3g15890 isoform X2 [Malus sylvestris]
MD08G0158100	10.2562	10.142	11.3334	25.1036	27.4441	26.2597	1.22524	1.06676e-29	up	--	oligopeptide transporter 3 [Pyrus ussuriensis x Pyrus communis]
MD16G0105000	38.0611	36.7466	33.3926	16.0235	17.6331	15.5123	-1.22333	1.11106e-29	down	K20619 cytochrome P450 family 78 subfamily A | (RefSeq) cytochrome P450 78A5 (A)	cytochrome P450 78A5-like [Malus domestica]
MD06G0186100	54.4406	53.1885	55.2378	26.5359	26.2817	27.5499	-1.10531	1.1248e-29	down	K08241 jasmonate O-methyltransferase [EC:2.1.1.141] | (RefSeq) jasmonate O-methyltransferase-like (A)	probable S-adenosylmethionine-dependent methyltransferase At5g37990 [Malus domestica]
MD08G0153500	60.9611	63.6142	64.8396	32.9681	31.7952	32.3265	-1.05049	1.37332e-29	down	K13691 pathogen-inducible salicylic acid glucosyltransferase [EC:2.4.1.-] | (RefSeq) UDP-glycosyltransferase 74F2-like (A)	7-deoxyloganetin glucosyltransferase-like [Malus domestica]
MD03G0182400	6.0157	7.0479	6.3416	18.2489	17.1447	17.6787	1.36546	1.58826e-29	up	K13430 serine/threonine-protein kinase PBS1 [EC:2.7.11.1] | (RefSeq) probable serine/threonine-protein kinase PBL7 isoform X2 (A)	hypothetical protein DVH24_004345 [Malus domestica]
MD15G0128800	91.4121	121.465	92.5502	41.0634	37.6836	40.5271	-1.44118	1.62547e-29	down	K19825 2-alkenal reductase (NADP+) [EC:1.3.1.102] | (RefSeq) 2-alkenal reductase (NADP(+)-dependent)-like (A)	2-alkenal reductase (NADP(+)-dependent)-like [Malus domestica]
MD17G0044900	10.8211	9.9862	10.1475	3.3858	3.9616	3.9561	-1.5394	1.71421e-29	down	--	LOW QUALITY PROTEIN: uncharacterized protein LOC103404439 [Malus domestica]
MD06G0133800	0.5852	0.6267	0.3169	4.6198	4.8705	6.3287	3.28668	1.90159e-29	up	K20617 cytochrome P450 family 71 subfamily A | (RefSeq) cytochrome P450 71A1-like (A)	cytochrome P450 71A1-like [Malus domestica]
MD16G0070500	66.3308	60.2915	70.9636	28.6481	28.9841	31.4328	-1.23674	2.02956e-29	down	K09338 homeobox-leucine zipper protein | (RefSeq) homeobox-leucine zipper protein HAT5-like (A)	homeobox-leucine zipper protein HAT5-like [Malus domestica]
MD08G0046000	13.8579	13.6698	12.437	3.1408	2.1256	3.3401	-2.29991	2.2071e-29	down	K13416 brassinosteroid insensitive 1-associated receptor kinase 1 [EC:2.7.10.1 2.7.11.1] | (RefSeq) BRASSINOSTEROID INSENSITIVE 1-associated receptor kinase 1-like isoform X1 (A)	L-type lectin-domain containing receptor kinase IX.1-like [Malus domestica]
MD15G0226800	15.464	12.9229	15.4909	4.9193	4.418	5.1046	-1.68959	3.02097e-29	down	K10756 replication factor C subunit 3/5 | (RefSeq) uncharacterized protein LOC103401188 (A)	hypothetical protein DVH24_029839 [Malus domestica]
MD17G0143200	37.3465	38.1506	34.3093	18.6306	17.3565	18.7196	-1.09033	3.14154e-29	down	K13457 disease resistance protein RPM1 | (RefSeq) disease resistance protein RPM1-like (A)	disease resistance protein RPM1-like [Malus domestica]
MD06G0002900	56.9593	71.8024	53.9164	24.5218	23.4	24.8193	-1.41304	4.02567e-29	down	K09753 cinnamoyl-CoA reductase [EC:1.2.1.44] | (RefSeq) cinnamoyl-CoA reductase 1-like (A)	hypothetical protein DVH24_009592 [Malus domestica]
MD05G0013400	55.9397	60.0056	45.911	134.252	139.617	134.474	1.25063	4.20915e-29	up	--	pathogen-related protein-like [Malus domestica]
MD02G0193800	5.7387	6.3993	4.9365	22.3571	20.3144	19.5176	1.77988	4.24527e-29	up	--	glycine-rich cell wall structural protein 1.8-like [Malus domestica]
MD02G0154700	6.7612	6.4025	6.6303	2.3283	1.8691	2.2103	-1.71294	4.86909e-29	down	K14487 auxin responsive GH3 gene family | (RefSeq) probable indole-3-acetic acid-amido synthetase GH3.1 (A)	hypothetical protein DVH24_026239 [Malus domestica]
MD17G0011600	5.6936	4.6988	5.7178	1.4745	1.6347	1.4416	-1.91061	5.49875e-29	down	K13466 EIX receptor 1/2 | (RefSeq) receptor-like protein EIX2 (A)	receptor-like protein EIX2 [Malus sylvestris]
MD14G0092300	20.1299	24.6613	18.1188	7.1062	5.8506	6.1042	-1.80699	6.01516e-29	down	K11153 retinol dehydrogenase 12 [EC:1.1.1.300] | (RefSeq) short-chain dehydrogenase TIC 32, chloroplastic (A)	short-chain dehydrogenase TIC 32, chloroplastic [Malus domestica]
MD01G0016700	5.0025	4.0296	4.9686	13.5694	14.2322	15.5915	1.54552	6.11091e-29	up	K13430 serine/threonine-protein kinase PBS1 [EC:2.7.11.1] | (RefSeq) serine/threonine-protein kinase PBS1-like (A)	cysteine-rich receptor-like protein kinase 26 [Malus domestica]
MD12G0145800	20.8017	23.6666	18.3516	7.1672	7.3188	8.3973	-1.54172	6.8401e-29	down	K14494 DELLA protein | (RefSeq) DELLA protein GAI-like (A)	hypothetical protein C1H46_036656 [Malus baccata]
MD11G0176200	10.3149	12.1888	9.9559	32.484	31.6402	28.024	1.42003	7.85576e-29	up	K20562 biphenyl-4-hydroxylase | (RefSeq) cytochrome P450 CYP736A12-like (A)	cytochrome P450 CYP736A12-like [Malus domestica]
MD15G0294300	59.7683	48.1753	50.6221	20.9536	21.5955	22.3572	-1.37423	8.4085e-29	down	--	uncharacterized protein LOC114821556 [Malus domestica]
MD10G0154200	37.9642	33.672	41.8668	15.9065	14.0325	13.5398	-1.47128	8.42217e-29	down	K14494 DELLA protein | (RefSeq) DELLA protein GAI (A)	protein SCARECROW 1-like [Malus domestica]
MD08G0091800	25.392	26.3923	25.5006	64.0383	63.0196	62.672	1.20969	8.60343e-29	up	K09422 transcription factor MYB, plant | (RefSeq) MYB5; transcription factor MYB44-like (A)	hypothetical protein DVH24_020788 [Malus domestica]
MD12G0051200	93.2973	91.1584	79.0499	40.1684	43.0385	42.8054	-1.14938	8.97566e-29	down	K00208 enoyl-[acyl-carrier protein] reductase I [EC:1.3.1.9 1.3.1.10] | (RefSeq) enoyl-[acyl-carrier-protein] reductase [NADH] 1, chloroplastic-like (A)	enoyl-[acyl-carrier-protein]
MD06G0192000	48.5621	39.6033	50.0386	19.485	17.8982	17.7695	-1.41212	1.01285e-28	down	K05909 laccase [EC:1.10.3.2] | (RefSeq) laccase-1-like isoform X2 (A)	laccase-1-like isoform X1 [Malus domestica]
MD05G0087600	2.4504	2.2529	2.5359	9.4629	9.6772	11.0392	1.97347	1.12195e-28	up	K00913 inositol-1,3,4-trisphosphate 5/6-kinase / inositol-tetrakisphosphate 1-kinase [EC:2.7.1.159 2.7.1.134] | (RefSeq) LOW QUALITY PROTEIN: inositol-tetrakisphosphate 1-kinase 3-like (A)	LOW QUALITY PROTEIN: inositol-tetrakisphosphate 1-kinase 3-like [Malus domestica]
MD12G0129500	0.3618	0.1585	0.3848	4.7023	4.3466	4.05	3.77262	1.14612e-28	up	K05909 laccase [EC:1.10.3.2] | (RefSeq) laccase-7-like (A)	laccase-7-like [Malus domestica]
MD12G0005600	128.652	139.488	126.539	67.6076	65.6063	70.0007	-1.04328	1.17578e-28	down	K09286 EREBP-like factor | (RefSeq) ethylene-responsive transcription factor ERN1-like (A)	ethylene-responsive transcription factor ERN1-like [Malus domestica]
MD10G0258000	5.6827	6.847	6.4483	16.9439	16.9556	17.3987	1.34786	1.30544e-28	up	K03885 NADH:quinone reductase (non-electrogenic) [EC:1.6.5.9] | (RefSeq) external alternative NAD(P)H-ubiquinone oxidoreductase B2, mitochondrial (A)	external alternative NAD(P)H-ubiquinone oxidoreductase B2, mitochondrial [Malus domestica]
MD12G0074800	31.9879	35.0535	26.5249	12.355	10.9796	10.3322	-1.55868	2.04623e-28	down	--	haloacid dehalogenase-like hydrolase domain-containing protein 3 [Malus domestica]
MD12G0027400	116.065	121.65	114.533	63.9195	57.6841	61.4416	-1.02984	2.12452e-28	down	--	protein ORANGE-LIKE, chloroplastic-like [Malus domestica]
MD03G0152900	10.7824	9.0058	11.2258	3.4379	3.3155	3.5922	-1.67072	2.26313e-28	down	K04121 ent-kaurene synthase [EC:4.2.3.19] | (RefSeq) ent-kaur-16-ene synthase, chloroplastic-like (A)	ent-kaur-16-ene synthase, chloroplastic-like [Malus domestica]
MD05G0196600	2.9584	3.8545	3.3913	11.3697	12.3131	11.6838	1.70599	3.72219e-28	up	--	metal tolerance protein 10-like [Malus domestica]
MD02G0119000	6.2695	5.8587	6.6254	21.3392	18.7304	20.5043	1.60554	4.1622e-28	up	K00430 peroxidase [EC:1.11.1.7] | (RefSeq) peroxidase 72 isoform X1 (A)	peroxidase 72-like [Pyrus ussuriensis x Pyrus communis]
MD14G0126900	0.8978	1.1251	0.4377	9.7789	15.6422	14.1914	3.9223	4.28095e-28	up	K09286 EREBP-like factor | (RefSeq) ethylene-responsive transcription factor 2-like (A)	ethylene-responsive transcription factor ERF113 [Malus domestica]
MD05G0071700	23.504	20.786	20.5413	9.1909	8.5467	7.9415	-1.42138	4.52844e-28	down	K23260 scopoletin glucosyltransferase [EC:2.4.1.128] | (RefSeq) scopoletin glucosyltransferase-like (A)	scopoletin glucosyltransferase-like [Malus domestica]
MD13G0079100	21.5776	25.1003	23.9025	8.0859	7.8653	9.434	-1.56161	4.60814e-28	down	--	uncharacterized protein LOC126595096 [Malus sylvestris]
MD11G0248200	0.967	1.0168	0.6428	4.2263	4.9017	4.8084	2.32284	4.93003e-28	up	K03549 KUP system potassium uptake protein | (RefSeq) potassium transporter 5-like (A)	potassium transporter 5-like [Malus domestica]
MD08G0052900	3.6102	3.1603	3.7171	0.6269	0.6976	0.9194	-2.31059	5.23194e-28	down	K13466 EIX receptor 1/2 | (RefSeq) receptor-like protein EIX2 (A)	receptor-like protein 33 [Malus sylvestris]
MD16G0077800	20.5798	16.2905	17.5407	6.2959	6.6698	5.6172	-1.63562	6.24522e-28	down	--	uncharacterized protein LOC103402980 [Malus domestica]
MD05G0152600	11.6928	11.7165	14.4908	36.4817	39.3095	39.0194	1.5112	7.12999e-28	up	K00799 glutathione S-transferase [EC:2.5.1.18] | (RefSeq) probable glutathione S-transferase (A)	probable glutathione S-transferase [Malus domestica]
MD05G0270700	26.358	27.4238	22.5393	8.6067	9.855	10.2384	-1.49611	7.19791e-28	down	--	kelch-like protein 8 [Malus domestica]
MD08G0128400	14.1382	21.1058	10.6027	65.6429	77.0111	66.5294	2.10629	7.57885e-28	up	--	major allergen Mal d 1-like [Malus domestica]
MD11G0160800	11.3205	12.7109	11.3164	5.0821	4.048	5.2553	-1.38206	7.93744e-28	down	K05666 ATP-binding cassette, subfamily C (CFTR/MRP), member 2 | (RefSeq) ABC transporter C family member 10 (A)	hypothetical protein CUMW_106090, partial [Citrus unshiu]
MD14G0095300	64.9324	48.3065	61.9986	23.4877	21.4218	23.5198	-1.44327	8.1083e-28	down	--	hypothetical protein DVH24_019935 [Malus domestica]
MD05G0216400	20.0254	12.6789	17.7467	3.9573	5.3455	4.764	-1.93037	8.2755e-28	down	K13416 brassinosteroid insensitive 1-associated receptor kinase 1 [EC:2.7.10.1 2.7.11.1] | (RefSeq) BRASSINOSTEROID INSENSITIVE 1-associated receptor kinase 1-like isoform X1 (A)	hypothetical protein DVH24_011108 [Malus domestica]
MD07G0261600	110.869	117.048	99.0422	54.6104	53.3324	56.6278	-1.07535	9.23078e-28	down	--	uncharacterized protein LOC103440031 [Malus domestica]
MD09G0150400	27.0635	27.3823	29.3581	61.9377	60.1323	61.3717	1.04364	9.80279e-28	up	K01051 pectinesterase [EC:3.1.1.11] | (RefSeq) pectinesterase-like (A)	pectinesterase-like [Malus domestica]
MD13G0089300	22.7175	25.8403	19.0186	6.9076	7.468	6.9628	-1.74774	1.00902e-27	down	--	uncharacterized protein LOC103452032 [Malus domestica]
MD17G0061100	38.4087	44.7776	39.8681	95.7146	93.379	88.7172	1.0892	1.09846e-27	up	K00033 6-phosphogluconate dehydrogenase [EC:1.1.1.44 1.1.1.343] | (RefSeq) 6-phosphogluconate dehydrogenase, decarboxylating 2 (A)	6-phosphogluconate dehydrogenase, decarboxylating 2 [Malus domestica]
MD12G0220600	1.4441	1.2709	1.8058	6.6516	7.2927	7.4694	2.15659	1.31127e-27	up	K22389 phospholipase A1 [EC:3.1.1.32] | (RefSeq) phospholipase A(1) LCAT3-like (A)	phospholipase A(1) LCAT3-like [Malus domestica]
MD13G0198200	13.5129	9.3304	11.3243	3.1629	2.6396	2.9312	-2.05338	1.41742e-27	down	K13691 pathogen-inducible salicylic acid glucosyltransferase [EC:2.4.1.-] | (RefSeq) UDP-glycosyltransferase 74F2-like (A)	7-deoxyloganetin glucosyltransferase-like [Malus domestica]
MD04G0027100	18.2901	16.7058	16.6808	6.7462	6.5486	7.3011	-1.41268	1.51095e-27	down	K23260 scopoletin glucosyltransferase [EC:2.4.1.128] | (RefSeq) scopoletin glucosyltransferase-like (A)	UDP-glycosyltransferase 92A1-like, partial [Malus domestica]
MD04G0025100	43.8771	44.4256	49.5412	22.0455	21.8821	22.133	-1.14823	1.5418e-27	down	K15744 zeta-carotene isomerase [EC:5.2.1.12] | (RefSeq) 15-cis-zeta-carotene isomerase, chloroplastic (A)	15-cis-zeta-carotene isomerase, chloroplastic [Malus domestica]
MD13G0220800	3.5266	3.7392	4.4695	13.2036	14.1582	12.8208	1.68802	1.54207e-27	up	K08900 mitochondrial chaperone BCS1 | (RefSeq) AAA-ATPase At4g25835-like (A)	AAA-ATPase At5g57480 [Malus domestica]
MD09G0154600	36.9825	23.7048	45.4344	8.1867	7.7421	7.8868	-2.24526	1.59712e-27	down	K05658 ATP-binding cassette, subfamily B (MDR/TAP), member 1 [EC:7.6.2.2] | (RefSeq) ABC transporter B family member 19-like (A)	ABC transporter B family member 19-like [Malus domestica]
MD13G0038200	74.5812	67.1208	83.7377	33.0395	33.6252	34.5708	-1.2427	1.63324e-27	down	K00627 pyruvate dehydrogenase E2 component (dihydrolipoamide acetyltransferase) [EC:2.3.1.12] | (RefSeq) LOW QUALITY PROTEIN: dihydrolipoyllysine-residue acetyltransferase component 4 of pyruvate dehydrogenase complex, chloroplastic (A)	LOW QUALITY PROTEIN: dihydrolipoyllysine-residue acetyltransferase component 4 of pyruvate dehydrogenase complex, chloroplastic [Malus domestica]
MD17G0171100	59.4389	47.126	51.908	17.3815	13.8103	16.0184	-1.83234	1.68229e-27	down	--	uncharacterized protein LOC114822464 [Malus domestica]
MD13G0004200	19.0467	17.5162	17.1241	7.442	7.4224	8.5087	-1.28525	1.80331e-27	down	K13430 serine/threonine-protein kinase PBS1 [EC:2.7.11.1] | (RefSeq) serine/threonine-protein kinase PBS1-like (A)	wall-associated receptor kinase 2-like [Malus domestica]
MD14G0067600	20.2858	21.026	20.1343	8.5007	8.3311	9.7596	-1.29425	2.08193e-27	down	K00006 glycerol-3-phosphate dehydrogenase (NAD+) [EC:1.1.1.8] | (RefSeq) glycerol-3-phosphate dehydrogenase [NAD(+)] GPDHC1, cytosolic (A)	glycerol-3-phosphate dehydrogenase [NAD(+)]
MD09G0006400	27.386	21.5162	25.932	7.8653	6.29	8.9168	-1.7835	2.2062e-27	down	K14494 DELLA protein | (RefSeq) DELLA protein GAI-like (A)	DELLA protein RGL1-like [Malus domestica]
MD17G0036600	73.8816	62.8845	76.8746	29.6763	30.8982	28.441	-1.35015	2.49168e-27	down	K09874 aquaporin NIP | (RefSeq) aquaporin NIP2-1-like (A)	aquaporin NIP2-1-like [Malus domestica]
MD08G0024000	7.7587	11.1371	7.9898	27.094	28.891	29.1993	1.57797	2.83463e-27	up	K11487 polycomb group RING finger protein 1 | (RefSeq) E3 ubiquitin protein ligase DRIP2-like (A)	uncharacterized protein LOC103428644 isoform X2 [Malus domestica]
MD11G0247600	45.5683	29.1228	51.8858	9.3026	10.6233	11.1618	-2.11511	2.85058e-27	down	--	zinc finger protein GAI-ASSOCIATED FACTOR 1-like [Malus domestica]
MD10G0093000	4.0199	4.1583	3.3774	11.7078	13.2308	12.5339	1.61179	2.8731e-27	up	K13691 pathogen-inducible salicylic acid glucosyltransferase [EC:2.4.1.-] | (RefSeq) UDP-glycosyltransferase 74F2-like (A)	hypothetical protein DVH24_034428 [Malus domestica]
MD08G0052800	9.6577	10.9152	7.3097	28.7494	29.0598	27.4657	1.52886	3.42116e-27	up	K14709 solute carrier family 39 (zinc transporter), member 1/2/3 | (RefSeq) zinc transporter 4, chloroplastic-like isoform X1 (A)	zinc transporter 4, chloroplastic-like isoform X1 [Malus domestica]
MD09G0155100	0.3597	0.3782	0.1594	4.6469	4.0459	3.7542	3.71053	4.19323e-27	up	K09458 3-oxoacyl-[acyl-carrier-protein] synthase II [EC:2.3.1.179] | (RefSeq) 3-oxoacyl-[acyl-carrier-protein] synthase II, chloroplastic-like (A)	3-oxoacyl-[acyl-carrier-protein]
MD02G0164700	30.0658	30.1914	25.0451	11.9987	12.2432	12.3038	-1.30766	4.5446e-27	down	K08235 xyloglucan:xyloglucosyl transferase [EC:2.4.1.207] | (RefSeq) probable xyloglucan endotransglucosylase/hydrolase protein 6 (A)	probable xyloglucan endotransglucosylase/hydrolase protein 6 [Malus sylvestris]
MD07G0000700	35.6275	22.756	31.0259	7.7545	9.4216	9.4021	-1.83739	4.58479e-27	down	--	protein SOSEKI 1-like [Malus sylvestris]
MD17G0131600	466.925	582.92	429.152	197.946	213.016	209.508	-1.33793	4.84235e-27	down	K03955 NADH dehydrogenase (ubiquinone) 1 alpha/beta subcomplex 1, acyl-carrier protein | (RefSeq) acyl carrier protein 2, mitochondrial-like (A)	acyl carrier protein [Pyrus ussuriensis x Pyrus communis]
MD14G0013300	58.7735	60.7863	85.0966	21.4913	21.9927	21.606	-1.74196	4.85269e-27	down	K24140 glutaredoxin-dependent peroxiredoxin [EC:1.11.1.25] | (RefSeq) peroxiredoxin-2B-like (A)	peroxiredoxin-2E-2, chloroplastic-like [Malus domestica]
MD02G0133800	57.2218	65.657	59.6667	31.3486	30.4281	30.7979	-1.06537	4.91288e-27	down	K13436 pto-interacting protein 1 [EC:2.7.11.1] | (RefSeq) PTI1-like tyrosine-protein kinase 1 isoform X1 (A)	serine/threonine receptor-like kinase NFP [Malus domestica]
MD04G0083500	12.9481	13.0077	12.4234	4.3024	4.2844	5.2579	-1.5566	5.36122e-27	down	--	NAC transcription factor 29-like [Malus domestica]
MD04G0118400	18.1027	20.476	17.409	43.2842	43.6634	41.6816	1.11459	6.23119e-27	up	K06119 sulfoquinovosyltransferase [EC:2.4.1.-] | (RefSeq) LOW QUALITY PROTEIN: sulfoquinovosyl transferase SQD2 (A)	sulfoquinovosyl transferase SQD2-like isoform X2 [Malus sylvestris]
MD09G0237000	59.4348	71.5706	56.7001	150.97	147.098	145.13	1.15471	6.87275e-27	up	K00963 UTP--glucose-1-phosphate uridylyltransferase [EC:2.7.7.9] | (RefSeq) UTP--glucose-1-phosphate uridylyltransferase (A)	UTP--glucose-1-phosphate uridylyltransferase [Malus domestica]
MD10G0066700	8.7949	8.8176	7.0129	21.4348	22.321	21.3852	1.31875	7.26055e-27	up	K08150 MFS transporter, SP family, solute carrier family 2 (myo-inositol transporter), member 13 | (RefSeq) inositol transporter 1 (A)	putative polyol transporter 1 [Malus domestica]
MD05G0076000	2.587	2.3986	2.8343	8.7632	9.0204	8.1986	1.64572	8.17119e-27	up	K14487 auxin responsive GH3 gene family | (RefSeq) probable indole-3-acetic acid-amido synthetase GH3.1 (A)	hypothetical protein DVH24_007889 [Malus domestica]
MD05G0126000	45.5688	44.7779	35.3581	17.5451	14.9934	16.5802	-1.43946	8.17848e-27	down	--	cytochrome b561 and DOMON domain-containing protein At3g07570-like [Malus domestica]
MD14G0074600	31.732	26.6553	29.5839	12.633	10.9164	12.3848	-1.37741	8.17985e-27	down	--	haloacid dehalogenase-like hydrolase domain-containing protein 3 [Malus domestica]
MD15G0059600	25.3632	26.3446	23.519	8.1862	9.8761	7.7003	-1.63191	9.06979e-27	down	K07195 exocyst complex component 7 | (RefSeq) LOW QUALITY PROTEIN: exocyst complex component EXO70A1 (A)	exocyst complex component EXO70A1-like [Malus domestica]
MD15G0093000	8.2696	5.3245	9.4163	1.4293	1.4138	1.1018	-2.63307	9.60189e-27	down	--	neurofilament medium polypeptide [Malus domestica]
MD06G0047800	14.7259	11.0129	13.4654	3.6727	2.4788	3.295	-2.13873	1.00133e-26	down	--	metalloendoproteinase 1-MMP-like [Malus domestica]
novel.2817	3.6983	1.9374	3.919	15.0162	17.6271	15.8514	2.25614	1.01119e-26	up	--	hypothetical protein C1H46_030890 [Malus baccata]
MD05G0035600	13.4647	14.9895	15.6537	38.1911	39.3184	40.4936	1.33262	1.09146e-26	up	--	protein EXORDIUM-like 2 [Malus domestica]
MD11G0099500	5.9656	6.4138	7.516	1.1714	1.2746	1.1835	-2.54241	1.20012e-26	down	--	F-box protein At1g30790-like [Malus domestica]
novel.3270	34.1014	36.1363	32.4559	13.7253	11.7782	14.3379	-1.45126	1.42088e-26	down	--	hypothetical protein DVH24_020661 [Malus domestica]
MD12G0219200	30.8894	24.6831	29.0604	8.3847	11.6212	10.4588	-1.56151	1.47794e-26	down	K16296 serine carboxypeptidase-like clade I [EC:3.4.16.-] | (RefSeq) serine carboxypeptidase-like 20 (A)	serine carboxypeptidase-like 20 [Malus domestica]
MD17G0200400	3.5459	5.0504	4.1019	13.2624	13.2517	14.2651	1.59646	1.66486e-26	up	--	sodium/calcium exchanger NCL-like [Malus domestica]
MD14G0085600	6.9546	5.8333	6.6125	2.7531	2.4336	2.6111	-1.40087	1.74862e-26	down	--	intracellular protein transport protein USO1-like isoform X1 [Malus domestica]
MD10G0056300	17.4045	21.8056	20.5693	5.7359	6.8275	7.794	-1.64113	1.75202e-26	down	K22390 acid phosphatase type 7 | (RefSeq) purple acid phosphatase 2-like (A)	hypothetical protein DVH24_042432 [Malus domestica]
MD14G0150400	13.682	15.2679	13.5057	6.7318	5.8947	6.3535	-1.24678	1.87352e-26	down	K00276 primary-amine oxidase [EC:1.4.3.21] | (RefSeq) uncharacterized protein LOC103431132 (A)	uncharacterized protein LOC103431132 [Malus domestica]
MD16G0188900	10.656	10.1905	9.5707	25.917	25.8821	25.5825	1.26172	1.95065e-26	up	K08794 calcium/calmodulin-dependent protein kinase I [EC:2.7.11.17] | (RefSeq) LOW QUALITY PROTEIN: phosphoenolpyruvate carboxylase kinase 1 (A)	phosphoenolpyruvate carboxylase kinase 1-like [Malus domestica]
MD05G0139000	35.4858	35.2333	31.5848	15.0499	15.595	15.0408	-1.2484	1.96393e-26	down	K00224 chloroplastic oxoene reductase [EC:1.3.1.-] | (RefSeq) chloroplast envelope quinone oxidoreductase homolog (A)	chloroplast envelope quinone oxidoreductase homolog [Malus domestica]
MD08G0176700	17.3611	17.6349	16.7372	6.6327	5.6117	7.5028	-1.47484	1.96574e-26	down	K05391 cyclic nucleotide gated channel, plant | (RefSeq) cyclic nucleotide-gated ion channel 1-like (A)	cyclic nucleotide-gated ion channel 1-like [Malus domestica]
MD16G0227100	84.032	62.9245	86.9802	29.6625	29.0459	29.9958	-1.48656	2.05879e-26	down	K23947 2-oxoglutarate-dependent dioxygenase [EC:1.14.11.-] | (RefSeq) 2-oxoglutarate-dependent dioxygenase DAO-like (A)	2-oxoglutarate-dependent dioxygenase AOP3-like [Malus domestica]
MD17G0056500	23.7025	18.7476	23.3607	6.9289	6.1987	8.0254	-1.72386	2.06974e-26	down	--	PI-PLC X domain-containing protein At5g67130-like isoform X1 [Malus domestica]
MD09G0188700	22.2695	21.5182	19.4282	8.1079	8.478	7.6098	-1.47089	2.41616e-26	down	K14484 auxin-responsive protein IAA | (RefSeq) auxin-responsive protein IAA1-like (A)	auxin-responsive protein IAA1-like [Malus domestica]
novel.4733	0.2005	0.4693	0.4467	4.5567	3.4948	3.7402	3.31004	3.75677e-26	up	K20619 cytochrome P450 family 78 subfamily A | (RefSeq) cytochrome P450 78A9-like (A)	cytochrome P450 78A9-like [Malus domestica]
MD16G0186600	43.5241	47.8736	39.1801	17.1209	19.6531	19.778	-1.29263	4.22621e-26	down	K24028 salicylic acid 3-hydroxylase [EC:1.14.11.-] | (RefSeq) protein DOWNY MILDEW RESISTANCE 6-like (A)	hypothetical protein DVH24_013503 [Malus domestica]
MD05G0226800	20.8006	17.2025	21.8386	2.3041	3.5221	4.5053	-2.62031	4.6013e-26	down	--	hypothetical protein DVH24_011197 [Malus domestica]
MD11G0136700	20.6614	15.4859	19.5876	49.9962	50.1234	50.2068	1.34502	5.02412e-26	up	K24028 salicylic acid 3-hydroxylase [EC:1.14.11.-] | (RefSeq) protein DMR6-LIKE OXYGENASE 2-like (A)	protein DMR6-LIKE OXYGENASE 2-like [Malus domestica]
MD12G0176800	0.1794	0.6571	0.2448	3.9994	5.7979	6.2681	3.79979	5.20949e-26	up	K13031 amygdalin beta-glucosidase [EC:3.2.1.117] | (RefSeq) beta-glucosidase 12-like (A)	beta-glucosidase 12-like [Malus domestica]
MD17G0093500	3.2872	3.1279	3.5334	12.3718	13.8333	11.1138	1.82069	5.54835e-26	up	K05933 aminocyclopropanecarboxylate oxidase [EC:1.14.17.4] | (RefSeq) 1-aminocyclopropane-1-carboxylate oxidase (A)	1-aminocyclopropane-1-carboxylate oxidase [Malus domestica]
MD14G0148900	3.2991	4.6641	2.6267	14.9254	15.7811	15.6899	2.04583	6.31823e-26	up	--	uncharacterized protein LOC114820934 [Malus domestica]
MD17G0136200	6.5448	6.2635	6.3046	14.9304	14.7417	14.234	1.11408	6.54628e-26	up	K01535 H+-transporting ATPase [EC:7.1.2.1] | (RefSeq) ATPase 10, plasma membrane-type-like (A)	hypothetical protein DVH24_027709 [Malus domestica]
MD10G0227000	12.1497	8.7883	11.904	3.8188	2.9095	3.3131	-1.79591	7.6976e-26	down	--	subtilisin-like protease SBT5.6 [Malus domestica]
MD08G0095600	12.4572	13.8184	10.9454	29.8398	30.3057	29.0991	1.17674	7.83298e-26	up	K00029 malate dehydrogenase (oxaloacetate-decarboxylating)(NADP+) [EC:1.1.1.40] | (RefSeq) NADP-dependent malic enzyme (A)	NADP-dependent malic enzyme [Pyrus ussuriensis x Pyrus communis]
MD07G0218300	4.4131	5.7409	4.1624	15.6006	15.8536	14.7747	1.60543	8.52135e-26	up	K00008 L-iditol 2-dehydrogenase [EC:1.1.1.14] | (RefSeq) sorbitol dehydrogenase-like (A)	sorbitol dehydrogenase-like [Malus domestica]
MD02G0104500	32.7514	50.0474	28.1285	6.8566	8.7509	9.9471	-2.2019	8.6527e-26	down	K03320 ammonium transporter, Amt family | (RefSeq) ammonium transporter 3 member 1-like (A)	ammonium transporter 2 member 3-like [Malus sylvestris]
novel.3789	4.947	4.4879	4.5108	0.6933	1.0532	1.1378	-2.35872	8.9689e-26	down	K01466 allantoinase [EC:3.5.2.5] | (RefSeq) allantoinase (A)	allantoinase [Prunus dulcis]
novel.948	29.0873	18.8767	27.2906	7.0086	6.9808	7.3313	-1.90646	9.64265e-26	down	--	hypothetical protein DVH24_041253 [Malus domestica]
MD17G0231500	3.3197	3.3048	2.9181	0.2315	0.458	0.5433	-3.03597	1.05713e-25	down	K09338 homeobox-leucine zipper protein | (RefSeq) homeobox-leucine zipper protein ROC8-like (A)	homeobox-leucine zipper protein ROC8-like [Malus sylvestris]
MD11G0251800	13.4532	11.5164	13.8732	3.7194	3.5154	4.404	-1.8251	1.3236e-25	down	K13436 pto-interacting protein 1 [EC:2.7.11.1] | (RefSeq) PTI1-like tyrosine-protein kinase 1 isoform X1 (A)	hypothetical protein C1H46_041946 [Malus baccata]
MD05G0159900	16.9165	21.0017	16.2677	7.7848	6.5378	7.212	-1.41572	1.43128e-25	down	K19986 exocyst complex component 8 | (RefSeq) exocyst complex component EXO84B-like (A)	exocyst complex component EXO84B-like [Malus domestica]
MD16G0039300	72.9841	63.5492	83.0805	31.2989	32.226	32.9302	-1.27503	2.18039e-25	down	K00627 pyruvate dehydrogenase E2 component (dihydrolipoamide acetyltransferase) [EC:2.3.1.12] | (RefSeq) LOW QUALITY PROTEIN: dihydrolipoyllysine-residue acetyltransferase component 4 of pyruvate dehydrogenase complex, chloroplastic (A)	dihydrolipoyllysine-residue acetyltransferase component 4 of pyruvate dehydrogenase complex, chloroplastic-like [Malus sylvestris]
MD13G0056600	12.7156	12.6096	12.4939	3.6538	5.183	4.4584	-1.59486	2.23113e-25	down	K01188 beta-glucosidase [EC:3.2.1.21] | (RefSeq) beta-glucosidase 40-like (A)	beta-glucosidase 40-like [Malus domestica]
MD02G0230800	17.7156	20.2715	15.3639	6.2887	5.8087	5.6058	-1.67621	2.44651e-25	down	K14493 gibberellin receptor GID1 [EC:3.-.-.-] | (RefSeq) uncharacterized protein LOC103449094 (A)	probable carboxylesterase 15 [Malus domestica]
MD14G0194900	26.1365	17.2783	26.0168	6.332	7.6514	6.2211	-1.86899	2.55649e-25	down	K20562 biphenyl-4-hydroxylase | (RefSeq) cytochrome P450 CYP736A12-like (A)	cytochrome P450 CYP736A12-like [Malus domestica]
MD04G0075400	52.1942	62.0744	53.3077	27.0517	25.6333	27.8055	-1.1434	2.65273e-25	down	K10532 heparan-alpha-glucosaminide N-acetyltransferase [EC:2.3.1.78] | (RefSeq) heparan-alpha-glucosaminide N-acetyltransferase-like (A)	heparan-alpha-glucosaminide N-acetyltransferase-like [Malus domestica]
MD17G0041800	16.2559	15.0611	16.6996	5.6155	6.2896	5.1268	-1.58212	2.80658e-25	down	K09285 AP2-like factor, ANT lineage | (RefSeq) AP2-like ethylene-responsive transcription factor At1g16060 (A)	AP2-like ethylene-responsive transcription factor At1g79700 [Malus domestica]
MD12G0107000	38.8337	47.7394	38.152	99.1323	96.0956	99.0412	1.15329	2.90672e-25	up	K00799 glutathione S-transferase [EC:2.5.1.18] | (RefSeq) glutathione S-transferase L3-like (A)	glutathione S-transferase L3-like [Malus domestica]
MD15G0005100	39.6022	34.0333	37.9425	18.1467	19.0171	17.7212	-1.10999	2.98189e-25	down	K04424 sterile alpha motif and leucine zipper containing kinase AZK [EC:2.7.11.25] | (RefSeq) serine/threonine-protein kinase EDR1 (A)	serine/threonine-protein kinase STY46-like [Malus domestica]
MD08G0053000	6.1887	4.7279	6.8366	1.7771	1.403	1.2114	-2.10278	3.37523e-25	down	K19613 leucine-rich repeat protein SHOC2 | (RefSeq) receptor-like protein EIX1 (A)	receptor-like protein 7 [Malus domestica]
MD16G0081200	1.4382	1.4787	1.4489	7.5876	8.312	7.4182	2.33073	3.51836e-25	up	K08235 xyloglucan:xyloglucosyl transferase [EC:2.4.1.207] | (RefSeq) probable xyloglucan endotransglucosylase/hydrolase protein 33 (A)	probable xyloglucan endotransglucosylase/hydrolase protein 33 [Malus domestica]
MD06G0027900	58.6593	49.2644	46.8542	18.7795	16.2533	18.7225	-1.61028	3.65442e-25	down	--	uncharacterized protein LOC103436891 [Malus domestica]
MD15G0321900	21.6964	24.3089	21.6816	11.8222	11.4719	11.3802	-1.0506	4.80492e-25	down	K13459 disease resistance protein RPS2 | (RefSeq) LOW QUALITY PROTEIN: disease resistance protein At4g27190-like (A)	TMV resistance protein N-like [Malus domestica]
MD05G0198400	22.6785	20.9054	20.8544	54.5216	54.9284	54.4575	1.26134	5.14703e-25	up	--	hypothetical protein DVH24_010933 [Malus domestica]
MD15G0037200	35.1495	35.3074	35.3775	16.8315	17.8221	19.3443	-1.05721	6.09152e-25	down	K13416 brassinosteroid insensitive 1-associated receptor kinase 1 [EC:2.7.10.1 2.7.11.1] | (RefSeq) BRASSINOSTEROID INSENSITIVE 1-associated receptor kinase 1-like isoform X1 (A)	L-type lectin-domain containing receptor kinase IX.1-like [Malus domestica]
MD05G0106600	11.3857	8.1054	9.2783	2.6624	3.3833	3.2176	-1.72097	7.16794e-25	down	K13430 serine/threonine-protein kinase PBS1 [EC:2.7.11.1] | (RefSeq) serine/threonine-protein kinase PBS1-like (A)	PTI1-like tyrosine-protein kinase 1 [Malus domestica]
MD01G0035200	35.5466	37.5102	30.1083	14.374	15.6568	13.9237	-1.31579	7.3532e-25	down	K12486 stromal membrane-associated protein | (RefSeq) probable ADP-ribosylation factor GTPase-activating protein AGD13 isoform X1 (A)	glycine-rich protein DOT1-like [Malus domestica]
MD05G0112500	57.3484	50.8255	72.1648	161.351	174.12	179.041	1.42351	8.11843e-25	up	--	protein EXORDIUM-like 5 [Malus domestica]
MD17G0062400	20.1339	22.6666	21.8181	9.8181	10.1675	10.7584	-1.15811	8.54219e-25	down	K00318 proline dehydrogenase [EC:1.5.5.2] | (RefSeq) proline dehydrogenase 2, mitochondrial-like (A)	proline dehydrogenase 2, mitochondrial-like [Malus domestica]
MD03G0150600	4.13	2.7902	4.6196	0.8315	0.6828	0.7516	-2.43641	9.64104e-25	down	--	putative WEB family protein At1g65010, chloroplastic [Malus domestica]
MD12G0008500	14.4018	16.0304	14.6422	6.244	6.0318	4.9065	-1.47735	1.03068e-24	down	--	ankyrin-3-like [Malus domestica]
MD14G0106000	38.7568	33.2071	40.9515	17.0679	16.2463	16.5297	-1.26672	1.05162e-24	down	K08237 hydroquinone glucosyltransferase [EC:2.4.1.218] | (RefSeq) hydroquinone glucosyltransferase-like (A)	hydroquinone glucosyltransferase-like [Malus domestica]
MD02G0001600	27.7532	22.5129	26.3694	9.884	10.6842	11.1127	-1.36092	1.46669e-24	down	--	F-box/kelch-repeat protein At3g23880-like [Malus domestica]
MD08G0112400	14.5802	14.4702	17.087	6.0087	6.8413	5.9168	-1.3855	1.47065e-24	down	K19893 glucan endo-1,3-beta-glucosidase 5/6 [EC:3.2.1.39] | (RefSeq) glucan endo-1,3-beta-glucosidase 5 (A)	glucan endo-1,3-beta-glucosidase 5 [Malus domestica]
MD05G0199300	16.3101	13.3261	15.5256	5.6884	6.1273	5.5614	-1.46435	1.51752e-24	down	K08202 MFS transporter, OCT family, solute carrier family 22 (organic cation transporter), member 4/5 | (RefSeq) organic cation/carnitine transporter 4 (A)	organic cation/carnitine transporter 3-like [Malus domestica]
MD11G0050400	5.6095	4.9565	6.0488	16.5255	16.0953	17.3939	1.50343	1.57153e-24	up	K00430 peroxidase [EC:1.11.1.7] | (RefSeq) peroxidase P7-like (A)	peroxidase P7-like [Malus domestica]
MD03G0213000	0.8173	0.9847	0.8632	3.7862	4.643	4.2115	2.15849	1.78503e-24	up	K17471 sulfate transporter 3 | (RefSeq) sulfate transporter 3.1 (A)	sulfate transporter 3.1 [Malus domestica]
novel.4438	1.1444	1.4125	1.415	4.3465	4.5928	4.203	1.63875	2.26785e-24	up	K16055 trehalose 6-phosphate synthase/phosphatase [EC:2.4.1.15 3.1.3.12] | (RefSeq) probable alpha,alpha-trehalose-phosphate synthase [UDP-forming] 10 (A)	probable alpha,alpha-trehalose-phosphate synthase [UDP-forming]
MD06G0071100	24.2216	25.594	24.2377	12.8329	12.8471	13.3068	-1.01153	2.46882e-24	down	--	LOW QUALITY PROTEIN: BTB/POZ domain-containing protein At1g63850-like [Malus domestica]
MD05G0090000	6.7229	5.8981	5.887	19.4225	18.1608	16.4771	1.46151	2.91181e-24	up	K00826 branched-chain amino acid aminotransferase [EC:2.6.1.42] | (RefSeq) LOW QUALITY PROTEIN: putative branched-chain-amino-acid aminotransferase 7 (A)	LOW QUALITY PROTEIN: putative branched-chain-amino-acid aminotransferase 7 [Malus domestica]
MD02G0139000	32.4996	29.7322	29.0281	10.4325	12.3664	10.5233	-1.53931	2.97067e-24	down	--	methyl jasmonate esterase 1-like [Malus sylvestris]
MD04G0126800	4.9431	5.2201	4.9608	13.7628	14.0107	14.8161	1.40747	3.08802e-24	up	K13466 EIX receptor 1/2 | (RefSeq) receptor-like protein EIX2 (A)	receptor like protein 22-like [Malus domestica]
MD07G0230700	7.8636	5.5259	7.5426	1.6404	2.0282	2.0259	-1.96506	3.1011e-24	down	K00521 ferric-chelate reductase [EC:1.16.1.7] | (RefSeq) ferric reduction oxidase 2-like (A)	ferric reduction oxidase 2-like [Malus domestica]
MD13G0003800	35.0211	33.2981	40.3567	16.3339	14.7995	16.5177	-1.27668	3.19879e-24	down	K16297 serine carboxypeptidase-like clade II [EC:3.4.16.-] | (RefSeq) serine carboxypeptidase-like 34 isoform X1 (A)	serine carboxypeptidase-like 34 isoform X1 [Malus domestica]
MD08G0142600	2.0407	1.8532	2.0059	5.9985	6.0752	5.6121	1.49799	3.54973e-24	up	K10534 nitrate reductase (NAD(P)H) [EC:1.7.1.1 1.7.1.2 1.7.1.3] | (RefSeq) nitrate reductase [NADH]-like (A)	nitrate reductase [NADH]
MD05G0167500	21.7263	23.7596	22.4146	10.5429	9.6571	9.0372	-1.30158	3.55651e-24	down	K06892 feruloyl-CoA 6-hydroxylase [EC:1.14.11.61] | (RefSeq) feruloyl CoA ortho-hydroxylase 1-like (A)	hypothetical protein DVH24_010624 [Malus domestica]
MD16G0157100	2.4775	2.1182	2.4784	7.3144	7.4524	7.0436	1.53845	4.18825e-24	up	K01240 uridine nucleosidase [EC:3.2.2.3] | (RefSeq) probable uridine nucleosidase 2 (A)	hypothetical protein DVH24_025584 [Malus domestica]
novel.4842	17.7874	11.6589	15.0079	3.9352	3.593	5.0581	-1.90639	5.40971e-24	down	--	uncharacterized protein LOC108173855 [Malus domestica]
MD12G0200000	33.3647	30.0278	39.0849	11.7478	10.6516	12.7371	-1.63172	5.83291e-24	down	--	protein IQ-DOMAIN 14-like [Malus domestica]
novel.2700	4.5161	4.4237	4.3314	1.0594	1.3149	1.32	-1.93069	6.05472e-24	down	--	uncharacterized protein LOC114820933 [Malus domestica]
MD06G0007800	11.2135	11.8621	10.9575	5.1362	4.2919	4.1773	-1.40825	6.77222e-24	down	--	hypothetical protein DVH24_009642 [Malus domestica]
MD01G0175800	80.5495	79.7774	82.8477	45.1726	38.7702	43.3053	-1.02022	7.10312e-24	down	K00873 pyruvate kinase [EC:2.7.1.40] | (RefSeq) plastidial pyruvate kinase 2 (A)	plastidial pyruvate kinase 2-like [Malus sylvestris]
MD12G0022400	2.016	1.2753	2.0883	9.703	10.0216	10.2201	2.39168	7.2769e-24	up	K06910 phosphatidylethanolamine-binding protein | (RefSeq) protein TERMINAL FLOWER 1-like (A)	protein TERMINAL FLOWER 1-like [Malus domestica]
MD11G0119300	15.5341	14.8621	15.3696	6.7565	7.3634	6.7498	-1.2192	7.3724e-24	down	K01188 beta-glucosidase [EC:3.2.1.21] | (RefSeq) beta-glucosidase 11-like (A)	beta-glucosidase 11-like [Malus domestica]
novel.3568	0.4623	0.8021	0.3606	9.5201	9.8056	9.3844	4.05391	7.44682e-24	up	--	--
MD08G0003900	3.6814	3.8061	2.9523	11.7471	11.2194	10.0769	1.57773	8.04549e-24	up	K24917 amino acid permease | (RefSeq) amino acid permease 1-like (A)	lysine histidine transporter-like 8 [Malus domestica]
MD13G0095700	3.3403	3.254	3.499	0.3629	0.4486	0.4434	-3.0938	8.62503e-24	down	K14494 DELLA protein | (RefSeq) DELLA protein GAI-like (A)	DELLA protein RGL1-like [Malus domestica]
MD09G0190300	1.9555	1.7136	2.0365	5.9186	6.7706	6.4334	1.6583	9.98575e-24	up	K24194 boron transporter | (RefSeq) boron transporter 4-like (A)	boron transporter 4-like [Malus domestica]
MD08G0112600	142.618	196.041	153.261	72.5665	72.5534	71.2385	-1.27018	1.01924e-23	down	--	uncharacterized protein LOC103441351 [Malus domestica]
MD10G0173600	8.1218	8.4635	7.9181	3.4036	3.1818	3.1856	-1.4122	1.0981e-23	down	K03549 KUP system potassium uptake protein | (RefSeq) probable potassium transporter 13 (A)	probable potassium transporter 13 [Malus domestica]
novel.4603	12.248	9.8949	11.2543	4.4621	4.008	4.9328	-1.40303	1.23332e-23	down	--	calmodulin binding protein PICBP-like [Malus domestica]
MD11G0008700	19.791	18.1742	16.6804	5.4324	7.5942	6.9752	-1.5357	1.27335e-23	down	K02291 15-cis-phytoene synthase [EC:2.5.1.32] | (RefSeq) phytoene synthase 2, chloroplastic-like (A)	phytoene synthase 2, chloroplastic-like [Malus domestica]
MD15G0149500	0.4418	0.7665	0.6891	8.4209	8.9243	10.2911	3.77412	1.31481e-23	up	--	cucumber peeling cupredoxin-like [Malus domestica]
MD04G0160800	4.2049	4.5637	4.7566	10.7614	11.5358	10.7214	1.20062	1.36088e-23	up	K01115 phospholipase D1/2 [EC:3.1.4.4] | (RefSeq) phospholipase D zeta 1 (A)	phospholipase D zeta 1 [Malus domestica]
MD16G0010600	0.4347	0.0524	0.2649	8.3233	4.6652	7.7758	4.71334	1.44163e-23	up	K00799 glutathione S-transferase [EC:2.5.1.18] | (RefSeq) glutathione transferase GST 23-like (A)	glutathione transferase GST 23-like [Malus domestica]
MD17G0163200	70.1601	86.9015	65.5028	172.543	177.406	178.034	1.16144	1.49082e-23	up	K09873 aquaporin TIP | (RefSeq) aquaporin TIP2-1 (A)	aquaporin TIP2-1 [Malus domestica]
MD08G0060000	34.0727	21.4501	28.2908	8.1153	6.792	8.2053	-1.94408	1.59345e-23	down	--	uncharacterized protein LOC103428736 [Malus domestica]
MD04G0070100	17.045	17.7604	16.6173	8.3427	7.5168	8.2736	-1.17697	1.77531e-23	down	K01369 legumain [EC:3.4.22.34] | (RefSeq) legumain (A)	legumain [Malus domestica]
MD11G0074000	0.4956	0.6688	0.4832	6.4101	5.5061	4.9064	3.26513	1.935e-23	up	K08081 tropinone reductase I [EC:1.1.1.206] | (RefSeq) tropinone reductase homolog At1g07440-like (A)	hypothetical protein DVH24_032954 [Malus domestica]
MD15G0353300	16.2871	9.9678	16.8026	2.1998	2.8287	2.2941	-2.64392	1.99789e-23	down	--	caldesmon-like isoform X1 [Malus domestica]
novel.145	6.966	5.9015	7.5075	1.8755	1.2825	2.1053	-2.03915	2.11557e-23	down	K02132 F-type H+-transporting ATPase subunit alpha | (RefSeq) atp1, C3258_p37; ATP1 (A)	hypothetical protein HanXRQr2_Chr09g0377651 [Helianthus annuus]
MD04G0140600	3.2619	3.1441	3.254	8.7355	9.1725	9.6343	1.42538	2.19504e-23	up	K04688 ribosomal protein S6 kinase beta [EC:2.7.11.1] | (RefSeq) serine/threonine-protein kinase AtPK2/AtPK19-like (A)	serine/threonine-protein kinase AtPK2/AtPK19-like [Malus domestica]
MD03G0067900	17.367	14.9304	17.5523	7.1036	6.2362	7.0287	-1.37757	2.27259e-23	down	--	uncharacterized protein LOC103448529 [Malus domestica]
MD10G0251500	2.5874	3.2275	3.0665	10.6196	11.9132	11.311	1.84242	2.36022e-23	up	K01953 asparagine synthase (glutamine-hydrolysing) [EC:6.3.5.4] | (RefSeq) asparagine synthetase [glutamine-hydrolyzing] 1 (A)	stem-specific protein TSJT1-like [Malus domestica]
MD15G0253200	95.9342	82.9579	102.979	45.9566	45.824	46.4078	-1.11575	2.37576e-23	down	K13260 isoflavone/4'-methoxyisoflavone 2'-hydroxylase [EC:1.14.14.90 1.14.14.89] | (RefSeq) cytochrome P450 81E8-like (A)	cytochrome P450 81E8-like [Malus domestica]
MD09G0057600	231.014	150.39	304.633	61.9793	57.6773	64.8653	-1.98489	2.48393e-23	down	K02160 acetyl-CoA carboxylase biotin carboxyl carrier protein | (RefSeq) biotin carboxyl carrier protein of acetyl-CoA carboxylase 2, chloroplastic-like (A)	biotin carboxyl carrier protein of acetyl-CoA carboxylase 2, chloroplastic-like [Malus domestica]
MD04G0063500	86.8624	122.732	94.1923	40.4892	34.5017	37.9403	-1.51252	2.54888e-23	down	--	hypothetical protein C1H46_002758 [Malus baccata]
MD05G0049400	13.3075	13.0734	13.0013	33.029	29.6844	28.4439	1.12537	2.7702e-23	up	K22390 acid phosphatase type 7 | (RefSeq) LOW QUALITY PROTEIN: purple acid phosphatase-like (A)	LOW QUALITY PROTEIN: purple acid phosphatase-like [Malus domestica]
MD07G0142400	27.7633	35.5101	22.568	88.2336	84.4488	78.9346	1.46822	2.94365e-23	up	K00856 adenosine kinase [EC:2.7.1.20] | (RefSeq) adenosine kinase 2-like (A)	hypothetical protein DVH24_023937 [Malus domestica]
MD13G0210000	29.4392	20.0098	30.3125	7.7378	8.1175	9.2462	-1.75583	3.05473e-23	down	--	plant intracellular Ras-group-related LRR protein 6 [Malus domestica]
MD08G0004400	34.3813	29.7568	33.964	16.5099	15.6827	16.7213	-1.09044	3.12407e-23	down	K12349 neutral ceramidase [EC:3.5.1.23] | (RefSeq) neutral ceramidase 2-like (A)	hypothetical protein DVH24_020055 [Malus domestica]
MD07G0097900	7.9553	9.4706	7.6232	20.4236	23.0055	21.3251	1.28424	3.86849e-23	up	K01476 arginase [EC:3.5.3.1] | (RefSeq) arginase 1, mitochondrial isoform X2 (A)	arginase 1, mitochondrial isoform X1 [Malus domestica]
MD13G0202300	166.795	259.48	176.008	70.5631	71.778	75.9123	-1.54902	4.03809e-23	down	K05275 pyridoxine 4-dehydrogenase [EC:1.1.1.65] | (RefSeq) pyridoxal reductase, chloroplastic isoform X1 (A)	probable voltage-gated potassium channel subunit beta isoform X3 [Malus sylvestris]
MD07G0171900	26.2734	33.9614	21.8075	80.5398	79.969	74.1836	1.43284	4.3932e-23	up	--	uncharacterized protein LOC103424081 [Malus domestica]
MD13G0046100	71.0635	65.0692	59.0117	31.5092	34.0032	33.9601	-1.05738	4.63554e-23	down	--	uncharacterized protein LOC103430718 [Malus domestica]
MD15G0010300	4.6526	4.9993	3.4205	17.0042	18.9376	16.1803	1.91046	4.73586e-23	up	--	gibberellin-regulated protein 1-like [Malus domestica]
MD13G0111900	10.372	8.4956	10.539	26.4355	28.4839	25.4806	1.36453	4.75645e-23	up	K13416 brassinosteroid insensitive 1-associated receptor kinase 1 [EC:2.7.10.1 2.7.11.1] | (RefSeq) LOW QUALITY PROTEIN: BRASSINOSTEROID INSENSITIVE 1-associated receptor kinase 1 (A)	leucine-rich repeat protein 1-like isoform X2 [Malus domestica]
MD17G0228200	62.9496	58.7788	70.1374	139.414	148.854	144.851	1.08726	4.855e-23	up	K00799 glutathione S-transferase [EC:2.5.1.18] | (RefSeq) microsomal glutathione S-transferase 3-like (A)	microsomal glutathione S-transferase 3-like [Malus domestica]
MD12G0145700	11.3948	10.5724	11.4654	3.111	3.1797	3.4978	-1.85818	4.92967e-23	down	K14494 DELLA protein | (RefSeq) DELLA protein GAI-like (A)	protein NODULATION SIGNALING PATHWAY 2-like [Malus sylvestris]
MD07G0185800	3.465	5.3642	3.1734	20.6391	21.7401	17.8197	2.23977	6.10996e-23	up	--	non-classical arabinogalactan protein 30 [Malus domestica]
MD17G0045400	4.37	4.5609	4.2604	0.8206	1.1161	1.1784	-2.16776	6.46729e-23	down	K09422 transcription factor MYB, plant | (RefSeq) transcription factor MYB16-like (A)	transcription factor MYB16-like [Malus domestica]
MD09G0046300	3.8912	3.0688	3.6874	0.5557	0.6642	0.8376	-2.45698	7.80688e-23	down	K03798 cell division protease FtsH [EC:3.4.24.-] | (RefSeq) ATP-dependent zinc metalloprotease FTSH 6, chloroplastic (A)	ATP-dependent zinc metalloprotease FTSH 6, chloroplastic [Malus domestica]
MD02G0024500	17.3636	16.3163	16.3325	39.87	46.1189	43.5527	1.28693	8.00523e-23	up	--	umecyanin-like [Malus domestica]
MD06G0153300	27.9635	26.4581	26.0911	10.8024	7.9414	11.2748	-1.50841	8.94131e-23	down	K04123 ent-kaurenoic acid monooxygenase [EC:1.14.14.107] | (RefSeq) ent-kaurenoic acid oxidase 1-like (A)	ent-kaurenoic acid oxidase 2-like [Malus domestica]
MD17G0156000	1.7424	4.9092	3.7893	23.4934	24.1402	20.8503	2.62258	1.00018e-22	up	--	hypothetical protein C1H46_012840 [Malus baccata]
MD14G0111400	17.4268	16.8722	17.9432	8.6738	7.7128	8.5229	-1.15467	1.18177e-22	down	K17065 dynamin 1-like protein [EC:3.6.5.5] | (RefSeq) dynamin-related protein 3A-like (A)	dynamin-related protein 5A [Malus domestica]
MD12G0197500	0.5753	0.7856	0.7945	5.6295	5.0841	5.9425	2.86179	1.34117e-22	up	K01738 cysteine synthase [EC:2.5.1.47] | (RefSeq) cysteine synthase-like (A)	cysteine synthase-like [Malus domestica]
MD11G0133300	334.708	183.304	343.914	82.2945	77.3216	83.3146	-1.91566	1.43121e-22	down	--	germin-like protein 9-3 [Malus domestica]
MD08G0046800	4.44	4.204	5.3246	0.9362	0.8598	0.7518	-2.5429	1.44303e-22	down	K13415 protein brassinosteroid insensitive 1 [EC:2.7.10.1 2.7.11.1] | (RefSeq) systemin receptor SR160 (A)	L-type lectin-domain containing receptor kinase IX.1-like [Malus domestica]
MD02G0182200	38.5004	43.6662	37.0231	21.6969	19.0955	19.1551	-1.07622	1.62551e-22	down	K01535 H+-transporting ATPase [EC:7.1.2.1] | (RefSeq) plasma membrane ATPase 1-like (A)	hypothetical protein DVH24_025920 [Malus domestica]
MD04G0111000	106.03	139.61	96.5519	292.378	292.748	297.851	1.28338	1.71419e-22	up	K00799 glutathione S-transferase [EC:2.5.1.18] | (RefSeq) glutathione S-transferase U8-like (A)	glutathione S-transferase U8-like [Malus domestica]
MD15G0122700	85.607	108.189	75.0215	39.5359	37.5465	39.3099	-1.29145	1.86612e-22	down	K03320 ammonium transporter, Amt family | (RefSeq) ammonium transporter 3 member 1-like (A)	ammonium transporter 3 member 1-like [Malus domestica]
MD05G0228400	137.683	90.0647	145.865	43.3081	39.6796	42.1992	-1.6655	2.02822e-22	down	--	putative germin-like protein 2-3 [Malus domestica]
MD09G0006300	28.4243	14.911	34.4791	4.0466	5.1987	5.4114	-2.49948	2.09441e-22	down	--	DELLA protein RGL1-like [Malus domestica]
MD14G0163900	6.0855	5.7499	6.7535	2.3128	2.0244	2.021	-1.63466	2.16636e-22	down	--	formin-like protein 4 [Malus domestica]
MD11G0022400	4.7722	4.2301	5.2837	1.5304	1.3119	1.2169	-1.90252	2.62412e-22	down	K13416 brassinosteroid insensitive 1-associated receptor kinase 1 [EC:2.7.10.1 2.7.11.1] | (RefSeq) BRASSINOSTEROID INSENSITIVE 1-associated receptor kinase 1-like isoform X1 (A)	G-type lectin S-receptor-like serine/threonine-protein kinase LECRK3 [Malus sylvestris]
MD08G0118800	11.5576	7.8935	12.3435	2.5698	2.1508	2.2225	-2.28263	2.79046e-22	down	--	cysteine-rich receptor-like protein kinase 29 [Malus domestica]
MD07G0182500	21.7895	28.7247	23.8981	6.1349	6.0681	6.1312	-2.10725	2.89259e-22	down	K23978 isoamyl acetate esterase [EC:3.1.1.112] | (RefSeq) GDSL esterase/lipase CPRD49-like (A)	GDSL esterase/lipase CPRD49-like [Malus domestica]
MD13G0206700	21.2793	14.7012	15.6258	5.5952	5.3806	6.0401	-1.68528	2.99509e-22	down	K13430 serine/threonine-protein kinase PBS1 [EC:2.7.11.1] | (RefSeq) probable serine/threonine-protein kinase PBL7 isoform X2 (A)	hypothetical protein C1H46_012267 [Malus baccata]
MD06G0075900	168.28	133.462	156.399	73.6805	74.2295	76.1113	-1.11859	4.19967e-22	down	--	late embryogenesis abundant protein At1g64065-like [Malus domestica]
MD11G0197000	3.5655	3.7356	3.7279	12.4434	13.1778	11.6496	1.67026	4.46872e-22	up	K13691 pathogen-inducible salicylic acid glucosyltransferase [EC:2.4.1.-] | (RefSeq) UDP-glycosyltransferase 74F2-like (A)	linamarin synthase 2-like isoform X1 [Malus domestica]
MD10G0170100	29.9896	26.9122	30.5138	12.4358	14.7179	12.2284	-1.23738	5.00602e-22	down	K13065 shikimate O-hydroxycinnamoyltransferase [EC:2.3.1.133] | (RefSeq) vinorine synthase-like (A)	BAHD acyltransferase At5g47980-like [Malus domestica]
novel.4494	10.8921	6.3141	9.505	1.2963	1.3463	0.8871	-3.00707	5.04964e-22	down	K01868 threonyl-tRNA synthetase [EC:6.1.1.3] | (RefSeq) threonine--tRNA ligase, chloroplastic/mitochondrial 2-like (A)	uncharacterized protein LOC126605128 isoform X1 [Malus sylvestris]
novel.4748	30.949	39.6241	42.5332	109.829	97.4989	98.0738	1.34579	5.06863e-22	up	--	MLP-like protein 28 [Malus domestica]
novel.2476	30.9856	19.9316	27.9852	8.6912	9.7008	9.4846	-1.58822	5.08945e-22	down	K20222 importin-5 | (RefSeq) importin-5-like (A)	stellacyanin-like [Malus domestica]
MD16G0166200	6.0935	5.2862	5.0495	15.7625	18.3604	18.5534	1.59562	5.59238e-22	up	K14493 gibberellin receptor GID1 [EC:3.-.-.-] | (RefSeq) uncharacterized protein LOC103449094 (A)	2-hydroxyisoflavanone dehydratase-like [Malus sylvestris]
MD07G0208700	18.2824	21.0481	15.4369	7.1904	6.248	7.4569	-1.47424	6.2354e-22	down	--	hypothetical protein DVH24_024563 [Malus domestica]
novel.332	10.3718	11.7649	8.5473	2.9743	2.6526	2.6696	-1.97148	7.02162e-22	down	--	hypothetical protein [Malus domestica]
MD02G0171900	4.0833	4.5442	3.3656	0.7897	0.5624	0.3397	-2.91188	7.8536e-22	down	K20495 long-chain fatty acid omega-monooxygenase [EC:1.14.14.80] | (RefSeq) cytochrome P450 704B1 (A)	cytochrome P450 704C1 isoform X1 [Pyrus x bretschneideri]
MD11G0004000	3.4082	1.8953	3.0245	10.7825	12.0259	11.1233	1.94135	8.41402e-22	up	K00430 peroxidase [EC:1.11.1.7] | (RefSeq) peroxidase P7-like (A)	peroxidase P7-like [Malus domestica]
MD15G0009900	21.3931	17.3496	21.8017	6.0851	6.0189	8.0667	-1.67243	9.00891e-22	down	--	uncharacterized protein LOC103430392 isoform X2 [Malus domestica]
MD16G0097100	1.8879	1.9411	1.3906	7.7822	7.4857	7.05	2.01166	9.37976e-22	up	K13065 shikimate O-hydroxycinnamoyltransferase [EC:2.3.1.133] | (RefSeq) vinorine synthase-like (A)	BAHD acyltransferase At5g47980 [Malus domestica]
MD11G0076500	9.4854	11.0013	9.7361	23.6887	24.5018	23.4484	1.15891	1.01084e-21	up	K14709 solute carrier family 39 (zinc transporter), member 1/2/3 | (RefSeq) zinc transporter 2-like (A)	zinc transporter 2-like [Malus domestica]
MD04G0092000	11.8468	12.0537	11.348	5.4243	5.1596	6.1636	-1.15923	1.16534e-21	down	--	hypothetical protein DVH24_026858 [Malus domestica]
MD04G0203900	20.6624	19.9701	18.5239	8.461	7.2267	9.8159	-1.29888	1.2167e-21	down	K13416 brassinosteroid insensitive 1-associated receptor kinase 1 [EC:2.7.10.1 2.7.11.1] | (RefSeq) BRASSINOSTEROID INSENSITIVE 1-associated receptor kinase 1-like isoform X1 (A)	putative leucine-rich repeat receptor-like serine/threonine-protein kinase At2g19230 [Malus sylvestris]
MD15G0350700	5.1723	5.9828	5.1043	14.964	13.1487	12.9439	1.25108	1.59444e-21	up	K15920 xylan 1,4-beta-xylosidase [EC:3.2.1.37] | (RefSeq) beta-xylosidase/alpha-L-arabinofuranosidase 1-like (A)	beta-xylosidase/alpha-L-arabinofuranosidase 1-like [Malus domestica]
MD03G0206600	1.9563	1.7143	2.6875	10.5177	17.2888	14.4255	2.64259	1.63285e-21	up	--	kunitz trypsin inhibitor 2-like [Malus domestica]
MD07G0223500	71.6078	58.0125	64.7354	31.9373	32.6688	33.9392	-1.06602	1.75788e-21	down	--	remorin-like [Malus domestica]
MD08G0035000	36.5523	40.5936	35.3109	18.9691	19.2428	17.0429	-1.11073	1.80739e-21	down	K13963 serpin B | (RefSeq) serpin-ZX (A)	serpin-ZX-like [Malus domestica]
MD02G0259900	1.6954	1.9611	1.5112	5.3791	6.1359	6.1455	1.68688	1.93124e-21	up	--	hypothetical protein DVH24_006672 [Malus domestica]
MD02G0260400	48.5471	38.4656	49.9538	18.4008	20.3203	21.0966	-1.28277	2.01568e-21	down	K08241 jasmonate O-methyltransferase [EC:2.1.1.141] | (RefSeq) jasmonate O-methyltransferase-like (A)	probable S-adenosylmethionine-dependent methyltransferase At5g38100 [Malus domestica]
MD13G0141700	7.4415	10.0634	4.7643	35.6295	35.4287	28.8281	2.08182	2.13507e-21	up	--	major allergen Mal d 1-like [Malus domestica]
MD12G0006100	32.3485	18.042	32.4279	7.7099	8.0608	6.6121	-1.97587	2.41581e-21	down	--	uncharacterized protein LOC103414843 [Malus domestica]
MD10G0210700	70.6746	61.1388	80.0387	31.4836	25.5442	29.5039	-1.37885	2.45837e-21	down	--	putative germin-like protein 2-3 [Malus domestica]
MD15G0160300	21.9886	17.5856	19.8663	8.6698	8.722	9.9432	-1.20683	2.55193e-21	down	--	TMV resistance protein N-like isoform X1 [Malus domestica]
MD07G0027100	9.7858	10.675	10.5642	3.5339	3.4954	3.7726	-1.60855	2.58346e-21	down	K17098 annexin D | (RefSeq) annexin D4 (A)	annexin D4 [Malus domestica]
MD13G0020600	35.0863	64.135	40.9229	167.028	156.673	160.804	1.70526	2.92358e-21	up	--	MLP-like protein 28 [Malus domestica]
MD09G0007900	1.8418	1.049	1.1426	9.4031	9.6531	9.4717	2.74072	2.97905e-21	up	K13424 WRKY transcription factor 33 | (RefSeq) probable WRKY transcription factor 26 (A)	probable WRKY transcription factor 75 [Malus domestica]
MD10G0023800	82.238	111.983	84.723	225.695	224.278	222.824	1.18527	3.08452e-21	up	K13066 caffeic acid 3-O-methyltransferase / acetylserotonin O-methyltransferase [EC:2.1.1.68 2.1.1.4] | (RefSeq) anthranilate N-methyltransferase-like (A)	anthranilate N-methyltransferase-like [Malus domestica]
MD15G0029400	3.3578	5.4342	4.6476	14.2505	16.5726	14.8634	1.6771	3.23664e-21	up	K22262 WD repeat and FYVE domain-containing protein 3 | (RefSeq) protein SPIRRIG-like (A)	hypothetical protein DVH24_012817 [Malus domestica]
MD09G0238300	217.808	293.601	209.719	94.886	102.135	112.286	-1.30609	3.4027e-21	down	K00799 glutathione S-transferase [EC:2.5.1.18] | (RefSeq) probable glutathione S-transferase (A)	probable glutathione S-transferase [Malus domestica]
MD02G0032500	3.9533	4.3217	3.4781	1.0051	1.1159	1.1832	-1.9157	3.55506e-21	down	K13430 serine/threonine-protein kinase PBS1 [EC:2.7.11.1] | (RefSeq) serine/threonine-protein kinase PBS1-like (A)	receptor-like serine/threonine-protein kinase SD1-8 [Malus sylvestris]
MD04G0111100	23.3916	23.474	13.1205	75.5271	71.7385	68.7757	1.76637	3.99856e-21	up	K00799 glutathione S-transferase [EC:2.5.1.18] | (RefSeq) LOW QUALITY PROTEIN: probable glutathione S-transferase (A)	hypothetical protein C1H46_008800 [Malus baccata]
MD08G0161700	3.0146	3.3946	2.4171	8.942	9.2478	8.672	1.52071	4.11723e-21	up	K01051 pectinesterase [EC:3.1.1.11] | (RefSeq) probable pectinesterase/pectinesterase inhibitor 20 (A)	probable pectinesterase/pectinesterase inhibitor 20 [Malus domestica]
MD17G0174500	28.4254	35.2358	26.6443	13.1486	12.2776	12.1355	-1.35034	4.15331e-21	down	K06130 lysophospholipase II [EC:3.1.1.5] | (RefSeq) acyl-protein thioesterase 2 isoform X2 (A)	acyl-protein thioesterase 2 isoform X2 [Malus domestica]
MD17G0050600	185.956	131.695	222.659	62.9795	64.5696	65.778	-1.57215	4.19092e-21	down	K02160 acetyl-CoA carboxylase biotin carboxyl carrier protein | (RefSeq) biotin carboxyl carrier protein of acetyl-CoA carboxylase 2, chloroplastic (A)	hypothetical protein C1H46_032739 [Malus baccata]
MD14G0107000	14.5449	17.0835	12.972	5.7757	4.4433	4.5711	-1.67694	5.01474e-21	down	K13436 pto-interacting protein 1 [EC:2.7.11.1] | (RefSeq) PTI1-like tyrosine-protein kinase 1 isoform X1 (A)	putative receptor-like protein kinase At1g80870 [Malus sylvestris]
MD04G0151500	7.6631	8.66	5.9766	23.8339	25.3983	20.1802	1.5537	5.05327e-21	up	K13065 shikimate O-hydroxycinnamoyltransferase [EC:2.3.1.133] | (RefSeq) shikimate O-hydroxycinnamoyltransferase-like (A)	hypothetical protein C1H46_007932 [Malus baccata]
MD15G0105100	72.1946	94.669	71.9897	35.4763	36.3803	39.0196	-1.19226	5.21431e-21	down	K03320 ammonium transporter, Amt family | (RefSeq) ammonium transporter 3 member 1-like (A)	ammonium transporter 3 member 1-like [Malus domestica]
MD03G0016700	0	0.0803	0.2438	4.5386	4.1385	4.4373	5.24183	5.40716e-21	up	--	G-type lectin S-receptor-like serine/threonine-protein kinase LECRK3 [Malus domestica]
MD10G0024200	11.218	11.0552	11.3447	2.7782	3.1707	2.5072	-2.07783	5.48648e-21	down	--	citrate-binding protein-like [Malus domestica]
MD11G0155300	57.9351	64.8688	70.946	31.3828	34.3559	33.5256	-1.05255	5.94212e-21	down	--	dicarboxylate transporter 1, chloroplastic-like [Malus domestica]
MD02G0022500	11.9228	9.1865	9.9309	22.7694	26.3537	25.6956	1.1833	6.33796e-21	up	K06617 raffinose synthase [EC:2.4.1.82] | (RefSeq) LOW QUALITY PROTEIN: probable galactinol--sucrose galactosyltransferase 6 (A)	LOW QUALITY PROTEIN: probable galactinol--sucrose galactosyltransferase 6 [Malus domestica]
MD08G0064800	4.484	3.5829	5.4644	15.9147	15.8905	15.363	1.71437	6.60223e-21	up	K09422 transcription factor MYB, plant | (RefSeq) transcription factor MYB87-like (A)	hypothetical protein DVH24_020539 [Malus domestica]
MD11G0059800	5.2067	5.7507	4.8646	14.8606	14.2119	13.3556	1.33759	6.63415e-21	up	K10257 acyl-lipid omega-3 desaturase [EC:1.14.19.25 1.14.19.35 1.14.19.36] | (RefSeq) acyl-lipid omega-3 desaturase (cytochrome b5), endoplasmic reticulum-like (A)	hypothetical protein DVH24_041635 [Malus domestica]
MD16G0070600	13.0311	14.9329	14.4741	5.6643	6.2478	5.9742	-1.33325	6.98454e-21	down	--	uncharacterized protein LOC103402935 [Malus domestica]
MD11G0005500	11.1374	10.1408	9.6552	26.2438	24.2277	22.8069	1.15938	6.99984e-21	up	K20667 beta-amyrin 28-monooxygenase [EC:1.14.14.126] | (RefSeq) beta-amyrin 28-monooxygenase-like (A)	beta-amyrin 28-monooxygenase-like [Malus domestica]
MD01G0060500	9.5496	6.8059	8.1231	2.7393	3.0055	2.3856	-1.67614	7.85878e-21	down	--	phospholipase A1 PLIP1, chloroplastic-like [Malus domestica]
MD17G0026400	7.9983	7.2201	7.22	17.0147	16.0103	16.5643	1.05876	8.13859e-21	up	K06617 raffinose synthase [EC:2.4.1.82] | (RefSeq) probable galactinol--sucrose galactosyltransferase 5 (A)	probable galactinol--sucrose galactosyltransferase 5 [Malus domestica]
MD02G0135600	94.1349	92.0257	97.1716	43.7061	47.7303	43.6832	-1.15487	8.61117e-21	down	--	uncharacterized protein LOC103440736 [Malus domestica]
MD05G0062000	1.6074	1.638	1.1194	6.5654	6.6873	7.4886	2.16398	8.68131e-21	up	--	salicylic acid-binding protein 2-like [Malus domestica]
novel.2796	0.4539	0.4375	0	8.0466	6.9403	6.4824	4.50956	9.04595e-21	up	--	hypothetical protein C1H46_044897 [Malus baccata]
MD16G0207300	12.2456	10.4457	10.7234	3.5041	3.8764	3.8766	-1.65511	9.51964e-21	down	K13416 brassinosteroid insensitive 1-associated receptor kinase 1 [EC:2.7.10.1 2.7.11.1] | (RefSeq) BRASSINOSTEROID INSENSITIVE 1-associated receptor kinase 1-like isoform X1 (A)	putative receptor-like protein kinase At4g00960 [Malus domestica]
MD06G0176600	1.0749	0.8998	0.9928	4.2123	4.3808	4.3301	2.03739	1.08644e-20	up	--	hypothetical protein DVH24_009032 [Malus domestica]
MD09G0063000	6.5607	5.1615	6.1171	13.739	14.7936	15.2175	1.20799	1.12292e-20	up	K10999 cellulose synthase A [EC:2.4.1.12] | (RefSeq) LOW QUALITY PROTEIN: cellulose synthase A catalytic subunit 7 [UDP-forming]-like (A)	cellulose synthase-like protein H1 isoform X2 [Malus domestica]
MD13G0208600	8.427	7.2355	7.5252	3.3343	3.0794	3.142	-1.3644	1.20027e-20	down	K12129 pseudo-response regulator 7 | (RefSeq) two-component response regulator-like APRR7 isoform X1 (A)	protein CHLOROPLAST IMPORT APPARATUS 2-like [Malus domestica]
novel.2861	10.8318	10.276	9.8931	3.4442	3.4067	3.2725	-1.70026	1.20214e-20	down	K23947 2-oxoglutarate-dependent dioxygenase [EC:1.14.11.-] | (RefSeq) 2-oxoglutarate-dependent dioxygenase DAO-like (A)	hypothetical protein C1H46_015579 [Malus baccata]
MD08G0153300	5.1339	4.8102	6.7902	1.2525	1.0878	1.4934	-2.21395	1.29301e-20	down	K13691 pathogen-inducible salicylic acid glucosyltransferase [EC:2.4.1.-] | (RefSeq) UDP-glycosyltransferase 74F2-like (A)	(R)-mandelonitrile beta-glucosyltransferase-like [Malus sylvestris]
MD16G0206100	9.1323	8.3085	8.0285	3.4083	2.7509	3.3055	-1.51314	1.45691e-20	down	K24976 Trk/Ktr/HKT type cation transporter | (RefSeq) sodium transporter HKT1-like (A)	sodium transporter HKT1-like [Malus domestica]
MD15G0145100	9.8842	10.8797	11.2941	4.5761	4.8483	5.252	-1.21416	1.50294e-20	down	K05016 chloride channel 7 | (RefSeq) putative chloride channel-like protein CLC-g (A)	putative chloride channel-like protein CLC-g [Malus domestica]
novel.854	17.4116	12.3901	17.0546	5.9217	5.9261	6.2208	-1.46183	1.56829e-20	down	--	uncharacterized protein LOC114820049 [Malus domestica]
MD15G0138300	21.515	19.1557	21.8933	9.5749	9.9178	11.1489	-1.11663	1.59958e-20	down	K01183 chitinase [EC:3.2.1.14] | (RefSeq) class V chitinase (A)	putative cysteine-rich receptor-like protein kinase 16 [Malus sylvestris]
MD12G0201100	7.1125	9.338	7.213	22.4693	19.8166	22.0356	1.35716	1.6071e-20	up	K17744 L-galactose dehydrogenase [EC:1.1.1.316] | (RefSeq) L-galactose dehydrogenase (A)	probable aldo-keto reductase 1 [Malus domestica]
MD07G0218100	2.7701	3.3013	2.406	10.2858	10.2162	10.0561	1.76416	1.64014e-20	up	K00008 L-iditol 2-dehydrogenase [EC:1.1.1.14] | (RefSeq) sorbitol dehydrogenase-like (A)	sorbitol dehydrogenase-like [Malus domestica]
MD12G0033300	50.6087	34.6573	65.1581	14.4154	15.1008	14.4503	-1.86455	1.6437e-20	down	--	NDR1/HIN1-like protein 26 [Malus domestica]
MD11G0022000	7.3055	7.5694	7.3775	2.5716	3.3247	3.0487	-1.40131	1.73221e-20	down	K13416 brassinosteroid insensitive 1-associated receptor kinase 1 [EC:2.7.10.1 2.7.11.1] | (RefSeq) BRASSINOSTEROID INSENSITIVE 1-associated receptor kinase 1-like isoform X1 (A)	G-type lectin S-receptor-like serine/threonine-protein kinase LECRK2 isoform X1 [Malus sylvestris]
MD05G0288700	5.869	4.5572	5.4039	23.3053	24.6983	23.4631	2.08958	2.33371e-20	up	--	uncharacterized protein LOC103408809 [Malus domestica]
MD03G0135300	51.224	46.0835	45.073	25.2582	22.1644	22.3996	-1.11306	2.46634e-20	down	K01674 carbonic anhydrase [EC:4.2.1.1] | (RefSeq) alpha carbonic anhydrase 7-like (A)	alpha carbonic anhydrase 7-like [Malus domestica]
MD06G0024000	6.018	3.526	5.2343	0.4016	0.3973	0.5399	-3.54951	2.50786e-20	down	K24028 salicylic acid 3-hydroxylase [EC:1.14.11.-] | (RefSeq) protein DMR6-LIKE OXYGENASE 2-like (A)	deoxypodophyllotoxin synthase-like [Malus sylvestris]
MD02G0047300	6.6635	6.5618	5.4136	2.2225	2.233	2.6691	-1.47196	2.91049e-20	down	--	putative E3 ubiquitin-protein ligase LIN-1 isoform X2 [Malus domestica]
MD04G0161000	0.1974	0.2378	0.3367	4.5344	3.7791	4.5152	3.96666	3.34544e-20	up	--	F-box protein PP2-B15-like [Malus domestica]
MD10G0284500	7.0507	6.6516	7.475	14.4386	16.3156	15.8495	1.05086	3.75311e-20	up	K13418 somatic embryogenesis receptor kinase 1 [EC:2.7.10.1 2.7.11.1] | (RefSeq) LOW QUALITY PROTEIN: somatic embryogenesis receptor kinase 2 (A)	probable LRR receptor-like serine/threonine-protein kinase At1g53420 isoform X1 [Pyrus x bretschneideri]
MD17G0230700	35.6989	23.7365	34.6523	11.2677	8.6684	10.0498	-1.73625	4.0258e-20	down	K16812 targeting protein for Xklp2 | (RefSeq) LOW QUALITY PROTEIN: protein TPX2-like (A)	protein TPX2-like [Malus domestica]
MD11G0012800	19.6471	15.1163	16.7729	6.5968	7.6572	7.4803	-1.33156	4.27803e-20	down	--	metal tolerance protein 4-like [Malus domestica]
MD10G0109900	8.5646	6.4805	7.2642	21.0251	21.409	18.4537	1.36342	4.71226e-20	up	K20628 expansin | (RefSeq) expansin-B3-like (A)	expansin-like A2 [Malus domestica]
MD13G0195900	5.1625	4.9762	4.1414	14.2329	11.6448	13.3506	1.37381	5.7546e-20	up	K01703 3-isopropylmalate/(R)-2-methylmalate dehydratase large subunit [EC:4.2.1.33 4.2.1.35] | (RefSeq) 3-isopropylmalate dehydratase large subunit, chloroplastic-like (A)	3-isopropylmalate dehydratase large subunit, chloroplastic-like [Malus domestica]
MD10G0268300	2.6113	2.7552	2.649	10.1192	9.0586	7.7502	1.66252	5.79495e-20	up	K08235 xyloglucan:xyloglucosyl transferase [EC:2.4.1.207] | (RefSeq) probable xyloglucan endotransglucosylase/hydrolase protein 8 (A)	hypothetical protein C1H46_010227 [Malus baccata]
MD17G0160100	5.7286	5.5652	5.4642	2.8826	2.5102	2.6497	-1.14468	5.87263e-20	down	K05681 ATP-binding cassette, subfamily G (WHITE), member 2 | (RefSeq) ABC transporter G family member 22-like isoform X1 (A)	ABC transporter G family member 29-like [Malus domestica]
MD03G0231200	21.1835	18.7342	22.2197	10.2025	9.5619	9.3058	-1.18261	6.13723e-20	down	K07213 copper chaperone | (RefSeq) copper transport protein ATX1-like (A)	heavy metal-associated isoprenylated plant protein 36-like [Malus domestica]
MD08G0200500	0.3115	0.0429	0.2603	4.43	4.7938	3.1836	4.25733	6.52849e-20	up	K17744 L-galactose dehydrogenase [EC:1.1.1.316] | (RefSeq) L-galactose dehydrogenase (A)	probable aldo-keto reductase 1 [Malus domestica]
novel.4353	8.5849	9.5596	8.7321	3.402	4.0171	3.4034	-1.3987	6.67268e-20	down	--	ABC transporter A family member 2-like [Malus domestica]
MD08G0192900	13.5658	13.3813	14.5039	4.6173	5.5947	6.0942	-1.4328	6.67418e-20	down	K13416 brassinosteroid insensitive 1-associated receptor kinase 1 [EC:2.7.10.1 2.7.11.1] | (RefSeq) BRASSINOSTEROID INSENSITIVE 1-associated receptor kinase 1-like isoform X1 (A)	hypothetical protein C1H46_020512 [Malus baccata]
MD16G0021200	156.498	189.637	156.923	90.4251	77.9329	86.5788	-1.06537	6.77933e-20	down	--	MLP-like protein 43 [Malus domestica]
MD11G0111800	4.722	3.5887	3.7182	17.8491	14.2156	17.6016	1.96215	6.82465e-20	up	K02575 MFS transporter, NNP family, nitrate/nitrite transporter | (RefSeq) high affinity nitrate transporter 2.4-like (A)	high affinity nitrate transporter 2.4-like [Malus sylvestris]
MD05G0103300	11.2343	10.1269	13.8596	4.2191	4.1732	4.4999	-1.53798	7.37144e-20	down	K11584 serine/threonine-protein phosphatase 2A regulatory subunit B' | (RefSeq) serine/threonine protein phosphatase 2A 57 kDa regulatory subunit B' beta isoform-like (A)	serine/threonine protein phosphatase 2A 57 kDa regulatory subunit B' beta isoform-like [Malus domestica]
MD06G0118700	33.1901	30.269	34.2976	17.7086	15.5855	15.0403	-1.10238	7.74368e-20	down	K15639 PHYB activation tagged suppressor 1 [EC:1.14.-.-] | (RefSeq) cytochrome P450 734A1 (A)	cytochrome P450 CYP749A22-like [Malus domestica]
MD02G0022800	14.8327	12.796	11.6651	31.719	29.4372	29.5088	1.12192	7.94377e-20	up	K06617 raffinose synthase [EC:2.4.1.82] | (RefSeq) LOW QUALITY PROTEIN: probable galactinol--sucrose galactosyltransferase 6 (A)	LOW QUALITY PROTEIN: probable galactinol--sucrose galactosyltransferase 6 [Malus domestica]
MD05G0105800	11.9614	11.0089	11.6613	25.5109	25.0384	25.4869	1.04868	8.08985e-20	up	K22588 acetylserotonin O-methyltransferase, plant [EC:2.1.1.4] | (RefSeq) acetylserotonin O-methyltransferase-like isoform X1 (A)	acetylserotonin O-methyltransferase-like isoform X1 [Malus domestica]
MD17G0003300	5.7888	5.8736	8.2426	20.8697	21.9889	22.4314	1.62527	8.18163e-20	up	--	uncharacterized protein LOC103443902 [Malus domestica]
MD10G0175400	7.3841	7.6677	7.2684	1.8516	2.8823	2.4631	-1.71932	9.15658e-20	down	K13430 serine/threonine-protein kinase PBS1 [EC:2.7.11.1] | (RefSeq) serine/threonine-protein kinase PBS1-like (A)	cysteine-rich receptor-like protein kinase 10 [Malus domestica]
MD11G0110600	8.1159	5.3425	7.0117	24.311	20.5478	21.5725	1.6138	9.20795e-20	up	K01674 carbonic anhydrase [EC:4.2.1.1] | (RefSeq) alpha carbonic anhydrase 7-like (A)	alpha carbonic anhydrase 7-like [Malus domestica]
MD05G0235100	11.788	11.4164	9.7493	28.095	28.8707	25.3297	1.2355	9.35548e-20	up	--	uncharacterized protein LOC103435177 [Malus domestica]
MD11G0013600	17.5247	17.4302	17.0306	37.8974	39.27	36.0761	1.0373	9.51319e-20	up	K00430 peroxidase [EC:1.11.1.7] | (RefSeq) peroxidase N-like (A)	peroxidase N-like [Malus domestica]
MD06G0071400	37.9977	29.3792	39.3712	16.6335	16.3721	15.8054	-1.21626	9.69882e-20	down	--	homeobox protein BEL1 homolog [Malus domestica]
MD15G0001300	31.9883	34.5319	38.3264	16.1959	17.3197	17.3679	-1.13051	9.81184e-20	down	K13065 shikimate O-hydroxycinnamoyltransferase [EC:2.3.1.133] | (RefSeq) vinorine synthase-like (A)	hypothetical protein DVH24_013081 [Malus domestica]
MD11G0117300	37.9704	23.8741	35.103	10.0271	11.8465	11.5732	-1.62291	1.022e-19	down	K04565 superoxide dismutase, Cu-Zn family [EC:1.15.1.1] | (RefSeq) superoxide dismutase [Cu-Zn], chloroplastic (A)	superoxide dismutase [Cu-Zn]
MD09G0200500	11.9526	12.8766	12.4753	29.3154	30.5941	30.1815	1.18558	1.04508e-19	up	K19882 O-palmitoleoyl-L-serine hydrolase [EC:3.1.1.98] | (RefSeq) LOW QUALITY PROTEIN: pectin acetylesterase 8-like (A)	hypothetical protein DVH24_000047 [Malus domestica]
MD15G0300000	19.3026	28.6674	19.0665	8.2715	7.3828	9.1265	-1.51981	1.04986e-19	down	K01897 long-chain acyl-CoA synthetase [EC:6.2.1.3] | (RefSeq) long chain acyl-CoA synthetase 9, chloroplastic-like isoform X1 (A)	long chain acyl-CoA synthetase 9, chloroplastic-like isoform X1 [Malus domestica]
MD02G0083100	9.4385	11.724	8.6325	28.3168	31.7759	28.7368	1.48997	1.05964e-19	up	--	uncharacterized protein LOC103416009 [Malus domestica]
MD03G0077200	233.201	348.799	232.356	113.457	105.74	110.924	-1.38657	1.11756e-19	down	--	metallothionein protein, partial [Malus domestica]
novel.2685	0.0777	0.1497	0.1514	8.7221	10.784	9.3026	6.15698	1.16692e-19	up	--	--
MD15G0164200	40.5769	48.0889	36.1984	97.6132	91.7412	88.9438	1.0721	1.18887e-19	up	K12355 coniferyl-aldehyde dehydrogenase [EC:1.2.1.68] | (RefSeq) aldehyde dehydrogenase family 2 member C4 (A)	hypothetical protein DVH24_029285 [Malus domestica]
MD08G0109200	3.4725	3.5357	3.5761	10.6123	10.9907	11.5145	1.55934	1.18982e-19	up	--	F-box protein AFR-like [Malus domestica]
MD04G0026600	7.1594	5.5303	6.9798	1.7942	1.4445	1.5502	-2.12453	1.2327e-19	down	K23260 scopoletin glucosyltransferase [EC:2.4.1.128] | (RefSeq) scopoletin glucosyltransferase-like (A)	UDP-glycosyltransferase 92A1-like [Malus sylvestris]
MD04G0107300	8.446	7.5718	8.4644	22.264	21.2264	20.6368	1.30333	1.25576e-19	up	K08081 tropinone reductase I [EC:1.1.1.206] | (RefSeq) tropinone reductase homolog At2g29340-like (A)	tropinone reductase homolog At2g29340-like [Malus domestica]
MD09G0117800	9.3508	8.7141	6.7709	2.9384	2.4165	2.5177	-1.7413	1.27517e-19	down	K13691 pathogen-inducible salicylic acid glucosyltransferase [EC:2.4.1.-] | (RefSeq) UDP-glycosyltransferase 74F2-like (A)	7-deoxyloganetin glucosyltransferase-like [Malus domestica]
novel.1642	41.3246	42.9944	39.7282	20.6517	21.4621	19.6448	-1.09202	1.46692e-19	down	--	stress-response A/B barrel domain-containing protein HS1-like [Malus domestica]
MD05G0108300	21.3737	20.1598	20.7878	9.1587	9.2737	10.4395	-1.19604	1.46751e-19	down	--	NAC domain-containing protein 22-like [Malus domestica]
MD03G0101700	12.7904	19.3614	15.2795	56.4104	44.6524	46.1588	1.54859	1.48663e-19	up	--	hypothetical protein DVH24_038893 [Malus domestica]
MD10G0275700	8.6826	10.3885	9.4244	24.0329	23.8776	20.0527	1.16799	1.53401e-19	up	K00423 L-ascorbate oxidase [EC:1.10.3.3] | (RefSeq) L-ascorbate oxidase homolog (A)	L-ascorbate oxidase homolog [Malus domestica]
MD08G0118900	12.2894	9.6611	13.3559	3.5143	4.0695	3.8967	-1.70828	1.55031e-19	down	K13430 serine/threonine-protein kinase PBS1 [EC:2.7.11.1] | (RefSeq) serine/threonine-protein kinase PBS1-like (A)	cysteine-rich receptor-like protein kinase 29 [Malus domestica]
MD15G0289700	53.2655	40.543	43.8667	20.0517	14.5944	18.1984	-1.46605	1.64679e-19	down	K08065 nuclear transcription Y subunit beta | (RefSeq) nuclear transcription factor Y subunit B-1-like (A)	nuclear transcription factor Y subunit B-1-like [Malus domestica]
MD09G0217500	13.3953	12.5062	15.1788	4.3564	4.6041	4.7842	-1.6667	1.85011e-19	down	--	uncharacterized protein LOC103444133 [Malus domestica]
MD04G0173500	8.0483	8.8041	6.1945	2.9061	2.1837	2.665	-1.65484	1.93332e-19	down	K13436 pto-interacting protein 1 [EC:2.7.11.1] | (RefSeq) PTI1-like tyrosine-protein kinase 1 isoform X1 (A)	receptor-like cytosolic serine/threonine-protein kinase RBK2 [Malus domestica]
MD04G0064100	12.8262	15.8733	13.9639	5.9906	6.266	5.8569	-1.32227	2.08805e-19	down	K04569 copper chaperone for superoxide dismutase | (RefSeq) copper chaperone for superoxide dismutase, chloroplastic/cytosolic-like isoform X1 (A)	copper chaperone for superoxide dismutase, chloroplastic/cytosolic-like isoform X1 [Malus domestica]
novel.4126	8.035	9.4452	4.681	33.1851	29.855	26.2487	1.92802	2.13907e-19	up	--	defensin-like protein 1 [Malus domestica]
MD11G0099800	5.7648	3.5248	7.4656	0.9152	0.7966	0.7874	-2.83487	2.3876e-19	down	--	putative F-box protein At5g52610 [Malus domestica]
MD01G0003100	15.6115	15.7288	12.3933	6.3257	5.6938	6.4319	-1.32919	2.84691e-19	down	K09903 uridylate kinase [EC:2.7.4.22] | (RefSeq) uncharacterized protein LOC103424760 (A)	uncharacterized protein LOC103424760 [Malus domestica]
novel.594	22.5452	16.3962	20.7292	7.5243	6.0789	7.2439	-1.60301	2.87363e-19	down	--	umecyanin-like [Malus domestica]
MD10G0191000	12.4704	17.4668	13.4002	6.5971	6.0165	6.5044	-1.26568	3.01859e-19	down	K03294 basic amino acid/polyamine antiporter, APA family | (RefSeq) cationic amino acid transporter 1-like (A)	cationic amino acid transporter 5 [Malus domestica]
MD15G0365700	32.6373	27.182	30.9113	15.591	15.1503	15.5108	-1.05824	3.23584e-19	down	--	hypothetical protein DVH24_016344 [Malus domestica]
MD02G0169700	5.7886	5.4634	5.8001	1.2998	1.827	1.6386	-1.92559	3.48037e-19	down	K05282 gibberellin-44 dioxygenase [EC:1.14.11.12] | (RefSeq) gibberellin 20 oxidase 1-like (A)	gibberellin 20 oxidase 1-like [Malus domestica]
MD15G0100900	24.7201	20.9308	25.2852	11.5518	10.8292	11.7434	-1.14237	3.7547e-19	down	K04124 gibberellin 3beta-dioxygenase [EC:1.14.11.15] | (RefSeq) gibberellin 3-beta-dioxygenase 1-like (A)	hypothetical protein DVH24_012190 [Malus domestica]
MD16G0142200	0.232	0.2236	0.377	7.8304	7.0292	5.2753	4.50908	4.12675e-19	up	--	major allergen Pru ar 1 [Malus domestica]
MD05G0026500	10.6043	8.1078	8.7275	3.8343	3.1352	3.2489	-1.51003	4.19161e-19	down	K08819 cyclin-dependent kinase 12/13 [EC:2.7.11.22 2.7.11.23] | (RefSeq) probable serine/threonine-protein kinase At1g54610 isoform X1 (A)	probable serine/threonine-protein kinase At1g54610 isoform X2 [Malus domestica]
MD06G0070900	40.5401	59.7473	40.419	17.3784	17.3612	16.7355	-1.53542	4.35504e-19	down	--	hypothetical protein C1H46_007379 [Malus baccata]
MD02G0243600	0.674	0.5512	0.7765	2.711	2.9737	3.2961	2.07904	4.36721e-19	up	K13420 LRR receptor-like serine/threonine-protein kinase FLS2 [EC:2.7.11.1] | (RefSeq) probable LRR receptor-like serine/threonine-protein kinase At3g47570 (A)	probable LRR receptor-like serine/threonine-protein kinase At3g47570 isoform X1 [Malus sylvestris]
MD14G0169200	87.5082	117.266	83.3894	39.3693	44.9896	45.3285	-1.23683	4.38853e-19	down	--	hypersensitive-induced response protein 1 isoform X2 [Malus domestica]
MD10G0207700	33.9306	23.5845	41.3076	10.5913	7.5341	9.5037	-1.92691	4.98402e-19	down	--	putative germin-like protein 2-3 [Malus domestica]
MD17G0172200	60.5586	77.891	58.4424	30.7739	30.5579	32.9856	-1.14664	5.00325e-19	down	K23947 2-oxoglutarate-dependent dioxygenase [EC:1.14.11.-] | (RefSeq) 2-oxoglutarate-dependent dioxygenase DAO-like (A)	2-oxoglutarate-dependent dioxygenase AOP2 [Malus domestica]
MD04G0084700	16.1126	17.676	16.6324	37.4495	40.3022	33.6993	1.05808	5.07678e-19	up	K00430 peroxidase [EC:1.11.1.7] | (RefSeq) peroxidase 21 (A)	peroxidase 21 [Malus domestica]
MD10G0201000	15.6317	13.2432	15.1438	6.6208	6.124	7.9192	-1.17742	6.35024e-19	down	K01530 phospholipid-translocating ATPase [EC:7.6.2.1] | (RefSeq) probable phospholipid-transporting ATPase 4 (A)	probable phospholipid-transporting ATPase 4 [Malus domestica]
MD11G0108400	14.2726	10.9465	14.6753	4.8754	5.5137	6.0991	-1.36244	6.55469e-19	down	K14486 auxin response factor | (RefSeq) LOW QUALITY PROTEIN: auxin response factor 19-like (A)	auxin response factor 18 [Malus domestica]
novel.698	31.9491	20.9973	34.1814	7.4144	9.3853	10.6143	-1.75727	6.721e-19	down	K14491 two-component response regulator ARR-B family | (RefSeq) LOW QUALITY PROTEIN: two-component response regulator ARR1-like (A)	hypothetical protein DVH24_005107 [Malus domestica]
MD16G0032000	28.5205	24.3278	25.2322	11.4577	14.152	12.6091	-1.11691	6.85727e-19	down	K15639 PHYB activation tagged suppressor 1 [EC:1.14.-.-] | (RefSeq) cytochrome P450 734A1 (A)	cytochrome P450 CYP749A22-like [Malus domestica]
MD13G0103200	18.322	13.1583	17.9906	39.3259	42.1925	42.6072	1.23992	6.93638e-19	up	K22983 cytochrome P450 family 76 subfamily A | (RefSeq) cytochrome P450 76A2-like (A)	geraniol 8-hydroxylase-like [Malus domestica]
MD04G0072700	16.0196	16.0453	16.2866	8.5545	6.754	7.0233	-1.20009	7.04331e-19	down	K14638 solute carrier family 15 (peptide/histidine transporter), member 3/4 | (RefSeq) protein NRT1/ PTR FAMILY 8.3-like (A)	protein NRT1/ PTR FAMILY 6.3-like [Malus domestica]
MD04G0090300	2.139	1.9701	1.8999	8.9385	7.321	7.4736	1.89704	7.36597e-19	up	K21384 3,5-dihydroxybiphenyl/4-hydroxycoumarin synthase [EC:2.3.1.177 2.3.1.208] | (RefSeq) 4-hydroxycoumarin synthase 1-like (A)	4-hydroxycoumarin synthase 1-like [Malus domestica]
MD17G0108700	13.7103	14.794	13.9604	6.2544	6.5069	7.0336	-1.18722	9.98912e-19	down	K13691 pathogen-inducible salicylic acid glucosyltransferase [EC:2.4.1.-] | (RefSeq) UDP-glycosyltransferase 74F2-like (A)	7-deoxyloganetin glucosyltransferase-like [Malus domestica]
MD01G0076500	7.3073	7.6868	7.254	2.8108	2.8645	3.0534	-1.43576	1.02255e-18	down	K19791 iron transport multicopper oxidase | (RefSeq) monocopper oxidase-like protein SKU5 (A)	monocopper oxidase-like protein SKU5 [Malus sylvestris]
MD01G0190000	9.9202	6.8691	9.4739	2.5151	2.2833	3.0316	-1.83226	1.04962e-18	down	K13066 caffeic acid 3-O-methyltransferase / acetylserotonin O-methyltransferase [EC:2.1.1.68 2.1.1.4] | (RefSeq) caffeic acid 3-O-methyltransferase (A)	caffeic acid 3-O-methyltransferase [Malus domestica]
MD02G0220800	84.8682	68.8089	90.099	39.1724	42.2438	40.8714	-1.08311	1.11585e-18	down	K05909 laccase [EC:1.10.3.2] | (RefSeq) putative laccase-9 (A)	putative laccase-9 [Malus domestica]
MD01G0143500	20.4159	15.7753	18.7138	5.9953	7.7044	7.4768	-1.46103	1.12584e-18	down	K09286 EREBP-like factor | (RefSeq) ethylene-responsive transcription factor 2-like (A)	ethylene-responsive transcription factor 2-like [Malus domestica]
MD14G0110400	12.4511	9.5308	11.6032	2.376	3.6216	4.0748	-1.82421	1.14072e-18	down	K19041 E3 ubiquitin-protein ligase RNF38/44 [EC:2.3.2.27] | (RefSeq) RING-H2 finger protein ATL16 (A)	RING-H2 finger protein ATL20-like [Malus domestica]
MD01G0142200	0.952	0.6384	0.686	5.0014	4.1457	4.4421	2.49511	1.17101e-18	up	--	ankyrin repeat-containing protein BDA1-like [Malus domestica]
MD06G0073200	45.3706	33.5772	46.1981	16.901	19.3053	15.7687	-1.35542	1.19934e-18	down	K01770 2-C-methyl-D-erythritol 2,4-cyclodiphosphate synthase [EC:4.6.1.12] | (RefSeq) 2-C-methyl-D-erythritol 2,4-cyclodiphosphate synthase, chloroplastic-like (A)	2-C-methyl-D-erythritol 2,4-cyclodiphosphate synthase, chloroplastic-like [Malus domestica]
MD09G0202600	0.5241	0.4355	0.5286	2.4606	2.1752	2.3154	2.13846	1.23691e-18	up	K16055 trehalose 6-phosphate synthase/phosphatase [EC:2.4.1.15 3.1.3.12] | (RefSeq) LOW QUALITY PROTEIN: probable alpha,alpha-trehalose-phosphate synthase [UDP-forming] 7 (A)	LOW QUALITY PROTEIN: probable alpha,alpha-trehalose-phosphate synthase [UDP-forming]
MD05G0242200	5.7571	6.9416	6.9605	16.1889	14.4149	15.2609	1.13551	1.27984e-18	up	K15920 xylan 1,4-beta-xylosidase [EC:3.2.1.37] | (RefSeq) beta-xylosidase/alpha-L-arabinofuranosidase 1-like (A)	beta-xylosidase/alpha-L-arabinofuranosidase 1-like [Malus domestica]
MD02G0057500	2.2243	1.4865	1.648	6.107	6.0905	6.3161	1.70488	1.28462e-18	up	--	hypothetical protein DVH24_018043 [Malus domestica]
MD09G0092000	15.8308	13.3241	15.0572	34.728	35.0001	30.4513	1.09414	1.4181e-18	up	K00430 peroxidase [EC:1.11.1.7] | (RefSeq) peroxidase 27-like (A)	peroxidase 27-like [Malus domestica]
MD15G0146500	25.4855	16.8501	24.1286	60.3215	67.9508	56.066	1.3845	1.87133e-18	up	--	36.4 kDa proline-rich protein-like [Malus domestica]
MD01G0112300	4.2543	5.6602	4.6733	12.1093	14.1713	12.4371	1.32133	1.9904e-18	up	K14684 solute carrier family 25 (mitochondrial phosphate transporter), member 23/24/25/41 | (RefSeq) mitochondrial substrate carrier family protein B-like (A)	mitochondrial substrate carrier family protein B-like isoform X1 [Malus domestica]
MD02G0146400	11.7636	13.9599	12.4451	29.8102	29.6544	25.6205	1.07064	2.18347e-18	up	K19825 2-alkenal reductase (NADP+) [EC:1.3.1.102] | (RefSeq) 2-alkenal reductase (NADP(+)-dependent)-like isoform X1 (A)	hypothetical protein DVH24_026310 [Malus domestica]
MD02G0055300	6.1741	5.815	6.5476	13.7557	13.6655	13.6445	1.06106	2.2801e-18	up	--	uncharacterized protein LOC103449718 [Malus domestica]
MD04G0122400	28.5372	22.4218	22.0348	52.9525	56.2111	58.3536	1.11349	2.77055e-18	up	K06215 pyridoxal 5'-phosphate synthase pdxS subunit [EC:4.3.3.6] | (RefSeq) pyridoxal 5'-phosphate synthase subunit PDX1.3 (A)	pyridoxal 5'-phosphate synthase subunit PDX1.3 [Malus domestica]
MD13G0161100	49.6048	68.5404	46.4102	133.606	137.624	134.159	1.2164	2.81564e-18	up	K01061 carboxymethylenebutenolidase [EC:3.1.1.45] | (RefSeq) carboxymethylenebutenolidase homolog (A)	hypothetical protein DVH24_041494 [Malus domestica]
MD13G0187500	4.5251	6.0753	4.0964	15.333	18.7707	17.3434	1.72111	3.22753e-18	up	K14516 ethylene-responsive transcription factor 1 | (RefSeq) ethylene-responsive transcription factor 1B-like (A)	ethylene-responsive transcription factor 1B-like [Malus domestica]
novel.4725	37.5631	30.5987	40.6417	16.4828	17.3573	17.6466	-1.16718	3.27455e-18	down	--	LOW QUALITY PROTEIN: plasmodesmata-located protein 1-like [Malus domestica]
novel.413	14.7556	11.4939	14.0138	4.8648	4.1702	5.3903	-1.56676	3.44971e-18	down	--	hypothetical protein DVH24_016902 [Malus domestica]
MD15G0195200	1.5117	1.6286	2.4274	11.35	11.3013	8.9512	2.41647	3.73918e-18	up	--	uncharacterized protein LOC103400907 [Malus domestica]
MD17G0192400	0.2292	0.4103	0.6703	3.0087	3.9404	3.2411	2.8672	3.76321e-18	up	K13065 shikimate O-hydroxycinnamoyltransferase [EC:2.3.1.133] | (RefSeq) shikimate O-hydroxycinnamoyltransferase-like (A)	shikimate O-hydroxycinnamoyltransferase-like [Malus sylvestris]
MD04G0135500	2.4591	4.1937	1.9825	11.6696	11.264	12.5893	1.95552	3.85181e-18	up	--	hypothetical protein C1H46_045747 [Malus baccata]
MD07G0197800	15.825	11.3517	13.634	4.3842	2.8652	3.0616	-2.07027	4.58041e-18	down	--	uncharacterized protein LOC103424696 [Malus domestica]
MD05G0033000	20.9936	24.0821	22.4646	11.8684	11.2552	12.0221	-1.02851	4.85742e-18	down	K14494 DELLA protein | (RefSeq) DELLA protein GAI-like (A)	scarecrow-like protein 23 [Malus domestica]
MD10G0175500	7.155	5.8992	7.2388	1.9146	1.8559	2.2836	-1.83117	5.61516e-18	down	--	hypothetical protein DVH24_021882 [Malus domestica]
MD11G0247900	2.9465	3.2365	2.9617	7.6772	7.4783	7.6768	1.234	5.69258e-18	up	K03549 KUP system potassium uptake protein | (RefSeq) potassium transporter 5-like (A)	potassium transporter 5-like [Malus domestica]
MD09G0211800	2.8952	3.3758	4.0062	0.5165	0.3537	0.4273	-3.07405	5.77975e-18	down	--	uncharacterized protein LOC103424967 [Malus domestica]
MD02G0110300	16.2408	12.1213	14.6535	5.6263	5.816	7.2224	-1.29113	5.92066e-18	down	K01191 alpha-mannosidase [EC:3.2.1.24] | (RefSeq) alpha-mannosidase-like (A)	alpha-mannosidase-like [Malus domestica]
MD01G0192600	2.3871	5.588	2.4934	20.8923	20.8085	21.2769	2.50027	5.95245e-18	up	--	protein RESPONSE TO LOW SULFUR 3-like [Malus domestica]
MD12G0138800	11.3697	7.798	14.3885	1.8605	1.9323	1.5461	-2.74139	6.6474e-18	down	K14491 two-component response regulator ARR-B family | (RefSeq) LOW QUALITY PROTEIN: two-component response regulator ARR1-like (A)	hypothetical protein DVH24_036138 [Malus domestica]
MD08G0207400	17.1635	14.0123	16.1498	7.2138	7.9889	7.983	-1.11587	7.2248e-18	down	--	protein root UVB sensitive 6-like [Malus domestica]
MD13G0085500	23.7978	18.5715	23.3722	10.7987	10.6071	10.9235	-1.11076	8.0076e-18	down	--	uncharacterized protein LOC103452014 [Malus domestica]
MD04G0106300	8.5474	7.9431	7.1364	2.6109	3.0251	2.6984	-1.58848	8.42147e-18	down	K13416 brassinosteroid insensitive 1-associated receptor kinase 1 [EC:2.7.10.1 2.7.11.1] | (RefSeq) BRASSINOSTEROID INSENSITIVE 1-associated receptor kinase 1-like (A)	L-type lectin-domain containing receptor kinase S.4-like [Malus sylvestris]
MD07G0258600	12.2271	11.5238	11.5494	4.2542	5.0311	4.6564	-1.42627	8.48126e-18	down	K13416 brassinosteroid insensitive 1-associated receptor kinase 1 [EC:2.7.10.1 2.7.11.1] | (RefSeq) BRASSINOSTEROID INSENSITIVE 1-associated receptor kinase 1-like (A)	wall-associated receptor kinase-like 22 [Malus domestica]
MD10G0207600	49.6124	51.786	58.0615	29.1923	26.1142	28.194	-1.02025	8.48871e-18	down	--	hypothetical protein C1H46_002425 [Malus baccata]
MD11G0043900	91.1226	52.6735	92.69	25.0197	26.4401	28.7301	-1.64899	8.85928e-18	down	--	uncharacterized protein LOC114819826 [Malus domestica]
MD10G0211200	3.9198	3.6938	4.8196	10.3797	11.1039	11.4621	1.31817	9.08042e-18	up	K14190 GDP-L-galactose phosphorylase [EC:2.7.7.69] | (RefSeq) GDP-L-galactose phosphorylase 2-like (A)	GDP-L-galactose phosphorylase 2-like [Malus domestica]
novel.1807	180.25	268.071	167.91	84.7313	83.5681	85.1425	-1.36547	9.85834e-18	down	--	hypothetical protein DVH24_028278 [Malus domestica]
MD05G0111200	5.6042	4.8492	4.9045	11.1787	13.58	12.3603	1.18729	1.06825e-17	up	K08332 vacuolar protein 8 | (RefSeq) U-box domain-containing protein 4-like (A)	U-box domain-containing protein 15-like [Malus domestica]
MD11G0235600	3.9948	4.5657	4.5622	12.9169	12.296	13.7204	1.48213	1.15333e-17	up	--	uncharacterized protein LOC103449022 [Malus domestica]
MD06G0043700	95.7162	71.9263	92.1721	34.1457	41.5717	43.1799	-1.21552	1.17429e-17	down	K09286 EREBP-like factor | (RefSeq) ethylene-responsive transcription factor 5-like (A)	ethylene-responsive transcription factor 5-like [Malus domestica]
MD15G0346800	26.4888	48.34	28.6774	145.959	111.931	105.807	1.7305	1.20481e-17	up	K13066 caffeic acid 3-O-methyltransferase / acetylserotonin O-methyltransferase [EC:2.1.1.68 2.1.1.4] | (RefSeq) caffeic acid 3-O-methyltransferase 1-like (A)	caffeic acid 3-O-methyltransferase 1-like [Malus domestica]
MD17G0110200	0.0618	0.0893	0.0903	2.2867	2.4178	2.5954	4.82876	1.21942e-17	up	K13691 pathogen-inducible salicylic acid glucosyltransferase [EC:2.4.1.-] | (RefSeq) UDP-glycosyltransferase 74F2-like (A)	hypothetical protein C1H46_036710 [Malus baccata]
MD17G0134800	20.4987	21.5859	21.542	52.1896	44.1462	41.5402	1.03023	1.32351e-17	up	K01051 pectinesterase [EC:3.1.1.11] | (RefSeq) pectinesterase-like (A)	pectinesterase-like [Malus domestica]
MD08G0204400	4.1347	4.158	3.4725	9.3515	8.5267	9.3363	1.12516	1.40041e-17	up	K17108 non-lysosomal glucosylceramidase [EC:3.2.1.45] | (RefSeq) non-lysosomal glucosylceramidase-like isoform X1 (A)	non-lysosomal glucosylceramidase-like isoform X1 [Malus domestica]
MD03G0070400	2.0125	1.9945	2.0726	5.4751	6.7038	6.5083	1.53325	1.53435e-17	up	K14497 protein phosphatase 2C [EC:3.1.3.16] | (RefSeq) probable protein phosphatase 2C 24 (A)	probable protein phosphatase 2C 24 [Malus domestica]
MD02G0144100	3.0601	2.753	3.3612	0.6944	1.0474	0.9334	-1.86525	1.60394e-17	down	K04421 mitogen-activated protein kinase kinase kinase 3 [EC:2.7.11.25] | (RefSeq) mitogen-activated protein kinase kinase kinase 3-like (A)	mitogen-activated protein kinase kinase kinase 5-like [Malus domestica]
MD01G0172500	14.2852	10.4078	17.327	4.5939	3.4582	4.6105	-1.81865	2.16757e-17	down	K16302 metal transporter CNNM | (RefSeq) DUF21 domain-containing protein At5g52790-like (A)	DUF21 domain-containing protein At5g52790-like [Malus sylvestris]
MD02G0024900	34.7516	31.4114	32.1423	11.9149	9.5353	14.7199	-1.52766	2.3758e-17	down	--	umecyanin-like [Malus domestica]
MD05G0096200	41.9162	47.3176	42.4892	25.5249	20.277	21.941	-1.0443	2.39216e-17	down	K01426 amidase [EC:3.5.1.4] | (RefSeq) probable amidase At4g34880 (A)	probable amidase At4g34880 [Malus domestica]
MD08G0013100	0.5422	0.4612	0.4975	2.4699	3.5974	4.1395	2.67931	2.4165e-17	up	K22522 cytokinin riboside 5'-monophosphate phosphoribohydrolase [EC:3.2.2.-] | (RefSeq) cytokinin riboside 5'-monophosphate phosphoribohydrolase LOG1-like (A)	cytokinin riboside 5'-monophosphate phosphoribohydrolase LOG1-like [Malus domestica]
MD02G0063500	26.4264	19.9187	28.0018	10.8378	10.3552	10.6679	-1.30989	2.4951e-17	down	K12133 MYB-related transcription factor LHY | (RefSeq) protein LHY isoform X1 (A)	hypothetical protein C1H46_029971, partial [Malus baccata]
MD06G0065300	20.0436	23.9934	16.7162	46.6884	47.1258	49.7775	1.15642	2.55994e-17	up	K00432 glutathione peroxidase [EC:1.11.1.9] | (RefSeq) probable phospholipid hydroperoxide glutathione peroxidase (A)	probable phospholipid hydroperoxide glutathione peroxidase [Malus sylvestris]
MD09G0136200	1.304	1.5084	1.4691	4.7344	4.9024	4.8698	1.6735	2.71048e-17	up	K07300 Ca2+:H+ antiporter | (RefSeq) vacuolar cation/proton exchanger 2-like (A)	hypothetical protein DVH24_032718 [Malus domestica]
MD06G0062300	0.7542	0.8827	0.3151	4.8131	5.9849	4.4367	2.87991	2.75039e-17	up	K15095 (+)-neomenthol dehydrogenase [EC:1.1.1.208] | (RefSeq) salutaridine reductase-like isoform X2 (A)	salutaridine reductase-like isoform X2 [Malus domestica]
MD01G0115100	3.1991	2.555	3.505	9.5923	8.4366	8.7191	1.44427	2.85707e-17	up	--	uncharacterized protein LOC103426504 [Malus domestica]
MD01G0070100	1.0354	0.8982	1.5141	5.3302	7.1893	5.9864	2.33573	3.01921e-17	up	K13066 caffeic acid 3-O-methyltransferase / acetylserotonin O-methyltransferase [EC:2.1.1.68 2.1.1.4] | (RefSeq) caffeic acid 3-O-methyltransferase 1-like (A)	caffeic acid 3-O-methyltransferase 1-like [Malus domestica]
MD08G0015300	9.258	8.9572	11.3832	4.2034	3.7797	3.2187	-1.48951	3.03876e-17	down	--	aldehyde oxidase GLOX1-like [Malus domestica]
MD17G0155200	16.5313	15.8373	18.086	7.7639	8.0762	8.991	-1.10984	3.11988e-17	down	--	glycosyltransferase BC10-like [Malus domestica]
MD06G0156400	3.5168	2.8249	3.2857	14.4636	14.1212	10.1178	1.92213	3.29574e-17	up	--	transcription factor PRE3-like [Malus domestica]
MD17G0227100	163.001	123.083	144.079	73.634	70.205	78.7936	-1.03639	3.34321e-17	down	K16818 phospholipase A1 [EC:3.1.1.32] | (RefSeq) phospholipase A(1) DAD1, chloroplastic-like (A)	phospholipase A1-IIdelta-like [Malus sylvestris]
MD14G0075500	3.4239	2.8522	4.7392	11.9417	12.2742	11.4992	1.60863	3.64517e-17	up	--	hypothetical protein DVH24_019725 [Malus domestica]
MD07G0001900	4.2416	3.8811	4.8843	10.7231	10.9944	11.1484	1.25023	3.81197e-17	up	K02303 uroporphyrin-III C-methyltransferase [EC:2.1.1.107] | (RefSeq) uncharacterized protein LOC103438359 (A)	uncharacterized protein LOC103438359 [Malus domestica]
MD10G0019500	7.3042	5.3978	5.6176	16.9883	19.4674	19.7147	1.53184	4.24088e-17	up	K22736 vacuolar iron transporter family protein | (RefSeq) vacuolar iron transporter homolog 4-like (A)	vacuolar iron transporter homolog 4-like [Malus domestica]
MD17G0186600	23.9607	19.3993	24.478	9.8735	9.9868	11.8072	-1.18621	4.51397e-17	down	--	putative UPF0481 protein At3g02645 [Malus domestica]
novel.4031	5.7299	5.0785	5.1365	10.8381	11.9892	11.0831	1.00289	5.07206e-17	up	K00913 inositol-1,3,4-trisphosphate 5/6-kinase / inositol-tetrakisphosphate 1-kinase [EC:2.7.1.159 2.7.1.134] | (RefSeq) inositol-tetrakisphosphate 1-kinase 3-like isoform X1 (A)	inositol-tetrakisphosphate 1-kinase 3 isoform X1 [Prunus yedoensis var. nudiflora]
MD09G0103800	58.2913	46.5116	61.3957	124.826	119.911	118.288	1.03995	5.35125e-17	up	--	fasciclin-like arabinogalactan protein 7, partial [Malus domestica]
MD11G0099400	17.2477	12.2689	18.7932	4.866	6.1327	6.0617	-1.59013	5.55534e-17	down	--	F-box protein At4g19940-like [Malus domestica]
MD08G0098700	44.6536	51.5235	42.8919	21.1324	22.1483	25.381	-1.10374	5.94198e-17	down	K00465 carotenoid 9,10(9',10')-cleavage dioxygenase 1 [EC:1.13.11.-] | (RefSeq) carotenoid 9,10(9',10')-cleavage dioxygenase 1-like (A)	carotenoid 9,10(9',10')-cleavage dioxygenase 1-like [Malus domestica]
MD13G0014900	65.6939	73.2859	52.9031	30.2756	31.0335	30.0129	-1.15538	5.9945e-17	down	K08360 transmembrane ascorbate-dependent reductase [EC:7.2.1.3] | (RefSeq) probable ascorbate-specific transmembrane electron transporter 2 (A)	probable ascorbate-specific transmembrane electron transporter 2 [Malus domestica]
MD01G0195900	8.8829	5.6543	9.0957	23.8879	22.3584	21.356	1.42919	6.49985e-17	up	K05909 laccase [EC:1.10.3.2] | (RefSeq) laccase-15-like (A)	laccase-15-like [Malus domestica]
MD13G0011700	18.0928	16.467	19.4388	8.9021	10.0898	8.8672	-1.0421	6.61198e-17	down	--	hypothetical protein DVH24_040249 [Malus domestica]
MD06G0185700	3.5822	3.0928	4.4994	9.6494	10.5802	9.6533	1.33094	6.98521e-17	up	K02133 F-type H+-transporting ATPase subunit beta [EC:7.1.2.2] | (RefSeq) ATP synthase subunit beta, mitochondrial isoform X1 (A)	ATP synthase subunit beta, mitochondrial isoform X1 [Malus domestica]
MD08G0153700	11.2908	9.1255	13.2771	4.5231	3.9187	3.8411	-1.54357	7.04212e-17	down	K13691 pathogen-inducible salicylic acid glucosyltransferase [EC:2.4.1.-] | (RefSeq) UDP-glycosyltransferase 74F2-like (A)	LOW QUALITY PROTEIN: 7-deoxyloganetin glucosyltransferase-like [Malus domestica]
MD17G0011400	3.1225	3.2987	3.7748	0.8077	0.7779	1.2053	-1.95583	7.39982e-17	down	K13466 EIX receptor 1/2 | (RefSeq) receptor-like protein EIX2 (A)	receptor-like protein EIX1 [Malus domestica]
MD04G0117200	6.6163	7.7748	6.8127	16.6999	16.9562	15.4612	1.12574	7.56088e-17	up	K08193 MFS transporter, ACS family, solute carrier family 17 (sodium-dependent inorganic phosphate cotransporter), other | (RefSeq) probable anion transporter 3, chloroplastic (A)	probable anion transporter 3, chloroplastic [Malus sylvestris]
MD15G0045600	16.2512	10.1653	16.1805	3.8249	3.3467	4.099	-2.00509	7.82386e-17	down	--	uncharacterized protein LOC103400096 [Malus domestica]
MD16G0184900	9.2926	8.3915	7.1522	1.415	1.7289	1.7902	-2.4157	8.5649e-17	down	--	transcriptional regulator TAC1-like [Malus domestica]
MD14G0175900	27.9828	21.5898	27.8369	12.6975	12.9131	11.8644	-1.13356	8.78341e-17	down	--	hypothetical protein DVH24_023777 [Malus domestica]
MD11G0198800	23.4931	19.4725	23.6141	11.0536	11.9061	11.8311	-1.02339	8.84556e-17	down	K20891 beta-glucuronosyltransferase [EC:2.4.1.-] | (RefSeq) beta-glucuronosyltransferase GlcAT14B-like (A)	beta-glucuronosyltransferase GlcAT14B-like [Malus domestica]
MD05G0013600	10.106	13.1728	7.3334	29.2183	30.5434	29.569	1.46138	9.61141e-17	up	--	pathogen-related protein-like [Malus domestica]
MD10G0109200	2.065	2.265	1.5273	8.6646	9.8888	7.8787	2.08869	1.00018e-16	up	K00059 3-oxoacyl-[acyl-carrier protein] reductase [EC:1.1.1.100] | (RefSeq) NADPH-dependent aldehyde reductase-like protein, chloroplastic (A)	NADPH-dependent aldehyde reductase-like protein, chloroplastic [Malus domestica]
novel.489	0	0	0	14.9574	16.9522	17.7461	9.88434	1.11919e-16	up	--	hypothetical protein C1H46_001127 [Malus baccata]
MD01G0121600	1.3829	1.3136	1.2896	0.2217	0.2024	0.1334	-2.92518	1.20898e-16	down	K13420 LRR receptor-like serine/threonine-protein kinase FLS2 [EC:2.7.11.1] | (RefSeq) probable LRR receptor-like serine/threonine-protein kinase At3g47570 (A)	putative receptor-like protein kinase At3g47110 [Malus domestica]
MD08G0007700	2.2986	3.0143	1.8501	6.7548	7.3787	8.5607	1.57846	1.26753e-16	up	K17609 nucleoredoxin [EC:1.8.1.8] | (RefSeq) probable nucleoredoxin 2 (A)	hypothetical protein DVH24_020083 [Malus domestica]
novel.1836	6.4601	8.4782	7.2669	2.3256	2.3422	2.4804	-1.72161	1.31757e-16	down	--	hypothetical protein DVH24_028013 [Malus domestica]
MD15G0066800	19.9912	18.4742	18.4615	7.8421	10.1109	9.2691	-1.15058	1.31781e-16	down	--	probable carbohydrate esterase At4g34215 [Malus domestica]
MD17G0238200	38.7777	29.1956	35.2793	15.8369	17.6101	17.4394	-1.10748	1.37097e-16	down	K04125 gibberellin 2beta-dioxygenase [EC:1.14.11.13] | (RefSeq) gibberellin 2-beta-dioxygenase 2 (A)	gibberellin 2-beta-dioxygenase 2 [Malus domestica]
MD05G0046400	36.278	45.1176	32.2361	83.4103	83.6184	79.5117	1.03327	1.41183e-16	up	K01583 arginine decarboxylase [EC:4.1.1.19] | (RefSeq) arginine decarboxylase-like (A)	arginine decarboxylase-like [Malus domestica]
MD05G0187000	2.8593	2.3623	1.2444	8.5589	10.3995	8.7075	2.0151	1.41525e-16	up	K09422 transcription factor MYB, plant | (RefSeq) transcription factor MYB58-like (A)	transcription factor MYB58-like [Malus domestica]
MD04G0119600	6.2094	9.8508	7.4409	2.2382	1.5606	2.547	-1.97408	1.42109e-16	down	K01988 lactosylceramide 4-alpha-galactosyltransferase [EC:2.4.1.228] | (RefSeq) lactosylceramide 4-alpha-galactosyltransferase (A)	lactosylceramide 4-alpha-galactosyltransferase [Malus domestica]
MD13G0008500	9.3744	8.5628	8.8885	4.6548	3.8761	4.3175	-1.14757	1.48068e-16	down	--	uncharacterized protein LOC103451481 [Malus domestica]
MD01G0012700	41.2268	50.6648	39.968	24.8476	22.519	22.5217	-1.00049	1.61113e-16	down	K01961 acetyl-CoA carboxylase, biotin carboxylase subunit [EC:6.4.1.2 6.3.4.14] | (RefSeq) biotin carboxylase 1, chloroplastic (A)	biotin carboxylase 1, chloroplastic [Malus domestica]
MD09G0032000	4.7747	4.0781	5.4209	0.9514	1.4498	1.6341	-1.91017	1.82099e-16	down	K13415 protein brassinosteroid insensitive 1 [EC:2.7.10.1 2.7.11.1] | (RefSeq) systemin receptor SR160 (A)	probable inactive receptor kinase At2g26730 [Malus domestica]
MD04G0107500	12.7993	12.2486	11.1316	26.4443	26.1953	24.5515	1.00815	1.83981e-16	up	K08081 tropinone reductase I [EC:1.1.1.206] | (RefSeq) tropinone reductase homolog At2g29290-like (A)	tropinone reductase homolog At2g29290-like [Malus domestica]
MD17G0186500	127.147	85.1969	119.242	47.3303	48.767	54.2658	-1.22845	2.126e-16	down	--	putative UPF0481 protein At3g02645 [Malus sylvestris]
MD05G0182900	18.4789	16.993	21.6391	4.9702	6.4357	7.333	-1.69527	2.18948e-16	down	K13065 shikimate O-hydroxycinnamoyltransferase [EC:2.3.1.133] | (RefSeq) vinorine synthase-like (A)	BAHD acyltransferase At5g47980-like [Malus domestica]
MD15G0102400	1.821	2.113	1.4813	4.7078	4.598	4.3711	1.25199	2.24356e-16	up	K05681 ATP-binding cassette, subfamily G (WHITE), member 2 | (RefSeq) ABC transporter G family member 14 (A)	pleiotropic drug resistance protein 1-like isoform X2 [Malus domestica]
MD16G0024100	45.0806	30.3145	44.4299	102.782	101.801	97.4807	1.24685	2.58412e-16	up	K09645 vitellogenic carboxypeptidase-like protein [EC:3.4.16.-] | (RefSeq) serine carboxypeptidase-like 50 (A)	serine carboxypeptidase-like 50 isoform X2 [Malus sylvestris]
MD05G0184100	0.8187	0.8099	0.5671	2.9331	3.1369	2.6705	1.90863	2.59228e-16	up	K13430 serine/threonine-protein kinase PBS1 [EC:2.7.11.1] | (RefSeq) serine/threonine-protein kinase PBS1-like (A)	G-type lectin S-receptor-like serine/threonine-protein kinase At4g27290 isoform X1 [Malus sylvestris]
MD07G0101900	48.1694	43.0448	57.4168	25.6612	23.0545	24.7462	-1.10439	2.61861e-16	down	K15919 glyoxylate/hydroxypyruvate reductase [EC:1.1.1.79 1.1.1.81] | (RefSeq) glyoxylate/hydroxypyruvate reductase HPR3-like (A)	hypothetical protein DVH24_014132, partial [Malus domestica]
MD14G0113200	110.813	149.163	98.2429	55.7804	53.2658	58.6829	-1.1784	2.78202e-16	down	K09458 3-oxoacyl-[acyl-carrier-protein] synthase II [EC:2.3.1.179] | (RefSeq) 3-oxoacyl-[acyl-carrier-protein] synthase I, chloroplastic-like (A)	3-oxoacyl-[acyl-carrier-protein]
MD15G0018500	1.6039	1.8773	1.4148	6.4665	6.0426	5.2738	1.77529	2.78569e-16	up	K00430 peroxidase [EC:1.11.1.7] | (RefSeq) peroxidase 9 (A)	peroxidase 9 [Malus domestica]
MD04G0110900	37.1703	55.3405	35.5452	114.226	108.4	111.084	1.29751	2.94315e-16	up	K00799 glutathione S-transferase [EC:2.5.1.18] | (RefSeq) probable glutathione S-transferase (A)	probable glutathione S-transferase [Malus domestica]
MD11G0137800	2.7573	2.7614	3.142	8.2271	7.6554	8.52	1.40785	2.95698e-16	up	K01051 pectinesterase [EC:3.1.1.11] | (RefSeq) pectinesterase 2-like (A)	pectinesterase 2-like [Malus domestica]
MD09G0080400	8.2601	7.7023	7.6152	2.6357	3.3627	2.7263	-1.5203	3.10519e-16	down	--	F-box/kelch-repeat protein At3g23880-like [Malus domestica]
MD01G0114400	6.2823	4.1001	5.9652	14.116	15.0915	14.9712	1.3478	3.32261e-16	up	K13691 pathogen-inducible salicylic acid glucosyltransferase [EC:2.4.1.-] | (RefSeq) UDP-glycosyltransferase 74F2-like (A)	UDP-glycosyltransferase 76B1-like [Malus domestica]
MD11G0050500	2.5175	2.0341	2.1295	6.7416	6.9486	6.7758	1.53026	3.49319e-16	up	K00430 peroxidase [EC:1.11.1.7] | (RefSeq) peroxidase P7-like (A)	peroxidase P7-like [Malus domestica]
MD07G0171100	1.0253	1.2057	0.6397	3.3502	3.6071	3.6336	1.79906	3.69329e-16	up	--	cucumisin-like isoform X1 [Malus domestica]
MD09G0205400	22.3022	14.0244	22.5709	5.2413	5.0949	6.4495	-1.89816	4.04332e-16	down	K16292 KDEL-tailed cysteine endopeptidase [EC:3.4.22.-] | (RefSeq) vignain-like (A)	senescence-specific cysteine protease SAG39-like [Malus domestica]
MD07G0016500	7.2361	7.3327	6.9641	19.2614	22.175	19.3715	1.4115	4.1362e-16	up	K09753 cinnamoyl-CoA reductase [EC:1.2.1.44] | (RefSeq) cinnamoyl-CoA reductase 1-like (A)	phenylacetaldehyde reductase-like [Malus sylvestris]
MD05G0296700	2.426	4.2736	3.3438	10.9265	10.0331	11.5872	1.60875	4.14429e-16	up	K05933 aminocyclopropanecarboxylate oxidase [EC:1.14.17.4] | (RefSeq) 1-aminocyclopropane-1-carboxylate oxidase 2 (A)	1-aminocyclopropane-1-carboxylate oxidase 2 [Malus domestica]
MD06G0190600	40.5494	40.3386	29.7757	16.4779	13.4545	12.8663	-1.45407	4.24478e-16	down	K05681 ATP-binding cassette, subfamily G (WHITE), member 2 | (RefSeq) ABC transporter G family member 25 (A)	ABC transporter G family member STR-like [Malus sylvestris]
MD10G0019100	3.7632	3.7229	3.7654	12.9773	14.5031	13.3466	1.77313	4.47042e-16	up	--	germin-like protein subfamily 1 member 11 [Malus domestica]
MD16G0209900	13.3084	10.1275	13.9306	4.8873	4.6376	5.089	-1.44141	4.61183e-16	down	--	plant intracellular Ras-group-related LRR protein 6-like [Malus domestica]
MD04G0052900	32.9724	40.3165	31.6987	14.0933	19.5608	17.0803	-1.13529	4.85443e-16	down	K01535 H+-transporting ATPase [EC:7.1.2.1] | (RefSeq) ATPase 11, plasma membrane-type-like (A)	ATPase 11, plasma membrane-type-like [Malus domestica]
MD13G0131000	11.8374	19.1289	12.4133	40.206	38.3033	39.7633	1.36222	4.88291e-16	up	--	stress-response A/B barrel domain-containing protein HS1-like [Malus domestica]
MD02G0130800	6.3412	5.1695	6.1163	14.1784	13.3427	13.7776	1.14259	5.19466e-16	up	K12356 coniferyl-alcohol glucosyltransferase [EC:2.4.1.111] | (RefSeq) anthocyanidin 3-O-glucosyltransferase 5-like (A)	hypothetical protein C1H46_005269 [Malus baccata]
MD15G0291600	5.7154	5.3165	4.6369	1.8365	1.3792	1.596	-1.78788	5.50354e-16	down	K08819 cyclin-dependent kinase 12/13 [EC:2.7.11.22 2.7.11.23] | (RefSeq) probable serine/threonine-protein kinase At1g54610 (A)	probable serine/threonine-protein kinase At1g54610 [Malus domestica]
MD09G0153600	19.0537	36.1298	23.7524	7.0434	6.5724	6.4963	-2.05816	5.6066e-16	down	K14488 SAUR family protein | (RefSeq) auxin-responsive protein SAUR71-like (A)	auxin-responsive protein SAUR72-like [Malus sylvestris]
MD07G0002100	0.7734	0.9229	1.3643	4.3244	4.7423	4.5342	2.06232	5.67983e-16	up	K09838 zeaxanthin epoxidase [EC:1.14.15.21] | (RefSeq) zeaxanthin epoxidase, chloroplastic-like (A)	hypothetical protein DVH24_016205 [Malus domestica]
MD06G0008200	21.2274	20.4899	30.912	9.6755	10.095	10.2498	-1.36434	5.68877e-16	down	--	glycosyltransferase family 92 protein RCOM_0530710 [Malus domestica]
novel.4620	11.1386	10.6163	10.92	4.5133	5.6459	5.4508	-1.15217	5.9628e-16	down	K06272 integrin-linked kinase [EC:2.7.11.1] | (RefSeq) integrin-linked protein kinase 1-like (A)	uncharacterized protein LOC103966689 [Pyrus x bretschneideri]
MD13G0137800	17.41	23.9653	19.6865	9.5781	9.1615	10.2903	-1.15855	6.28981e-16	down	K14494 DELLA protein | (RefSeq) DELLA protein GAIP-B (A)	DELLA protein RGL1-like [Malus domestica]
MD10G0183900	0.6237	0.521	0.6485	3.2902	3.4994	3.9777	2.50037	7.28865e-16	up	K00430 peroxidase [EC:1.11.1.7] | (RefSeq) peroxidase 7-like (A)	peroxidase 7-like [Malus domestica]
MD05G0176400	29.2441	42.8127	28.4185	80.9338	80.8197	81.3738	1.19062	7.39385e-16	up	K00799 glutathione S-transferase [EC:2.5.1.18] | (RefSeq) probable glutathione S-transferase (A)	GST_C domain-containing protein/GST_N domain-containing protein/GST_C_2 domain-containing protein/GST_N_3 domain-containing protein [Prunus yedoensis var. nudiflora]
MD16G0047600	25.5005	32.5791	26.0406	11.9895	11.2042	13.4477	-1.28441	7.6037e-16	down	--	uncharacterized protein LOC108169693 [Malus domestica]
MD04G0093200	65.6461	46.0615	68.3796	26.571	25.0688	29.1749	-1.24391	7.6191e-16	down	K07195 exocyst complex component 7 | (RefSeq) exocyst complex component EXO70A1-like (A)	exocyst complex component EXO70H1-like [Malus domestica]
MD01G0111500	21.9114	16.6929	29.9579	8.3564	6.799	7.6867	-1.67499	7.70918e-16	down	K18789 xylogalacturonan beta-1,3-xylosyltransferase [EC:2.4.2.41] | (RefSeq) probable glycosyltransferase At5g20260 isoform X1 (A)	probable glycosyltransferase At5g03795 [Malus domestica]
MD16G0075500	8.843	8.3108	7.2418	17.3444	18.793	19.4951	1.10421	7.72191e-16	up	K14492 two-component response regulator ARR-A family | (RefSeq) two-component response regulator ARR5 (A)	hypothetical protein DVH24_007079 [Malus domestica]
MD12G0181300	53.3014	33.8102	60.7045	19.1554	17.7077	18.9999	-1.49273	7.83259e-16	down	--	zinc finger protein GAI-ASSOCIATED FACTOR 1-like [Malus domestica]
MD12G0048400	4.9204	4.5802	5.1533	2.0097	1.4909	1.8011	-1.55298	8.28045e-16	down	K13416 brassinosteroid insensitive 1-associated receptor kinase 1 [EC:2.7.10.1 2.7.11.1] | (RefSeq) BRASSINOSTEROID INSENSITIVE 1-associated receptor kinase 1-like isoform X1 (A)	probable L-type lectin-domain containing receptor kinase S.5 [Malus domestica]
MD14G0107800	7.0949	8.526	7.4174	3.4555	3.8893	3.3977	-1.187	8.3837e-16	down	--	metal-nicotianamine transporter YSL1-like [Malus domestica]
MD02G0019900	3.4085	2.5938	4.4423	0.8243	0.6039	0.5373	-2.49904	8.4015e-16	down	K18789 xylogalacturonan beta-1,3-xylosyltransferase [EC:2.4.2.41] | (RefSeq) probable glycosyltransferase At5g20260 (A)	PREDICTED: probable glycosyltransferase [Prunus dulcis]
MD10G0016800	5.3302	4.2081	5.0315	2.0734	2.122	2.196	-1.27495	8.46275e-16	down	K13457 disease resistance protein RPM1 | (RefSeq) disease resistance protein RPM1-like (A)	TMV resistance protein N-like isoform X1 [Malus domestica]
MD14G0160200	4.9363	4.1601	4.3128	1.6755	1.7481	1.3913	-1.56339	8.5378e-16	down	K13415 protein brassinosteroid insensitive 1 [EC:2.7.10.1 2.7.11.1] | (RefSeq) systemin receptor SR160 (A)	probable inactive receptor kinase At2g26730 [Malus domestica]
MD15G0029700	9.5102	6.617	10.0551	3.3338	2.3393	2.9808	-1.68404	9.09293e-16	down	K14491 two-component response regulator ARR-B family | (RefSeq) LOW QUALITY PROTEIN: two-component response regulator ARR1-like (A)	probable transcription factor KAN4 [Malus domestica]
MD13G0141900	24.0253	41.4452	24.311	8.6709	9.7619	10.6138	-1.71247	9.40082e-16	down	--	major allergen Pru ar 1-like [Malus domestica]
MD16G0010000	0.1044	0.1006	0.0509	4.1757	4.0863	4.2562	5.52804	1.02092e-15	up	K00016 L-lactate dehydrogenase [EC:1.1.1.27] | (RefSeq) L-lactate dehydrogenase B (A)	L-lactate dehydrogenase B [Malus domestica]
MD07G0023500	10.7067	10.9911	10.7513	5.5346	5.6997	5.9009	-1.00733	1.09031e-15	down	K14494 DELLA protein | (RefSeq) DELLA protein GAI (A)	scarecrow-like protein 3 [Malus domestica]
MD10G0251300	15.4897	13.7201	15.1753	5.5053	7.1111	7.567	-1.22371	1.09183e-15	down	--	CBS domain-containing protein CBSX5-like [Malus domestica]
MD12G0012600	16.6603	13.3825	15.6673	7.7573	7.2179	8.2178	-1.06493	1.10032e-15	down	K09422 transcription factor MYB, plant | (RefSeq) transcription factor MYB56 (A)	transcription factor MYB56 [Malus domestica]
MD17G0174000	17.7924	18.3813	12.2367	44.9697	41.552	36.3815	1.26139	1.12922e-15	up	--	hypothetical protein D8674_019397 [Pyrus ussuriensis x Pyrus communis]
MD09G0026000	8.213	7.588	11.4816	3.5602	3.2606	2.965	-1.56817	1.1891e-15	down	K02575 MFS transporter, NNP family, nitrate/nitrite transporter | (RefSeq) high affinity nitrate transporter 2.7-like (A)	high affinity nitrate transporter 2.7-like [Malus domestica]
MD12G0139100	0.1988	0.2874	0.1938	4.0593	3.6805	2.5217	3.82818	1.20219e-15	up	K24028 salicylic acid 3-hydroxylase [EC:1.14.11.-] | (RefSeq) LOW QUALITY PROTEIN: protein DOWNY MILDEW RESISTANCE 6 (A)	probable 2-oxoglutarate-dependent dioxygenase At3g111800 [Malus domestica]
MD08G0198300	3.3343	4.5062	4.0885	0.9067	1.0415	1.2868	-1.9691	1.24688e-15	down	K16297 serine carboxypeptidase-like clade II [EC:3.4.16.-] | (RefSeq) serine carboxypeptidase-like 45 isoform X1 (A)	serine carboxypeptidase-like 45 isoform X1 [Malus domestica]
MD10G0053600	0.3059	1.1058	0.1491	6.8984	5.7934	5.4719	3.45017	1.28179e-15	up	--	cysteine-rich repeat secretory protein 38-like [Malus domestica]
MD07G0249900	10.1544	10.4594	9.116	3.9897	5.2993	4.703	-1.17316	1.47423e-15	down	--	uncharacterized protein LOC103439947 [Malus domestica]
MD03G0162100	17.168	7.8448	11.9213	3.721	3.3057	2.6948	-2.01081	1.60089e-15	down	K01535 H+-transporting ATPase [EC:7.1.2.1] | (RefSeq) ATPase 11, plasma membrane-type-like (A)	ATPase 11, plasma membrane-type-like [Malus domestica]
MD08G0165600	40.3393	28.8453	46.6565	16.4781	15.6094	17.0836	-1.32492	1.64727e-15	down	K22794 flavonol-3-O-glucoside/galactoside glucosyltransferase [EC:2.4.1.239 2.4.1.-] | (RefSeq) anthocyanidin 3-O-glucoside 2''-O-glucosyltransferase-like (A)	UDP-glycosyltransferase 91C1-like [Malus sylvestris]
MD12G0163900	6.5791	5.0558	7.2712	1.7543	1.5055	2.5222	-1.79638	1.75288e-15	down	K14638 solute carrier family 15 (peptide/histidine transporter), member 3/4 | (RefSeq) protein NRT1/ PTR FAMILY 4.5-like isoform X1 (A)	hypothetical protein DVH24_036427 [Malus domestica]
MD11G0095900	40.5241	26.684	38.9112	14.8053	12.258	15.5845	-1.40194	1.82356e-15	down	--	chitinase 2-like [Malus domestica]
MD12G0071400	11.7506	16.5274	12.9754	3.673	3.1284	4.2892	-1.98076	2.11163e-15	down	K14488 SAUR family protein | (RefSeq) indole-3-acetic acid-induced protein ARG7-like (A)	auxin-responsive protein SAUR68-like [Malus domestica]
MD10G0253900	0.0304	0.088	0.1186	1.6047	2.4065	2.1762	4.6115	2.31843e-15	up	K00422 polyphenol oxidase [EC:1.10.3.1] | (RefSeq) polyphenol oxidase, chloroplastic-like (A)	polyphenol oxidase, chloroplastic-like [Malus domestica]
MD08G0026100	3.4013	4.408	4.3631	9.8459	8.958	9.1657	1.11324	2.37033e-15	up	K00924 kinase [EC:2.7.1.-] | (RefSeq) LOW QUALITY PROTEIN: receptor protein kinase TMK1-like (A)	hypothetical protein DVH24_020229 [Malus domestica]
MD05G0047200	1.3767	2.3591	1.5658	8.3953	8.7545	7.6352	2.13679	2.37127e-15	up	--	cysteine-rich repeat secretory protein 38-like [Malus domestica]
MD11G0022200	2.9383	2.3717	2.4221	0.5082	0.6434	0.8545	-2.03084	2.41942e-15	down	K13416 brassinosteroid insensitive 1-associated receptor kinase 1 [EC:2.7.10.1 2.7.11.1] | (RefSeq) BRASSINOSTEROID INSENSITIVE 1-associated receptor kinase 1-like isoform X1 (A)	G-type lectin S-receptor-like serine/threonine-protein kinase LECRK3 [Malus sylvestris]
MD12G0137800	16.7266	15.4294	13.3261	32.3939	32.9496	31.6705	1.00822	2.42285e-15	up	K06215 pyridoxal 5'-phosphate synthase pdxS subunit [EC:4.3.3.6] | (RefSeq) pyridoxal 5'-phosphate synthase subunit PDX1.3-like (A)	pyridoxal 5'-phosphate synthase subunit PDX1.3-like [Malus domestica]
MD01G0032400	1.6822	1.5361	2.2226	5.3865	5.1603	5.2294	1.44817	2.56941e-15	up	K01610 phosphoenolpyruvate carboxykinase (ATP) [EC:4.1.1.49] | (RefSeq) phosphoenolpyruvate carboxykinase (ATP)-like (A)	hypothetical protein DVH24_014531 [Malus domestica]
MD06G0023300	14.146	13.9777	14.8875	5.7919	6.5259	6.8935	-1.24931	2.57897e-15	down	K23947 2-oxoglutarate-dependent dioxygenase [EC:1.14.11.-] | (RefSeq) 2-oxoglutarate-dependent dioxygenase DAO-like (A)	hypothetical protein C1H46_015573 [Malus baccata]
MD09G0216600	7.5808	5.9714	7.47	2.5317	2.5041	2.6786	-1.5326	2.59672e-15	down	K09286 EREBP-like factor | (RefSeq) ethylene-responsive transcription factor ERF060 (A)	ethylene-responsive transcription factor ERF054 [Malus domestica]
MD15G0224100	36.7122	34.5356	32.346	18.2088	17.0192	16.9855	-1.07366	2.62412e-15	down	K20771 carlactone C-19 oxidase [EC:1.14.-.-] | (RefSeq) cytochrome P450 711A1-like (A)	cytochrome P450 711A1-like [Ipomoea triloba]
MD17G0133000	0.1519	0.0976	0.3456	4.2229	3.3245	2.6962	4.01846	2.66336e-15	up	--	GDSL esterase/lipase 1-like [Malus domestica]
MD17G0006300	1.4798	2.1396	1.5125	5.4429	5.2833	4.7853	1.5095	2.80684e-15	up	K00928 aspartate kinase [EC:2.7.2.4] | (RefSeq) aspartokinase 2, chloroplastic-like isoform X1 (A)	aspartokinase 2, chloroplastic-like isoform X1 [Malus domestica]
MD15G0367400	15.3626	12.7322	13.5775	5.1312	6.888	6.1314	-1.28524	2.9999e-15	down	K13464 jasmonate ZIM domain-containing protein | (RefSeq) uncharacterized protein LOC103402412 (A)	uncharacterized protein LOC103402412 [Malus domestica]
MD01G0113000	9.3549	9.3479	9.0898	4.8027	4.4355	4.021	-1.1536	3.00545e-15	down	--	rop guanine nucleotide exchange factor 5-like [Malus domestica]
MD15G0298000	8.5754	7.8835	6.9024	15.5287	17.3631	17.3399	1.01938	3.22264e-15	up	K21604 jasmonoyl-L-amino acid hydrolase [EC:3.5.1.127] | (RefSeq) IAA-amino acid hydrolase ILR1-like 6 (A)	IAA-amino acid hydrolase ILR1-like 6 [Malus domestica]
MD11G0004900	47.1573	32.0673	46.9413	18.4594	18.5369	17.9922	-1.28552	3.43514e-15	down	K09286 EREBP-like factor | (RefSeq) ethylene-responsive transcription factor ERN1-like (A)	ethylene-responsive transcription factor ERN1-like [Malus domestica]
MD09G0042600	14.1208	9.4951	12.7731	4.0052	4.4109	5.0461	-1.52101	3.44096e-15	down	K09285 AP2-like factor, ANT lineage | (RefSeq) AP2-like ethylene-responsive transcription factor At1g16060 (A)	AP2-like ethylene-responsive transcription factor At1g16060 [Malus domestica]
MD15G0235200	3.5027	2.5669	2.222	6.9817	8.1173	9.5402	1.48724	3.47491e-15	up	K20858 calcium uniporter protein, mitochondrial | (RefSeq) calcium uniporter protein 2, mitochondrial (A)	calcium uniporter protein 2, mitochondrial [Malus domestica]
MD15G0237900	11.7987	15.5628	16.4324	5.8124	6.3465	6.4206	-1.32503	3.58893e-15	down	--	CASP-like protein ARALYDRAFT_485429 [Malus domestica]
MD16G0182300	13.7776	10.3982	11.2028	3.6418	5.1812	3.8043	-1.57224	3.72618e-15	down	--	transcription factor bHLH92-like [Malus domestica]
MD14G0208600	271.638	195.181	307.848	109.746	118.682	123.002	-1.22943	3.96816e-15	down	K20604 mitogen-activated protein kinase kinase 9 [EC:2.7.12.2] | (RefSeq) mitogen-activated protein kinase kinase 9-like (A)	mitogen-activated protein kinase kinase 9-like [Malus domestica]
MD03G0023900	13.4357	12.6362	12.2501	5.8783	5.5396	5.9733	-1.22524	3.99294e-15	down	K20347 p24 family protein beta-1 | (RefSeq) transmembrane emp24 domain-containing protein p24beta2-like (A)	transmembrane emp24 domain-containing protein p24beta2-like [Malus domestica]
MD16G0085700	27.8045	22.1931	33.527	11.7466	11.8651	12.6611	-1.29189	4.00914e-15	down	--	F-box/kelch-repeat protein At1g23390-like [Malus domestica]
MD14G0034000	42.8601	32.1165	43.0928	18.4571	19.1973	17.0528	-1.19698	4.01992e-15	down	--	hypothetical protein DVH24_019281 [Malus domestica]
MD16G0018700	9.9268	10.2064	9.6777	20.554	23.1152	21.7007	1.04656	4.13618e-15	up	--	protein PLANT CADMIUM RESISTANCE 2-like [Malus domestica]
MD08G0096300	0.4425	1.8128	0.4314	10.0722	10.6144	7.1784	3.28335	4.17274e-15	up	--	lachrymatory-factor synthase [Malus domestica]
MD17G0018200	21.1105	27.6132	21.658	11.6509	9.3654	11.719	-1.18913	4.25891e-15	down	K00006 glycerol-3-phosphate dehydrogenase (NAD+) [EC:1.1.1.8] | (RefSeq) glycerol-3-phosphate dehydrogenase [NAD(+)]-like (A)	hypothetical protein DVH24_037341 [Malus domestica]
MD12G0194000	56.4579	42.9089	45.0208	23.4069	25.5172	26.9136	-1.0146	4.27968e-15	down	--	ankyrin repeat-containing protein BDA1-like [Malus domestica]
MD13G0191000	17.4272	23.7218	15.3828	44.888	51.3369	43.9346	1.2252	5.42899e-15	up	K13347 peroxisomal membrane protein 2 | (RefSeq) peroxisomal membrane protein PMP22 (A)	peroxisomal membrane protein PMP22 [Malus domestica]
novel.4088	0.4533	0.4994	0.3788	2.2041	2.9976	2.9091	2.52042	5.57593e-15	up	K15015 solute carrier family 32 (vesicular inhibitory amino acid transporter) | (RefSeq) amino acid transporter AVT1I-like (A)	hypothetical protein DVH24_037112 [Malus domestica]
MD05G0168600	36.6768	53.8487	38.3756	18.7999	18.5031	21.1166	-1.22669	5.89266e-15	down	K24028 salicylic acid 3-hydroxylase [EC:1.14.11.-] | (RefSeq) LOW QUALITY PROTEIN: protein DOWNY MILDEW RESISTANCE 6 (A)	flavanone 3-dioxygenase 2-like [Malus domestica]
novel.3465	91.903	64.4145	62.2889	30.418	34.1285	25.9659	-1.35658	5.94772e-15	down	--	uncharacterized protein LOC126599350 [Malus sylvestris]
MD15G0069300	15.8423	12.4899	13.324	6.036	6.6868	6.2946	-1.21672	6.49545e-15	down	K19747 BAHD acyltransferase [EC:2.3.1.-] | (RefSeq) BAHD acyltransferase DCR isoform X1 (A)	uncharacterized acetyltransferase At3g50280-like [Malus sylvestris]
MD15G0042500	1.9079	2.1409	2.0266	5.8637	5.2966	5.8039	1.39518	6.6103e-15	up	--	fatty-acid-binding protein 2 [Malus domestica]
MD10G0039500	9.1415	10.0495	11.269	3.6	3.4972	3.1425	-1.66037	7.00096e-15	down	--	inactive leucine-rich repeat receptor-like serine/threonine-protein kinase At1g60630 [Malus domestica]
MD11G0010500	15.5844	17.3545	15.2878	34.9233	35.6024	35.9956	1.05722	7.50448e-15	up	--	dirigent protein 22-like [Malus domestica]
MD05G0197200	0.831	0.9536	0.9259	3.7039	4.4296	3.8845	2.06123	7.62221e-15	up	--	uncharacterized protein LOC114824960 isoform X1 [Malus domestica]
MD09G0200600	7.884	11.0985	7.9074	21.9599	23.8214	21.6111	1.23957	7.63676e-15	up	K19882 O-palmitoleoyl-L-serine hydrolase [EC:3.1.1.98] | (RefSeq) LOW QUALITY PROTEIN: pectin acetylesterase 8-like (A)	pectin acetylesterase 8-like isoform X1 [Malus sylvestris]
MD09G0058300	99.1702	137.439	84.9411	44.1536	45.1748	49.1048	-1.29963	7.84874e-15	down	K13691 pathogen-inducible salicylic acid glucosyltransferase [EC:2.4.1.-] | (RefSeq) UDP-glycosyltransferase 74F2-like (A)	UDP-glycosyltransferase 83A1-like [Malus sylvestris]
novel.3669	23.7106	22.7302	25.3832	12.1494	12.3978	12.523	-1.04094	8.02192e-15	down	--	uncharacterized protein LOC103438665 [Malus domestica]
MD13G0010300	0.2824	0.2178	0.2754	3.2686	3.5659	3.3366	3.62828	8.09283e-15	up	K00430 peroxidase [EC:1.11.1.7] | (RefSeq) lignin-forming anionic peroxidase-like (A)	lignin-forming anionic peroxidase-like [Malus domestica]
MD09G0077600	11.1083	10.1916	13.73	25.4244	24.6973	26.4057	1.03933	8.12973e-15	up	--	uncharacterized protein LOC103442523 [Malus domestica]
MD10G0071600	1.3881	0.9292	1.9547	5.5777	5.6792	5.806	1.90999	8.74373e-15	up	K01723 hydroperoxide dehydratase [EC:4.2.1.92] | (RefSeq) allene oxide synthase 3-like (A)	allene oxide synthase 3-like [Malus domestica]
novel.2472	8.7118	8.0241	8.0214	1.9768	2.1182	2.1742	-2.06699	8.76202e-15	down	--	hypothetical protein DVH24_001313 [Malus domestica]
MD11G0132800	41.0967	27.1238	41.852	13.4756	14.6508	11.7592	-1.55221	8.91386e-15	down	--	germin-like protein 9-3 [Pyrus x bretschneideri]
MD02G0142900	7.1411	7.457	7.3189	3.8757	3.6794	3.3893	-1.08805	9.06349e-15	down	K13415 protein brassinosteroid insensitive 1 [EC:2.7.10.1 2.7.11.1] | (RefSeq) uncharacterized protein LOC103413440 isoform X1 (A)	probable disease resistance protein At5g66900 [Malus domestica]
MD01G0167200	76.3928	47.6983	69.4	28.2976	27.062	30.3533	-1.26178	9.64361e-15	down	K24184 cytochrome P450 family 89 subfamily A [EC:1.14.-.-] | (RefSeq) cytochrome P450 89A2-like (A)	hypothetical protein DVH24_022536 [Malus domestica]
MD15G0038600	312.784	253.012	350.251	169.024	156.46	154.47	-1.02019	1.01644e-14	down	K22683 aspartyl protease family protein [EC:3.4.23.-] | (RefSeq) aspartyl protease family protein 2-like (A)	aspartyl protease family protein At5g10770-like [Malus domestica]
MD03G0106000	12.4727	9.2756	12.6832	25.5138	26.6961	26.662	1.10883	1.01713e-14	up	K13422 transcription factor MYC2 | (RefSeq) transcription factor MYC2 (A)	transcription factor FER-LIKE IRON DEFICIENCY-INDUCED TRANSCRIPTION FACTOR-like isoform X2 [Malus domestica]
MD10G0275600	6.4501	5.7132	5.5801	2.0767	2.8366	2.1995	-1.40466	1.02155e-14	down	K18195 rhamnogalacturonan endolyase [EC:4.2.2.23] | (RefSeq) probable rhamnogalacturonate lyase B (A)	hypothetical protein C1H46_035808 [Malus baccata]
MD07G0054500	16.3726	10.5857	19.4523	5.6137	4.8078	5.4549	-1.63628	1.06665e-14	down	K23260 scopoletin glucosyltransferase [EC:2.4.1.128] | (RefSeq) scopoletin glucosyltransferase-like (A)	beta-D-glucosyl crocetin beta-1,6-glucosyltransferase-like [Malus domestica]
MD12G0110300	291.558	214.641	300.299	136.49	137.844	142.124	-1.04132	1.10543e-14	down	K07195 exocyst complex component 7 | (RefSeq) exocyst complex component EXO70A1-like (A)	exocyst complex component EXO70H1-like [Malus domestica]
MD06G0075200	9.8632	6.2072	6.1191	1.9421	1.0977	1.0172	-2.5353	1.2788e-14	down	--	protein LURP-one-related 17-like [Malus domestica]
MD05G0131500	29.069	46.5466	25.5522	110.565	102.009	89.4635	1.49469	1.30078e-14	up	--	hypothetical protein C1H46_044622 [Malus baccata]
MD10G0022500	11.5414	13.5789	11.9138	5.127	3.9284	3.7418	-1.61908	1.36146e-14	down	--	citrate-binding protein-like [Malus domestica]
MD04G0017600	0.5086	0.5657	0.3814	3.862	3.1943	2.5389	2.63589	1.42661e-14	up	K13691 pathogen-inducible salicylic acid glucosyltransferase [EC:2.4.1.-] | (RefSeq) UDP-glycosyltransferase 74F2-like (A)	UDP-glycosyltransferase 75C1-like [Malus domestica]
MD11G0059200	9.4984	6.7743	8.5957	3.3344	2.7604	3.1537	-1.51275	1.44113e-14	down	K04124 gibberellin 3beta-dioxygenase [EC:1.14.11.15] | (RefSeq) gibberellin 3-beta-dioxygenase 1 (A)	gibberellin 2-beta-dioxygenase 8-like [Malus sylvestris]
MD08G0048800	13.3872	17.5362	13.5294	5.4244	4.994	7.2615	-1.4153	1.49354e-14	down	K17086 transmembrane 9 superfamily member 2/4 | (RefSeq) transmembrane 9 superfamily member 8-like (A)	transmembrane 9 superfamily member 8-like [Malus sylvestris]
MD10G0165300	1.3796	0.8713	1.0667	5.3434	5.5255	4.2743	2.10696	1.51288e-14	up	K23947 2-oxoglutarate-dependent dioxygenase [EC:1.14.11.-] | (RefSeq) 2-oxoglutarate-dependent dioxygenase DAO-like (A)	probable inactive 2-oxoglutarate-dependent dioxygenase AOP2 [Malus domestica]
MD12G0051100	74.75	86.0799	65.32	35.7029	42.7113	40.2515	-1.01551	1.52355e-14	down	K00208 enoyl-[acyl-carrier protein] reductase I [EC:1.3.1.9 1.3.1.10] | (RefSeq) enoyl-[acyl-carrier-protein] reductase [NADH] 1, chloroplastic-like (A)	hypothetical protein C1H46_011067 [Malus baccata]
MD09G0008200	55.4899	71.6573	60.3099	28.4658	26.5918	22.3083	-1.36292	1.57102e-14	down	--	uncharacterized protein LOC103442121 [Malus domestica]
novel.4131	57.6464	42.1594	54.0592	103.97	113.928	109.717	1.00336	1.57392e-14	up	K00799 glutathione S-transferase [EC:2.5.1.18] | (RefSeq) glutathione transferase GST 23-like (A)	glutathione transferase GST 23-like [Malus domestica]
MD06G0002800	3.4202	5.7848	3.4602	12.6844	16.0767	13.7433	1.65992	1.58319e-14	up	K09753 cinnamoyl-CoA reductase [EC:1.2.1.44] | (RefSeq) cinnamoyl-CoA reductase 1-like (A)	cinnamoyl-CoA reductase 2-like [Malus domestica]
MD02G0111400	4.1203	5.0138	4.8146	1.9395	1.156	1.4586	-1.70104	1.63927e-14	down	--	protein NUCLEAR FUSION DEFECTIVE 4-like [Malus domestica]
MD10G0160000	30.5987	27.7128	26.1272	9.2614	13.8274	12.6423	-1.32663	1.70042e-14	down	--	probable transcriptional regulator RABBIT EARS [Malus domestica]
MD03G0202400	17.0009	13.4078	17.8175	7.7592	6.9268	7.7467	-1.19111	1.70568e-14	down	K13691 pathogen-inducible salicylic acid glucosyltransferase [EC:2.4.1.-] | (RefSeq) UDP-glycosyltransferase 74F2-like (A)	UDP-glycosyltransferase 76B1-like [Malus domestica]
MD08G0146400	3.17	3.8645	3.545	12.9318	12.5556	11.3244	1.71196	1.87117e-14	up	K04569 copper chaperone for superoxide dismutase | (RefSeq) copper chaperone for superoxide dismutase, chloroplastic/cytosolic-like (A)	LOW QUALITY PROTEIN: heavy metal-associated isoprenylated plant protein 24-like [Malus domestica]
MD06G0088800	36.1003	46.4081	35.1243	18.566	20.6101	22.0517	-1.02737	1.88872e-14	down	K09458 3-oxoacyl-[acyl-carrier-protein] synthase II [EC:2.3.1.179] | (RefSeq) 3-oxoacyl-[acyl-carrier-protein] synthase I, chloroplastic-like (A)	3-oxoacyl-[acyl-carrier-protein]
MD09G0212900	8.3828	10.711	7.6973	22.8091	27.8115	23.1918	1.37593	1.94972e-14	up	--	uncharacterized protein LOC126582066 [Malus sylvestris]
MD02G0048400	0.5085	0.4902	0.5409	3.4618	3.5409	3.0384	2.61912	1.98492e-14	up	K08235 xyloglucan:xyloglucosyl transferase [EC:2.4.1.207] | (RefSeq) probable xyloglucan endotransglucosylase/hydrolase protein 26 (A)	probable xyloglucan endotransglucosylase/hydrolase protein 26 [Malus domestica]
MD04G0063100	0.5096	0.7777	0.3312	3.3243	3.1809	3.6033	2.55656	2.02781e-14	up	K20628 expansin | (RefSeq) expansin-A8 (A)	hypothetical protein DVH24_001303 [Malus domestica]
MD05G0207800	8.6999	5.9899	7.6402	2.2032	2.6442	3.188	-1.56071	2.11026e-14	down	--	polygalacturonase QRT3 [Malus domestica]
MD13G0197700	11.7863	9.7379	12.4046	5.6658	6.1678	5.6189	-1.04642	2.24345e-14	down	--	probable folate-biopterin transporter 8, chloroplastic isoform X1 [Malus domestica]
MD06G0018000	4.3163	3.66	3.5436	0.9941	1.4477	1.1339	-1.77321	2.32102e-14	down	K19861 benzyl alcohol O-benzoyltransferase [EC:2.3.1.196 2.3.1.232] | (RefSeq) benzyl alcohol O-benzoyltransferase-like (A)	methanol O-anthraniloyltransferase-like [Malus domestica]
novel.3863	0.2621	0.3158	0.1277	3.568	4.1357	3.6518	3.92256	2.60415e-14	up	K01051 pectinesterase [EC:3.1.1.11] | (RefSeq) pectinesterase-like (A)	21 kDa protein-like [Malus domestica]
MD16G0031800	250.95	150.344	284.856	82.103	90.7137	91.3413	-1.46697	2.68497e-14	down	K16282 E3 ubiquitin-protein ligase RHA2 [EC:2.3.2.27] | (RefSeq) E3 ubiquitin-protein ligase RHA2A (A)	E3 ubiquitin-protein ligase RHA2A [Malus domestica]
MD07G0244700	0.6532	0.5926	0.7492	3.1062	3.9779	3.1327	2.26942	2.74121e-14	up	--	uncharacterized protein LOC103439891 isoform X2 [Malus domestica]
MD11G0094100	13.0337	8.8408	11.4517	4.1076	4.5031	4.9195	-1.3867	2.86041e-14	down	K13065 shikimate O-hydroxycinnamoyltransferase [EC:2.3.1.133] | (RefSeq) vinorine synthase-like (A)	vinorine synthase-like [Malus domestica]
MD04G0123100	0.0571	0.11	0	2.0152	1.9453	1.5667	4.95872	2.92855e-14	up	K24028 salicylic acid 3-hydroxylase [EC:1.14.11.-] | (RefSeq) LOW QUALITY PROTEIN: protein DOWNY MILDEW RESISTANCE 6 (A)	probable 2-oxoglutarate-dependent dioxygenase At3g111800 [Malus domestica]
MD09G0020200	65.4422	56.783	77.4901	33.8331	36.2142	35.6076	-1.00703	2.98592e-14	down	K02358 elongation factor Tu | (RefSeq) elongation factor TuA, chloroplastic-like (A)	elongation factor TuA, chloroplastic-like [Malus domestica]
MD02G0073100	11.33	14.274	11.2395	4.2284	3.5132	4.2167	-1.70881	3.02949e-14	down	K19038 E3 ubiquitin-protein ligase ATL41 [EC:2.3.2.27] | (RefSeq) E3 ubiquitin-protein ligase ATL41-like (A)	RING-H2 finger protein ATL16-like [Malus domestica]
MD02G0058100	2.1285	2.2227	2.1328	5.6096	6.3946	5.5828	1.35311	3.04595e-14	up	K00850 6-phosphofructokinase 1 [EC:2.7.1.11] | (RefSeq) ATP-dependent 6-phosphofructokinase 3-like (A)	ATP-dependent 6-phosphofructokinase 3-like [Malus domestica]
MD09G0208500	2.6626	2.1815	4.0495	0.6117	0.6499	0.7531	-2.23207	3.14128e-14	down	K14491 two-component response regulator ARR-B family | (RefSeq) two-component response regulator ARR12-like isoform X1 (A)	probable transcription factor GLK1 [Malus domestica]
MD11G0171700	1.5162	2.3915	1.0078	7.6237	7.5988	7.4535	2.12008	3.15144e-14	up	K01759 lactoylglutathione lyase [EC:4.4.1.5] | (RefSeq) lactoylglutathione lyase GLX1-like (A)	lactoylglutathione lyase GLX1-like [Malus sylvestris]
MD05G0060300	5.4662	6.674	6.5725	1.5504	1.4569	2.539	-1.84065	3.16021e-14	down	--	uncharacterized protein LOC125472137 [Pyrus x bretschneideri]
MD11G0240200	36.1872	31.2687	43.5451	18.0101	19.4171	19.1923	-1.05979	3.26524e-14	down	K13416 brassinosteroid insensitive 1-associated receptor kinase 1 [EC:2.7.10.1 2.7.11.1] | (RefSeq) BRASSINOSTEROID INSENSITIVE 1-associated receptor kinase 1-like isoform X1 (A)	LOW QUALITY PROTEIN: probable LRR receptor-like serine/threonine-protein kinase RKF3 [Malus domestica]
MD05G0274600	4.9321	5.9505	5.3497	1.7232	2.4467	1.739	-1.54492	3.35492e-14	down	K15014 solute carrier family 29 (equilibrative nucleoside transporter), member 1/2/3 | (RefSeq) equilibrative nucleotide transporter 3-like (A)	equilibrative nucleotide transporter 3-like isoform X1 [Pyrus x bretschneideri]
MD11G0197700	7.8242	8.4326	9.1495	4.5608	4.2865	4.4419	-1.0219	3.41418e-14	down	--	uncharacterized protein LOC126590423 [Malus sylvestris]
MD13G0043800	0.3985	0.4916	0.2642	1.7225	1.5159	1.8697	2.06116	3.50421e-14	up	K01595 phosphoenolpyruvate carboxylase [EC:4.1.1.31] | (RefSeq) phosphoenolpyruvate carboxylase 4-like isoform X1 (A)	phosphoenolpyruvate carboxylase 4-like isoform X1 [Malus domestica]
MD04G0187000	2.5725	5.2124	2.508	16.0377	13.698	11.312	1.91156	3.56236e-14	up	K13466 EIX receptor 1/2 | (RefSeq) receptor-like protein EIX2 (A)	LRR receptor-like serine/threonine-protein kinase FLS2 [Malus domestica]
novel.141	152.444	92.5314	166.716	52.4525	56.4286	56.7551	-1.40285	3.57044e-14	down	--	uncharacterized protein LOC103438317 [Malus domestica]
MD03G0199800	2.0229	3.656	2.2597	10.5788	8.6901	8.2039	1.70537	3.57222e-14	up	--	epidermis-specific secreted glycoprotein EP1-like [Malus domestica]
novel.1380	4.2544	2.5602	4.5848	1.4383	1.2678	1.0522	-1.68884	3.63718e-14	down	K13457 disease resistance protein RPM1 | (RefSeq) disease resistance protein RPM1-like (A)	hypothetical protein Prudu_489S000400 [Prunus dulcis]
novel.1080	2.6379	4.5075	3.0393	11.1721	11.2019	10.4737	1.60225	3.7411e-14	up	--	uncharacterized protein DDB_G0282077 [Malus domestica]
MD12G0048200	4.6033	3.3175	5.4105	1.208	1.1225	1.0021	-2.08833	3.87489e-14	down	--	uncharacterized protein LOC103423255 [Malus domestica]
MD13G0029200	33.3332	20.9293	23.668	10.352	10.469	11.8001	-1.34129	4.48303e-14	down	K10781 fatty acyl-ACP thioesterase B [EC:3.1.2.14 3.1.2.21] | (RefSeq) palmitoyl-acyl carrier protein thioesterase, chloroplastic-like (A)	palmitoyl-acyl carrier protein thioesterase, chloroplastic-like [Malus sylvestris]
MD10G0261200	2.5582	2.6679	2.5144	5.6204	6.0534	6.245	1.12477	4.68969e-14	up	K13430 serine/threonine-protein kinase PBS1 [EC:2.7.11.1] | (RefSeq) probable serine/threonine-protein kinase PBL7 isoform X2 (A)	G-type lectin S-receptor-like serine/threonine-protein kinase At1g61490 [Malus domestica]
MD09G0139900	10.5577	11.7747	12.4195	5.1972	5.6914	5.5893	-1.16377	4.80037e-14	down	K20891 beta-glucuronosyltransferase [EC:2.4.1.-] | (RefSeq) beta-glucuronosyltransferase GlcAT14C isoform X1 (A)	beta-glucuronosyltransferase GlcAT14C-like [Malus domestica]
MD07G0144300	2.1288	1.6123	2.1413	0.5032	0.5688	0.6887	-1.82653	4.81512e-14	down	--	WPP domain-associated protein [Malus domestica]
MD05G0152500	6.7151	7.0121	5.3067	14.2416	16.6984	15.4048	1.19871	4.84534e-14	up	K00799 glutathione S-transferase [EC:2.5.1.18] | (RefSeq) probable glutathione S-transferase isoform X2 (A)	hypothetical protein DVH24_010475 [Malus domestica]
novel.1990	7.2076	9.7424	6.6229	2.1148	1.6037	2.2055	-2.07702	5.02989e-14	down	K12813 pre-mRNA-splicing factor ATP-dependent RNA helicase DHX16 [EC:3.6.4.13] | (RefSeq) pre-mRNA-splicing factor ATP-dependent RNA helicase DEAH1-like isoform X1 (A)	uncharacterized protein LOC126605128 isoform X1 [Malus sylvestris]
MD16G0017100	8.9691	7.3814	7.8748	17.4508	19.7331	17.8902	1.09927	5.05108e-14	up	K07766 diphosphoinositol-polyphosphate diphosphatase [EC:3.6.1.52] | (RefSeq) LOW QUALITY PROTEIN: nudix hydrolase 17, mitochondrial (A)	LOW QUALITY PROTEIN: nudix hydrolase 17, mitochondrial [Malus domestica]
MD12G0023100	15.3054	11.6669	14.5407	6.545	5.6522	6.8536	-1.20979	5.14693e-14	down	K01674 carbonic anhydrase [EC:4.2.1.1] | (RefSeq) alpha carbonic anhydrase 1, chloroplastic (A)	alpha carbonic anhydrase 1, chloroplastic [Malus domestica]
MD16G0057700	52.8515	44.0861	62.0004	117.928	114.812	111.55	1.02725	5.16462e-14	up	--	nodulin-related protein 2-like isoform X1 [Malus sylvestris]
MD15G0025900	2.2943	2.2278	2.2203	5.1391	5.0689	4.9682	1.08467	5.4291e-14	up	K15728 phosphatidate phosphatase LPIN [EC:3.1.3.4] | (RefSeq) phosphatidate phosphatase PAH1-like (A)	phosphatidate phosphatase PAH2-like [Malus domestica]
MD15G0174500	3.0412	2.6419	3.7336	9.6164	9.7329	7.7462	1.43744	5.49467e-14	up	--	uncharacterized protein LOC103400735 [Malus domestica]
MD13G0137900	3.9945	4.5799	3.3204	0.6798	0.9201	1.2943	-2.12288	5.836e-14	down	K14494 DELLA protein | (RefSeq) DELLA protein GAIP-B-like (A)	DELLA protein GAI1-like [Malus domestica]
novel.1041	1.3167	1.3567	1.6488	0.4733	0.5063	0.491	-1.64309	6.15038e-14	down	K22390 acid phosphatase type 7 | (RefSeq) probable inactive purple acid phosphatase 1 (A)	uncharacterized protein LOC126606889 [Malus sylvestris]
MD04G0099100	4.7654	6.8901	6.1325	0.8921	0.8824	1.1893	-2.67173	6.26981e-14	down	K19038 E3 ubiquitin-protein ligase ATL41 [EC:2.3.2.27] | (RefSeq) E3 ubiquitin-protein ligase ATL41-like (A)	RING-H2 finger protein ATL51-like [Malus domestica]
MD03G0095400	4.219	3.0887	4.4776	0.4544	0.6293	1.0219	-2.57029	6.80103e-14	down	--	hypothetical protein C1H46_013747 [Malus baccata]
MD01G0194100	58.5935	69.8924	47.5731	26.6429	28.7417	30.5416	-1.11909	6.92362e-14	down	--	uncharacterized protein LOC114826668 [Malus domestica]
MD04G0106400	5.7727	5.0214	5.8337	1.258	1.3035	1.5227	-2.11139	7.13013e-14	down	--	L-type lectin-domain containing receptor kinase S.4-like [Malus domestica]
novel.2834	0.0955	0.2761	0.0931	2.6402	2.4106	3.0975	4.03984	7.50486e-14	up	K13456 RPM1-interacting protein 4 | (RefSeq) RPM1-interacting protein 4-like (A)	RPM1-interacting protein 4-like [Malus domestica]
MD01G0167100	191.564	143.417	211.203	90.3248	89.3418	96.5518	-1.0719	7.65752e-14	down	K24184 cytochrome P450 family 89 subfamily A [EC:1.14.-.-] | (RefSeq) cytochrome P450 89A2-like (A)	cytochrome P450 89A2-like [Malus domestica]
MD11G0244100	4.8122	2.9857	4.0174	1.1531	1.3966	1.1044	-1.7792	7.83413e-14	down	K14486 auxin response factor | (RefSeq) auxin response factor 1 (A)	auxin response factor 2B-like [Malus domestica]
MD07G0114400	10.1223	7.9685	10.1012	4.5489	5.1333	4.5085	-1.07746	8.07294e-14	down	K13466 EIX receptor 1/2 | (RefSeq) receptor-like protein EIX2 (A)	receptor-like protein EIX1 isoform X1 [Malus sylvestris]
MD03G0177000	1.6756	2.0268	1.7937	5.6194	4.9775	5.6032	1.47309	8.43705e-14	up	K08202 MFS transporter, OCT family, solute carrier family 22 (organic cation transporter), member 4/5 | (RefSeq) organic cation/carnitine transporter 4 (A)	organic cation/carnitine transporter 4 [Malus domestica]
MD10G0262500	69.2528	54.9154	93.5269	30.8163	30.1176	33.2617	-1.29846	8.52128e-14	down	K08332 vacuolar protein 8 | (RefSeq) U-box domain-containing protein 4-like (A)	U-box domain-containing protein 8-like [Malus domestica]
novel.2740	0.2638	1.0172	0.1715	5.5375	6.1434	5.0481	3.43303	9.02042e-14	up	--	hypothetical protein D8674_027241 [Pyrus ussuriensis x Pyrus communis]
MD06G0153400	32.7027	22.3929	31.708	8.3634	10.378	10.8526	-1.6393	9.64322e-14	down	K04123 ent-kaurenoic acid monooxygenase [EC:1.14.14.107] | (RefSeq) ent-kaurenoic acid oxidase 1-like (A)	hypothetical protein C1H46_037502 [Malus baccata]
MD01G0185200	49.5603	31.9046	57.4626	15.6637	17.2809	13.9887	-1.65465	9.95505e-14	down	--	uncharacterized protein LOC103443957 [Malus domestica]
MD11G0120100	14.3189	10.9188	12.9557	6.1338	5.5718	4.773	-1.29859	1.0861e-13	down	K01285 lysosomal Pro-X carboxypeptidase [EC:3.4.16.2] | (RefSeq) lysosomal Pro-X carboxypeptidase-like (A)	lysosomal Pro-X carboxypeptidase-like [Malus domestica]
MD17G0071800	3.6546	3.6732	3.5324	1.4353	0.999	1.1433	-1.68772	1.12392e-13	down	--	hypothetical protein DVH24_028288 [Malus domestica]
MD10G0252800	2.3987	1.6955	2.0786	7.6199	7.1332	6.4298	1.69454	1.1482e-13	up	--	hypothetical protein C1H46_030890 [Malus baccata]
MD08G0045800	3.5078	2.1058	3.0898	0.5498	0.6733	0.8191	-2.17705	1.29822e-13	down	K13416 brassinosteroid insensitive 1-associated receptor kinase 1 [EC:2.7.10.1 2.7.11.1] | (RefSeq) BRASSINOSTEROID INSENSITIVE 1-associated receptor kinase 1-like isoform X1 (A)	L-type lectin-domain containing receptor kinase IX.1-like [Malus sylvestris]
MD16G0038400	1.3506	1.9935	1.4402	5.3872	5.4706	5.5127	1.68752	1.32817e-13	up	K00547 homocysteine S-methyltransferase [EC:2.1.1.10] | (RefSeq) HMT; homocysteine S-methyltransferase 1 (A)	homocysteine S-methyltransferase 1 [Malus domestica]
MD04G0115300	0.5527	0.6993	0.4378	3.204	2.6749	2.7301	2.26351	1.39042e-13	up	K15285 solute carrier family 35, member E3 | (RefSeq) UDP-galactose transporter 1 (A)	hypothetical protein C1H46_008835 [Malus baccata]
MD07G0011100	0.6122	0.3147	0.3979	2.709	3.4697	2.6146	2.64846	1.52751e-13	up	K13430 serine/threonine-protein kinase PBS1 [EC:2.7.11.1] | (RefSeq) probable serine/threonine-protein kinase PBL7 isoform X2 (A)	cysteine-rich receptor-like protein kinase 25 isoform X1 [Malus domestica]
MD13G0174200	4.1053	3.7881	4.3558	2.0004	2.1854	2.1893	-1.02905	1.56509e-13	down	K13459 disease resistance protein RPS2 | (RefSeq) disease resistance protein At4g27190-like (A)	disease resistance protein At4g27190-like [Malus domestica]
MD11G0242400	8.6873	10.9133	10.066	22.4188	24.7519	21.6812	1.1275	1.63058e-13	up	K11251 histone H2A | (RefSeq) histone H2AX (A)	histone H2AX [Malus domestica]
MD02G0194500	2.2521	1.5385	2.1103	0.4651	0.2208	0.5457	-2.34546	1.64352e-13	down	K05387 glutamate receptor, ionotropic, plant | (RefSeq) glutamate receptor 1.2-like (A)	hypothetical protein DVH24_025764 [Malus domestica]
MD15G0372100	4.9853	4.2287	5.7934	1.1199	1.9469	1.3603	-1.84972	1.67098e-13	down	K13466 EIX receptor 1/2 | (RefSeq) receptor-like protein EIX2 (A)	receptor-like protein EIX1 [Malus sylvestris]
MD01G0055300	5.1026	5.2383	5.2173	11.4019	13.652	11.4579	1.144	1.67569e-13	up	K21734 sphingolipid 8-(E/Z)-desaturase [EC:1.14.19.29] | (RefSeq) delta(8)-fatty-acid desaturase 1-like (A)	delta(8)-fatty-acid desaturase 1-like [Malus domestica]
MD16G0231400	30.9406	30.5244	28.1399	15.4609	15.817	14.8566	-1.04329	1.9001e-13	down	--	uncharacterized protein LOC114822176 [Malus domestica]
MD06G0148100	5.31	4.9522	6.4206	1.6724	2.2346	2.2374	-1.52894	1.90615e-13	down	K00130 betaine-aldehyde dehydrogenase [EC:1.2.1.8] | (RefSeq) betaine aldehyde dehydrogenase 1, chloroplastic-like (A)	betaine aldehyde dehydrogenase 1, chloroplastic-like [Malus domestica]
MD08G0076100	6.7092	3.4937	5.8642	0.6562	0.9736	0.9623	-2.71787	1.94047e-13	down	K13260 isoflavone/4'-methoxyisoflavone 2'-hydroxylase [EC:1.14.14.90 1.14.14.89] | (RefSeq) cytochrome P450 81E8-like (A)	hypothetical protein DVH24_020645 [Malus domestica]
MD09G0085700	26.8891	34.8758	23.5159	11.8888	9.4852	14.0357	-1.35178	2.00054e-13	down	--	uncharacterized protein LOC103442563 [Malus domestica]
MD16G0026100	7.4304	6.4565	7.1911	3.2306	3.0128	3.6999	-1.16985	2.05872e-13	down	--	multicopper oxidase LPR1-like [Malus domestica]
MD10G0033000	7.1298	8.3845	7.4375	17.8973	18.0626	18.2094	1.15243	2.08795e-13	up	K09838 zeaxanthin epoxidase [EC:1.14.15.21] | (RefSeq) zeaxanthin epoxidase, chloroplastic isoform X1 (A)	monooxygenase 1-like isoform X2 [Malus domestica]
MD08G0107300	1.4391	1.3079	0.9621	4.1985	4.6373	5.0283	1.81812	2.13722e-13	up	K17609 nucleoredoxin [EC:1.8.1.8] | (RefSeq) probable nucleoredoxin 3 (A)	hypothetical protein C1H46_013822 [Malus baccata]
MD04G0024800	9.0567	6.8543	10.2091	3.7328	3.454	3.414	-1.38864	2.22337e-13	down	K15015 solute carrier family 32 (vesicular inhibitory amino acid transporter) | (RefSeq) amino acid transporter AVT1D-like (A)	LOW QUALITY PROTEIN: amino acid transporter AVT1H [Malus domestica]
MD04G0110000	4.1995	5.7282	5.4588	12.6305	11.4038	11.3377	1.11396	2.2409e-13	up	K14638 solute carrier family 15 (peptide/histidine transporter), member 3/4 | (RefSeq) protein NRT1/ PTR FAMILY 5.4-like (A)	protein NRT1/ PTR FAMILY 5.6 [Malus domestica]
MD13G0142400	2.6935	1.3847	1.2254	7.7926	8.9168	9.0377	2.1989	2.36768e-13	up	--	hypothetical protein DVH24_041340 [Malus domestica]
MD10G0028400	8.743	9.1016	10.8129	4.1236	4.2049	3.7822	-1.33036	2.41546e-13	down	K16903 L-tryptophan---pyruvate aminotransferase [EC:2.6.1.99] | (RefSeq) L-tryptophan--pyruvate aminotransferase 1-like (A)	hypothetical protein C1H46_008900 [Malus baccata]
MD10G0226600	3.7598	4.95	4.783	13.9286	10.7669	11.5196	1.33782	2.66944e-13	up	K15382 solute carrier family 50 (sugar transporter) | (RefSeq) bidirectional sugar transporter SWEET2a-like isoform X1 (A)	bidirectional sugar transporter SWEET2a-like isoform X1 [Malus domestica]
MD07G0225400	6.8658	5.9714	5.501	13.4976	15.4762	12.8679	1.10503	2.75805e-13	up	--	heavy metal-associated isoprenylated plant protein 39 isoform X1 [Malus domestica]
novel.2200	6.27	4.6667	4.2944	1.1481	1.8704	1.6176	-1.80046	2.84883e-13	down	--	hypothetical protein D8674_022046 [Pyrus ussuriensis x Pyrus communis]
MD02G0189500	1.6296	1.4025	1.0213	6.3885	4.8494	6.3426	2.03407	2.8781e-13	up	K20884 riboflavin kinase / FMN hydrolase [EC:2.7.1.26 3.1.3.102] | (RefSeq) bifunctional riboflavin kinase/FMN phosphatase isoform X1 (A)	haloacid dehalogenase-like hydrolase domain-containing protein Sgpp [Malus domestica]
MD01G0119200	64.0583	42.6222	57.6509	114.274	125.788	123.127	1.05698	2.94585e-13	up	K22588 acetylserotonin O-methyltransferase, plant [EC:2.1.1.4] | (RefSeq) trans-resveratrol di-O-methyltransferase-like isoform X1 (A)	trans-resveratrol di-O-methyltransferase-like isoform X1 [Malus domestica]
MD09G0171300	8.1412	7.6455	8.073	3.721	4.4049	4.412	-1.01475	3.30554e-13	down	K19327 anoctamin-10 | (RefSeq) anoctamin-like protein At1g73020 isoform X1 (A)	anoctamin-like protein At1g73020 isoform X1 [Malus domestica]
MD06G0194500	47.9719	36.3391	61.0156	20.3649	19.9205	22.8614	-1.29195	3.3368e-13	down	K20604 mitogen-activated protein kinase kinase 9 [EC:2.7.12.2] | (RefSeq) mitogen-activated protein kinase kinase 9-like (A)	mitogen-activated protein kinase kinase 9-like [Malus domestica]
MD14G0162700	10.6349	11.7272	9.4004	5.7916	5.4183	5.4735	-1.01378	3.43333e-13	down	K00130 betaine-aldehyde dehydrogenase [EC:1.2.1.8] | (RefSeq) betaine aldehyde dehydrogenase 1, chloroplastic-like (A)	betaine aldehyde dehydrogenase 1, chloroplastic-like [Malus domestica]
MD02G0102200	3.1664	2.3908	3.3699	7.7687	7.3955	7.1562	1.23572	3.47072e-13	up	K01913 acetate/butyrate---CoA ligase [EC:6.2.1.1 6.2.1.2] | (RefSeq) acetate/butyrate--CoA ligase AAE7, peroxisomal-like (A)	probable acyl-activating enzyme 1, peroxisomal [Malus domestica]
MD01G0071700	3.9217	3.1026	4.2381	1.4324	1.7282	1.3389	-1.41141	3.76086e-13	down	--	hypothetical protein DVH24_005360 [Malus domestica]
MD03G0240700	21.0225	18.8793	25.587	6.8887	8.2424	9.3419	-1.50795	4.18983e-13	down	--	uncharacterized protein LOC103408139 [Malus domestica]
MD11G0216900	3.3114	2.8254	3.5373	7.0915	6.841	6.7486	1.00958	4.20828e-13	up	K13416 brassinosteroid insensitive 1-associated receptor kinase 1 [EC:2.7.10.1 2.7.11.1] | (RefSeq) BRASSINOSTEROID INSENSITIVE 1-associated receptor kinase 1-like isoform X1 (A)	probable LRR receptor-like serine/threonine-protein kinase At1g53430 [Malus domestica]
MD05G0056600	261.188	191.74	303.9	119.732	129.975	119.702	-1.12386	4.21334e-13	down	--	BURP domain-containing protein 11-like isoform X2 [Malus domestica]
MD14G0070100	0.8647	1.2321	0.6598	5.1506	3.2909	4.1911	2.11201	4.21739e-13	up	--	probable inactive purple acid phosphatase 16 [Pyrus x bretschneideri]
MD15G0367000	6.6313	7.0648	6.3799	2.9698	2.7172	2.6132	-1.36008	4.29184e-13	down	K13459 disease resistance protein RPS2 | (RefSeq) disease resistance protein At4g27190-like (A)	uncharacterized protein LOC126617125 [Malus sylvestris]
MD03G0064300	6.8334	5.7707	5.6597	13.3787	15.6253	15.696	1.20603	4.40846e-13	up	--	uncharacterized protein LOC103419108 [Malus domestica]
MD16G0131700	4.0197	3.5159	2.1772	10.3247	10.9015	11.0231	1.64846	4.92369e-13	up	--	desiccation-related protein PCC13-62-like [Malus domestica]
MD05G0012200	23.4726	28.8861	20.8147	12.5311	11.2581	11.9303	-1.119	4.9731e-13	down	K16297 serine carboxypeptidase-like clade II [EC:3.4.16.-] | (RefSeq) serine carboxypeptidase-like 42 (A)	hypothetical protein DVH24_030558 [Malus domestica]
MD10G0037100	10.7494	12.2592	8.7907	5.0928	4.4077	4.9463	-1.22234	5.17653e-13	down	K14494 DELLA protein | (RefSeq) DELLA protein GAI-like (A)	scarecrow-like protein 23 [Malus domestica]
MD12G0128600	21.8722	17.3801	28.2822	9.5374	8.8304	10.9937	-1.29093	5.23633e-13	down	K13691 pathogen-inducible salicylic acid glucosyltransferase [EC:2.4.1.-] | (RefSeq) UDP-glycosyltransferase 74F2-like (A)	7-deoxyloganetic acid glucosyltransferase-like [Malus domestica]
MD11G0182100	5.3678	5.6191	6.0771	2.603	2.7204	2.4008	-1.23061	5.39551e-13	down	K13459 disease resistance protein RPS2 | (RefSeq) disease resistance protein At4g27190-like (A)	disease resistance protein At4g27190-like [Malus domestica]
MD09G0042400	31.0046	21.5651	36.4953	9.8933	9.9339	13.3362	-1.51412	5.73587e-13	down	K09285 AP2-like factor, ANT lineage | (RefSeq) AP2-like ethylene-responsive transcription factor At1g16060 (A)	hypothetical protein DVH24_031875 [Malus domestica]
MD17G0169900	6.6684	7.0824	7.6448	2.4168	2.8062	2.3115	-1.59306	5.94687e-13	down	--	F-box/kelch-repeat protein At1g15670-like [Malus sylvestris]
novel.4154	5.2479	3.1585	4.4923	10.7825	11.3762	10.4778	1.25348	6.25798e-13	up	--	hypothetical protein DVH24_030335 [Malus domestica]
MD05G0076800	14.015	18.8933	10.5941	36.3816	41.7126	37.5124	1.32575	6.36335e-13	up	--	peamaclein-like [Malus sylvestris]
MD09G0125800	0.1007	0.4369	0.3437	2.7429	3.2641	2.6397	3.19936	6.73629e-13	up	--	wall-associated receptor kinase-like 10 [Malus domestica]
MD07G0185200	5.4297	7.7854	4.3717	2.3216	1.8416	1.9551	-1.60627	6.83835e-13	down	K08332 vacuolar protein 8 | (RefSeq) U-box domain-containing protein 4-like (A)	U-box domain-containing protein 1-like [Malus domestica]
MD07G0156700	1.4342	1.8145	1.4419	4.0044	4.0552	4.4557	1.32944	7.99862e-13	up	K18059 sulfate transporter 4 | (RefSeq) probable sulfate transporter 4.2 isoform X3 (A)	probable sulfate transporter 4.2 isoform X3 [Malus domestica]
MD16G0044800	1.4965	1.0491	1.26	3.6079	3.4732	3.98	1.45484	9.45682e-13	up	K05681 ATP-binding cassette, subfamily G (WHITE), member 2 | (RefSeq) ABC transporter G family member 21-like (A)	ABC transporter G family member 21-like [Malus domestica]
MD17G0188200	11.1826	7.5908	11.9001	2.9484	3.6454	1.8999	-1.941	9.70311e-13	down	--	hypothetical protein DVH24_031198 [Malus domestica]
MD07G0261100	12.5545	7.5921	10.1453	4.1025	3.174	3.8124	-1.53496	9.98257e-13	down	K09753 cinnamoyl-CoA reductase [EC:1.2.1.44] | (RefSeq) cinnamoyl-CoA reductase 1-like (A)	cinnamoyl-CoA reductase-like SNL6 isoform X1 [Malus domestica]
MD02G0253100	1.7339	1.5669	1.3206	6.3626	5.1533	5.6345	1.80795	1.00425e-12	up	K09753 cinnamoyl-CoA reductase [EC:1.2.1.44] | (RefSeq) cinnamoyl-CoA reductase 1-like (A)	phenylacetaldehyde reductase-like isoform X1 [Malus sylvestris]
MD07G0025100	3.0858	3.2111	3.658	1.1637	1.033	0.846	-1.79777	1.13926e-12	down	--	calmodulin binding protein PICBP-like [Malus sylvestris]
MD16G0093700	70.6914	45.8492	95.1032	26.61	27.9632	27.1101	-1.46437	1.16349e-12	down	--	protein JINGUBANG-like [Malus domestica]
MD15G0181800	5.4982	3.1013	5.0029	0.9357	1.2683	1.3891	-2.0072	1.20101e-12	down	K00279 cytokinin dehydrogenase [EC:1.5.99.12] | (RefSeq) cytokinin dehydrogenase 4-like (A)	cytokinin dehydrogenase 4-like [Malus domestica]
MD09G0043000	14.085	11.4359	16.2671	6.4898	5.8535	7.3416	-1.1738	1.23652e-12	down	K13424 WRKY transcription factor 33 | (RefSeq) probable WRKY transcription factor 26 (A)	probable WRKY transcription factor 72 [Malus domestica]
MD01G0165800	1.089	1.1196	0.9201	3.552	3.8189	3.8049	1.75125	1.27694e-12	up	K20661 cytochrome P450 family 714 subfamily A1 | (RefSeq) cytochrome P450 714A1-like (A)	cytokinin hydroxylase-like [Malus domestica]
MD11G0133200	982.927	563.996	1243.39	196.946	208.996	214.798	-2.25937	1.31891e-12	down	--	putative germin-like protein 9-2 [Malus domestica]
MD02G0060100	5.9195	8.8672	4.6792	20.4883	18.7168	18.3006	1.47856	1.41184e-12	up	--	hypothetical protein DVH24_018063 [Malus domestica]
MD01G0053300	0.0992	0.1913	0.1934	1.4632	2.338	1.6507	3.40178	1.43508e-12	up	K20772 1-aminocyclopropane-1-carboxylate synthase 1/2/6 [EC:4.4.1.14] | (RefSeq) 1-aminocyclopropane-1-carboxylate synthase 1 (A)	1-aminocyclopropane-1-carboxylate synthase 1 [Malus domestica]
MD07G0155000	0.1181	0.1898	0.1919	2.4794	1.9884	1.7034	3.53691	1.45115e-12	up	K15397 3-ketoacyl-CoA synthase [EC:2.3.1.199] | (RefSeq) 3-ketoacyl-CoA synthase 19-like isoform X1 (A)	3-ketoacyl-CoA synthase 19-like isoform X1 [Malus domestica]
MD16G0063900	0.839	1.3724	0.8923	3.721	3.7233	3.088	1.67586	1.46985e-12	up	K15403 fatty acid omega-hydroxy dehydrogenase [EC:1.1.-.-] | (RefSeq) protein HOTHEAD (A)	protein HOTHEAD-like isoform X1 [Malus domestica]
novel.2299	0.2116	0	0	13.4137	12.1101	11.0898	7.37903	1.50585e-12	up	--	hypothetical protein C1H46_001127 [Malus baccata]
MD04G0160000	8.9072	10.7321	8.3497	25.7256	21.9136	21.0187	1.20946	1.5163e-12	up	--	wall-associated receptor kinase-like 20 [Malus domestica]
MD10G0236100	239.694	435.345	227.685	113.84	122.493	122.439	-1.41435	1.53485e-12	down	--	uncharacterized protein LOC103422420 [Malus domestica]
MD10G0231100	5.7367	5.7666	6.5782	2.8126	2.3452	3.0453	-1.22697	1.5669e-12	down	K14640 solute carrier family 20 (sodium-dependent phosphate transporter) | (RefSeq) sodium-dependent phosphate transporter 1-like (A)	uncharacterized protein LOC126586943 [Malus sylvestris]
MD09G0179200	3.2015	3.3665	4.3777	10.0476	10.2882	8.5434	1.31164	1.66702e-12	up	--	GATA transcription factor 12-like [Malus domestica]
MD16G0050500	11.3253	10.9165	12.6867	6.3474	6.7136	5.4356	-1.00439	1.81713e-12	down	K15639 PHYB activation tagged suppressor 1 [EC:1.14.-.-] | (RefSeq) cytochrome P450 734A1 (A)	cytochrome P450 CYP749A22-like [Malus domestica]
MD10G0187500	0.9531	0.9378	0.9292	3.0919	3.4593	2.3786	1.57679	1.85794e-12	up	K13466 EIX receptor 1/2 | (RefSeq) receptor-like protein EIX2 (A)	LRR receptor-like serine/threonine-protein kinase GSO2 [Pyrus ussuriensis x Pyrus communis]
MD10G0131600	0.1195	0.1152	0.1165	3.2544	2.8669	3.0823	4.62632	1.89707e-12	up	--	uncharacterized protein LOC103447207 [Malus domestica]
MD01G0128600	20.26	15.4365	20.459	9.4657	9.2949	10.685	-1.01853	2.23983e-12	down	K05909 laccase [EC:1.10.3.2] | (RefSeq) laccase-12-like (A)	hypothetical protein DVH24_022899 [Malus domestica]
MD15G0206900	15.793	24.9371	17.5659	9.0951	8.1516	8.9283	-1.24011	2.24906e-12	down	--	hypothetical protein DVH24_029673 [Malus domestica]
MD05G0258400	5.0598	6.2841	5.5969	13.496	18.2629	17.5659	1.45418	2.28696e-12	up	K13433 pathogenesis-related genes transcriptional activator PTI5 | (RefSeq) pathogenesis-related genes transcriptional activator PTI5-like (A)	pathogenesis-related genes transcriptional activator PTI5-like [Malus domestica]
MD11G0247700	24.2529	16.5168	24.801	8.7484	7.9875	7.3468	-1.53214	2.30096e-12	down	--	protein indeterminate-domain 6, chloroplastic-like [Olea europaea var. sylvestris]
MD04G0027000	1.1959	1.1271	1.2436	0.1357	0.1789	0.1548	-3.01205	2.45826e-12	down	K01051 pectinesterase [EC:3.1.1.11] | (RefSeq) pectinesterase-like (A)	pectinesterase [Malus domestica]
MD15G0084700	1.3731	1.4339	1.4224	4.1869	3.8765	4.022	1.42861	2.48073e-12	up	--	sulfite exporter TauE/SafE family protein 3-like [Malus domestica]
MD14G0086600	34.6016	28.1095	32.9969	12.9858	15.5151	15.3355	-1.21286	2.55408e-12	down	--	hypothetical protein DVH24_019865 [Malus domestica]
MD08G0077500	8.2924	6.9063	7.6234	3.2495	3.1835	3.9636	-1.2199	2.58647e-12	down	K13260 isoflavone/4'-methoxyisoflavone 2'-hydroxylase [EC:1.14.14.90 1.14.14.89] | (RefSeq) cytochrome P450 81E8-like (A)	isoflavone 3'-hydroxylase-like [Malus domestica]
MD01G0126300	4.2	4.5545	3.071	13.4913	12.1073	12.8407	1.61622	2.69075e-12	up	--	non-classical arabinogalactan protein 30-like [Malus domestica]
MD11G0110400	4.6689	4.5875	5.4914	2.1274	1.9014	2.2052	-1.32935	3.00105e-12	down	K00924 kinase [EC:2.7.1.-] | (RefSeq) LOW QUALITY PROTEIN: receptor protein kinase TMK1-like (A)	lysM domain receptor-like kinase 4 [Malus domestica]
MD16G0181200	3.9913	3.9663	2.5273	9.4886	9.0737	9.0713	1.31479	3.01777e-12	up	K14484 auxin-responsive protein IAA | (RefSeq) auxin-responsive protein IAA14-like (A)	hypothetical protein DVH24_013426 [Malus domestica]
MD15G0230500	6.6388	5.3743	6.6492	2.8686	2.5319	3.1929	-1.20507	3.21765e-12	down	K09587 steroid 22S-hydroxylase [EC:1.14.14.178] | (RefSeq) cytochrome P450 90B1-like isoform X1 (A)	cytochrome P450 90B1-like isoform X1 [Malus domestica]
MD04G0192600	3.0271	2.375	3.5689	10.3632	9.7764	8.5505	1.5907	3.26832e-12	up	K13448 calcium-binding protein CML | (RefSeq) calmodulin-like protein 8 isoform X1 (A)	calmodulin-like [Malus domestica]
MD14G0173900	5.8038	6.3486	5.2131	12.9289	15.0385	14.105	1.19072	3.37014e-12	up	--	gibberellin-regulated protein 6 [Malus domestica]
MD11G0134800	303.819	169.219	372.159	57.4662	59.1908	60.6834	-2.3434	3.79766e-12	down	--	germin-like protein 9-3 [Malus domestica]
MD04G0098200	2.3283	2.284	2.8323	5.7507	5.584	5.6394	1.10184	3.83565e-12	up	--	hypothetical protein DVH24_026799 [Malus domestica]
MD03G0199900	2.8301	2.0413	2.1773	5.9631	5.882	5.0772	1.17921	3.8785e-12	up	--	EP1-like glycoprotein 2 [Malus domestica]
MD02G0201800	2.5836	2.9456	2.1125	6.0988	6.9677	5.9395	1.22917	3.88142e-12	up	K05349 beta-glucosidase [EC:3.2.1.21] | (RefSeq) uncharacterized protein LOC103408273 (A)	uncharacterized protein LOC103408273 [Malus domestica]
MD08G0044100	3.3946	2.9535	2.4601	1.0736	0.6574	0.8997	-1.82709	3.93602e-12	down	K13071 pheophorbide a oxygenase [EC:1.14.15.17] | (RefSeq) pheophorbide a oxygenase, chloroplastic (A)	hypothetical protein DVH24_020377 [Malus domestica]
MD05G0098000	3.7187	3.2609	3.1219	1.4723	1.2824	1.1816	-1.44484	3.99608e-12	down	--	endo-1,4-beta-xylanase 5 isoform X1 [Malus domestica]
novel.1784	9.4726	10.0117	9.964	3.3938	3.7066	4.1476	-1.4747	4.06373e-12	down	K03097 casein kinase II subunit alpha [EC:2.7.11.1] | (RefSeq) casein kinase II subunit alpha-2-like isoform X3 (A)	hypothetical protein F2Q68_00041259 [Brassica cretica]
MD01G0144400	6.154	5.1353	5.8088	2.794	2.3976	3.0754	-1.13409	4.31334e-12	down	K13430 serine/threonine-protein kinase PBS1 [EC:2.7.11.1] | (RefSeq) probable serine/threonine-protein kinase PBL7 isoform X2 (A)	U-box domain-containing protein 35-like [Malus domestica]
novel.3981	8.8601	7.8388	8.1751	4.6043	3.0095	3.08	-1.30272	4.69282e-12	down	K05282 gibberellin-44 dioxygenase [EC:1.14.11.12] | (RefSeq) gibberellin 20 oxidase 2 (A)	gibberellin 20-oxidase [Malus domestica]
MD15G0178600	12.0836	9.2505	12.3486	5.6535	5.0687	5.301	-1.15854	4.81215e-12	down	--	hypothetical protein DVH24_029427 [Malus domestica]
MD14G0132600	7.2082	6.3621	6.3501	15.5926	17.3234	16.3282	1.22027	5.18955e-12	up	--	hypothetical protein D8674_012265 [Pyrus ussuriensis x Pyrus communis]
MD15G0157200	2.9189	3.0797	3.5379	1.3426	1.2284	1.4767	-1.32353	5.32864e-12	down	K21867 potassium channel | (RefSeq) potassium channel AKT1-like (A)	potassium channel AKT1-like [Malus domestica]
MD08G0201300	0.1598	0.3741	0.1336	1.3794	1.4028	1.6335	2.63673	5.60038e-12	up	K05391 cyclic nucleotide gated channel, plant | (RefSeq) cyclic nucleotide-gated ion channel 1-like isoform X1 (A)	cyclic nucleotide-gated ion channel 1-like isoform X2 [Malus domestica]
MD10G0285000	20.5934	14.1617	18.926	33.8922	40.0619	41.2396	1.014	5.66145e-12	up	K13436 pto-interacting protein 1 [EC:2.7.11.1] | (RefSeq) PTI1-like tyrosine-protein kinase 1 isoform X1 (A)	uncharacterized protein LOC103429730 isoform X10 [Malus domestica]
MD17G0001200	20.1781	23.2886	17.3423	4.2925	6.4804	5.5219	-1.98495	5.74667e-12	down	--	uncharacterized protein LOC103404186 [Malus domestica]
MD07G0246000	91.1212	44.6989	109.944	26.869	26.121	24.4677	-1.75602	5.80008e-12	down	--	hypothetical protein C1H46_009714 [Malus baccata]
novel.357	2.3625	2.032	2.3387	0.6186	0.3365	0.514	-2.28243	6.22394e-12	down	--	hypothetical protein DVH24_021883 [Malus domestica]
MD09G0029300	0.7795	1.0282	0.6	3.4561	3.7638	3.1059	2.01449	6.34018e-12	up	K18980 2-methylene-furan-3-one reductase [EC:1.3.1.105] | (RefSeq) 2-methylene-furan-3-one reductase-like (A)	2-methylene-furan-3-one reductase-like [Malus domestica]
MD15G0134800	6.1135	4.0857	6.5164	1.3872	1.2349	1.085	-2.26048	6.39253e-12	down	--	protein STRUBBELIG-RECEPTOR FAMILY 8-like [Malus domestica]
MD04G0121200	5.735	6.9572	5.2093	2.0234	2.0014	3.0953	-1.4148	6.64832e-12	down	K07300 Ca2+:H+ antiporter | (RefSeq) vacuolar cation/proton exchanger 3 (A)	vacuolar cation/proton exchanger 3 isoform X1 [Malus domestica]
MD17G0110300	0.3361	0.2592	0.3932	1.7444	2.3478	2.0689	2.55347	6.86952e-12	up	K13691 pathogen-inducible salicylic acid glucosyltransferase [EC:2.4.1.-] | (RefSeq) UDP-glycosyltransferase 74F2-like (A)	7-deoxyloganetin glucosyltransferase-like [Malus domestica]
MD12G0063900	9.8774	12.6528	8.8694	2.6542	2.7347	3.3517	-1.92959	6.95586e-12	down	K19041 E3 ubiquitin-protein ligase RNF38/44 [EC:2.3.2.27] | (RefSeq) RING-H2 finger protein ATL65 (A)	probable E3 ubiquitin-protein ligase ATL45 [Malus domestica]
MD05G0278400	1.5868	1.8648	1.7801	4.0877	4.1164	4.8282	1.22987	7.31278e-12	up	K13430 serine/threonine-protein kinase PBS1 [EC:2.7.11.1] | (RefSeq) serine/threonine-protein kinase PBS1-like (A)	G-type lectin S-receptor-like serine/threonine-protein kinase At1g61480 [Malus domestica]
MD09G0199800	7.131	7.7423	7.0285	2.9339	3.7594	3.4551	-1.19599	7.56575e-12	down	--	ACT domain-containing protein ACR11 [Malus domestica]
MD11G0044600	0.3388	0.4199	0.2359	2.8005	2.9737	2.134	2.90517	8.27186e-12	up	K20628 expansin | (RefSeq) expansin-A8 (A)	expansin-A4-like [Pyrus ussuriensis x Pyrus communis]
MD02G0024600	59.5531	37.2902	66.4403	130.823	136.846	134.742	1.21215	8.34447e-12	up	--	blue copper protein-like [Malus domestica]
MD17G0109300	3.083	2.5231	3.4026	1.1137	0.612	0.9678	-1.82835	8.55316e-12	down	K13691 pathogen-inducible salicylic acid glucosyltransferase [EC:2.4.1.-] | (RefSeq) UDP-glycosyltransferase 74F2-like (A)	7-deoxyloganetin glucosyltransferase-like [Malus domestica]
MD04G0053100	5.7993	5.9849	4.8549	2.5746	2.6527	2.2549	-1.23811	8.93261e-12	down	--	nudix hydrolase 8 isoform X2 [Malus domestica]
MD03G0004700	0.4096	0.6909	0.2496	2.9189	3.7059	2.7259	2.70455	9.03065e-12	up	K13071 pheophorbide a oxygenase [EC:1.14.15.17] | (RefSeq) pheophorbide a oxygenase, chloroplastic (A)	protochlorophyllide-dependent translocon component 52, chloroplastic [Malus domestica]
MD03G0011100	3.3429	4.1717	3.6082	9.9051	9.2195	7.474	1.17184	9.1734e-12	up	K00430 peroxidase [EC:1.11.1.7] | (RefSeq) peroxidase A2-like (A)	hypothetical protein HS088_TW04G00761 [Tripterygium wilfordii]
MD08G0002000	139.03	92.3374	138.593	66.5867	55.5986	60.4343	-1.10557	1.02237e-11	down	K00700 1,4-alpha-glucan branching enzyme [EC:2.4.1.18] | (RefSeq) 1,4-alpha-glucan-branching enzyme 2-2, chloroplastic/amyloplastic-like (A)	1,4-alpha-glucan-branching enzyme 1, chloroplastic/amyloplastic [Malus domestica]
MD09G0062900	5.9752	5.4229	8.1705	2.8393	2.0573	2.2595	-1.53962	1.03956e-11	down	K22651 E3 ubiquitin-protein ligase RNF4 [EC:2.3.2.27] | (RefSeq) LOW QUALITY PROTEIN: pentatricopeptide repeat-containing protein At1g50270-like (A)	putative pentatricopeptide repeat-containing protein At1g10330 [Malus domestica]
MD04G0105500	7.7629	4.7546	8.2776	2.3395	2.5862	2.3881	-1.59566	1.07636e-11	down	--	uncharacterized protein LOC103427587 [Malus domestica]
novel.4795	5.3464	3.1201	5.5668	1.1451	1.4081	1.6339	-1.8327	1.09944e-11	down	--	hypothetical protein DVH24_023530 [Malus domestica]
MD15G0304000	1.2365	1.3463	1.7189	3.9747	4.471	3.5431	1.39036	1.11638e-11	up	K17470 sulfate transporter 1, high-affinity | (RefSeq) sulfate transporter 1.3-like (A)	sulfate transporter 1.3-like [Malus domestica]
MD07G0170100	5.6394	5.094	4.0456	10.231	11.1048	11.6844	1.0755	1.16049e-11	up	K14684 solute carrier family 25 (mitochondrial phosphate transporter), member 23/24/25/41 | (RefSeq) mitochondrial substrate carrier family protein B-like (A)	mitochondrial substrate carrier family protein B-like [Malus domestica]
MD15G0138200	31.7767	16.5363	35.224	9.7319	8.204	10.758	-1.63067	1.16229e-11	down	K01183 chitinase [EC:3.2.1.14] | (RefSeq) class V chitinase CHIT5b-like (A)	class V chitinase CHIT5b-like [Malus domestica]
MD13G0102300	17.0595	21.5239	20.4175	8.3792	6.6538	8.5383	-1.41022	1.17726e-11	down	--	serine/threonine-protein phosphatase 6 regulatory ankyrin repeat subunit B-like [Pyrus ussuriensis x Pyrus communis]
MD13G0067200	5.1486	3.8734	4.2849	1.3891	1.4444	1.7759	-1.6143	1.30026e-11	down	K13430 serine/threonine-protein kinase PBS1 [EC:2.7.11.1] | (RefSeq) probable serine/threonine-protein kinase PBL7 isoform X2 (A)	hypothetical protein DVH24_040730 [Malus domestica]
MD03G0162000	0.65	0.3813	0.4408	2.2363	1.879	3.0562	2.202	1.31227e-11	up	K13424 WRKY transcription factor 33 | (RefSeq) probable WRKY transcription factor 33 (A)	probable WRKY transcription factor 31 [Malus domestica]
MD10G0086900	45.0548	71.6573	43.9245	125.716	124.19	133.997	1.1724	1.3499e-11	up	--	hypothetical protein C1H46_009042 [Malus baccata]
MD10G0018700	0.0654	0.063	0.1274	3.3928	4.4011	2.882	5.29467	1.44973e-11	up	--	germin-like protein subfamily 1 member 11 isoform X1 [Malus domestica]
MD11G0051500	0.6165	0.1857	0.3005	2.2623	2.4647	2.4041	2.61481	1.46875e-11	up	K13691 pathogen-inducible salicylic acid glucosyltransferase [EC:2.4.1.-] | (RefSeq) UDP-glycosyltransferase 74F2-like (A)	UDP-glycosyltransferase 87A1-like [Malus sylvestris]
MD02G0219200	13.343	9.5999	16.4937	5.5411	6.0002	6.1786	-1.2437	1.47745e-11	down	K13436 pto-interacting protein 1 [EC:2.7.11.1] | (RefSeq) pto-interacting protein 1-like isoform X2 (A)	probable inactive leucine-rich repeat receptor-like protein kinase At3g03770 [Malus domestica]
MD14G0052600	5.2626	4.7528	6.2399	1.0893	1.7558	2.2087	-1.77311	1.49068e-11	down	--	myb family transcription factor PHL5 isoform X2 [Malus domestica]
MD04G0088100	6.7883	4.8278	6.6923	2.7042	2.6962	2.8977	-1.22841	1.53198e-11	down	K09284 AP2-like factor, euAP2 lineage | (RefSeq) APETALA2-like protein 3 isoform X1 (A)	APETALA2-like protein 3 isoform X1 [Malus domestica]
MD13G0092000	3.6693	3.6568	3.6985	9.2081	7.1973	9.1577	1.12785	1.59567e-11	up	--	glycosyl hydrolase 5 family protein-like [Malus domestica]
MD03G0015100	8.7214	6.2891	8.3955	3.7573	4.1232	3.7282	-1.09859	1.63771e-11	down	K13466 EIX receptor 1/2 | (RefSeq) receptor-like protein EIX2 (A)	receptor-like protein 2 [Malus domestica]
MD11G0073900	0.4209	0.7802	0.726	2.5898	2.4799	3.367	2.0405	1.71005e-11	up	K14497 protein phosphatase 2C [EC:3.1.3.16] | (RefSeq) probable protein phosphatase 2C 24 (A)	probable protein phosphatase 2C 24 [Malus domestica]
MD03G0239700	2.1462	2.5529	2.6711	5.9255	5.6689	5.2994	1.10947	1.82297e-11	up	K14509 ethylene receptor [EC:2.7.13.-] | (RefSeq) probable ethylene response sensor 1 (A)	probable ethylene response sensor 1 [Malus domestica]
MD15G0299500	0.0312	0.0301	0.0304	1.9646	1.8382	1.9208	5.8785	1.96892e-11	up	--	esterase-like isoform X2 [Malus sylvestris]
MD01G0078800	5.9341	5.3763	5.2128	2.9975	2.4708	3.0178	-1.04627	2.10201e-11	down	--	protein NUCLEAR FUSION DEFECTIVE 4-like [Malus sylvestris]
MD03G0054700	1.1495	1.1932	0.9674	2.717	2.4063	2.3621	1.0925	2.20664e-11	up	K04646 clathrin heavy chain | (RefSeq) clathrin heavy chain 2-like (A)	clathrin heavy chain 2-like [Pyrus ussuriensis x Pyrus communis]
MD03G0017500	39.0695	49.6894	35.3119	88.1909	98.4205	78.4346	1.0101	2.24041e-11	up	K11253 histone H3 | (RefSeq) histone H3.2 (A)	histone H3.2 [Zea mays]
MD16G0100300	9.7649	9.2343	12.5831	4.954	4.9001	5.6378	-1.11591	2.25724e-11	down	K01904 4-coumarate--CoA ligase [EC:6.2.1.12] | (RefSeq) 4-coumarate--CoA ligase-like 9 (A)	LOW QUALITY PROTEIN: 4-coumarate--CoA ligase-like 9 [Malus domestica]
MD10G0195400	3.6303	6.0585	3.8562	1.2449	1.2769	1.0818	-1.996	2.33719e-11	down	--	F-box protein At2g26160-like [Malus domestica]
MD04G0185400	1.661	2.1203	1.6631	5.0805	5.932	5.3778	1.50309	2.34623e-11	up	K18045 tyrosine-protein phosphatase SIW14 [EC:3.1.3.48] | (RefSeq) tyrosine-protein phosphatase DSP3 (A)	tyrosine-protein phosphatase DSP3 [Malus domestica]
MD07G0246700	7.5651	8.8423	8.4206	16.2705	18.0487	18.4345	1.00029	2.44033e-11	up	--	hypothetical protein DVH24_024953 [Malus domestica]
MD03G0163000	7.0892	6.6486	7.1448	2.527	3.5074	2.7894	-1.3296	2.50419e-11	down	--	GDSL esterase/lipase At5g55050-like [Malus domestica]
MD14G0180400	3.7907	4.0599	3.5673	9.7888	7.8876	7.7306	1.06906	2.57969e-11	up	K07964 heparanase [EC:3.2.1.166] | (RefSeq) heparanase-like protein 1 (A)	heparanase-like protein 1 [Malus domestica]
MD02G0251100	8.1395	12.2589	8.0344	27.4442	22.9496	23.5304	1.29334	2.61326e-11	up	--	defensin Ec-AMP-D2-like [Malus domestica]
MD12G0125100	0.3273	0.1352	0.2735	1.4123	1.5544	1.3225	2.46053	2.64255e-11	up	K13415 protein brassinosteroid insensitive 1 [EC:2.7.10.1 2.7.11.1] | (RefSeq) uncharacterized protein LOC103413440 isoform X1 (A)	putative receptor protein kinase ZmPK1 [Malus domestica]
MD07G0073900	11.3002	8.4595	18.9577	3.6607	3.814	4.4857	-1.78659	2.79066e-11	down	K10663 E3 ubiquitin-protein ligase ATL4 [EC:2.3.2.27] | (RefSeq) E3 ubiquitin-protein ligase ATL4-like (A)	E3 ubiquitin-protein ligase ATL4-like [Malus domestica]
MD10G0106900	0.3254	0.7319	0.2115	4.892	5.6604	4.4218	3.47046	2.80724e-11	up	K04424 sterile alpha motif and leucine zipper containing kinase AZK [EC:2.7.11.25] | (RefSeq) serine/threonine-protein kinase EDR1 (A)	hypothetical protein C1H46_004845 [Malus baccata]
novel.2733	2.9191	2.1304	2.2767	0.4613	0.4212	0.6938	-2.30002	2.82094e-11	down	K10683 BRCA1-associated RING domain protein 1 | (RefSeq) BRCA1-associated RING domain protein 1-like (A)	uncharacterized protein LOC114825138 [Malus domestica]
MD09G0141400	0.1018	0.1636	0.1323	1.7037	1.171	1.9197	3.50327	2.82095e-11	up	--	uncharacterized protein LOC103454422 [Malus domestica]
MD15G0137800	25.6527	16.5266	42.3624	8.0185	8.0414	7.9484	-1.9083	2.87792e-11	down	K01183 chitinase [EC:3.2.1.14] | (RefSeq) class V chitinase CHIT5b-like (A)	class V chitinase CHIT5b-like [Malus domestica]
MD15G0205500	3.0458	3.0086	2.4786	6.3829	6.3558	6.0519	1.05405	2.91531e-11	up	K23618 acyl-activating enzyme 11/12 [EC:6.2.1.2 6.2.1.-] | (RefSeq) butyrate--CoA ligase AAE11, peroxisomal-like (A)	hypothetical protein DVH24_029653 [Malus domestica]
MD04G0190300	1.8805	2.1298	1.9249	5.6804	6.5286	5.3189	1.47554	2.97911e-11	up	K18266 protein NDRG1 | (RefSeq) protein NDL1-like (A)	protein NDL1-like, partial [Malus domestica]
MD17G0017000	2.2642	5.8199	1.9314	16.6974	14.8482	13.0282	2.06977	3.04345e-11	up	--	uncharacterized protein LOC103442180 [Malus domestica]
MD15G0361400	1.6628	1.5374	1.6873	0.3465	0.1428	0.3388	-2.64682	3.09946e-11	down	K09519 DnaJ homolog subfamily B member 13 | (RefSeq) dnaJ homolog subfamily B member 1-like (A)	dnaJ homolog subfamily B member 1-like [Malus domestica]
MD17G0175200	3.6604	6.2375	3.5685	12.9036	12.3781	13.1049	1.42549	3.13773e-11	up	--	transcription initiation factor TFIID subunit 15-like [Malus domestica]
novel.343	1.8164	2.1315	2.4638	7.392	10.0367	6.7013	1.82335	3.42963e-11	up	--	hypothetical protein D8674_003238 [Pyrus ussuriensis x Pyrus communis]
MD01G0141300	1.552	1.6089	1.6558	4.9088	3.8941	4.3363	1.36189	3.59498e-11	up	K00261 glutamate dehydrogenase (NAD(P)+) [EC:1.4.1.3] | (RefSeq) glutamate dehydrogenase 2 (A)	glutamate dehydrogenase 2 [Malus domestica]
novel.2771	19.2609	7.8172	25.0669	3.8425	4.2661	4.14	-2.1816	3.63859e-11	down	K22845 phlorizin synthase [EC:2.4.1.357] | (RefSeq) UDP-glycosyltransferase 88F4-like (A)	UDP-glycosyltransferase 43 [Pyrus x bretschneideri]
MD16G0177900	7.6324	9.5391	7.504	17.0619	18.9993	17.8647	1.04165	3.66607e-11	up	K13448 calcium-binding protein CML | (RefSeq) calmodulin-like protein 8 isoform X1 (A)	calmodulin-like protein 11 isoform X2 [Malus domestica]
MD11G0245000	15.5436	20.6586	11.7919	33.8105	41.5688	38.3073	1.16006	4.04977e-11	up	--	hypothetical protein DVH24_027194 [Malus domestica]
MD06G0104800	1.026	1.1253	1.2072	3.9134	4.6748	3.0903	1.7105	4.07654e-11	up	K09286 EREBP-like factor | (RefSeq) ethylene-responsive transcription factor 2-like (A)	hypothetical protein DVH24_008435 [Malus domestica]
MD01G0088600	3.6535	2.6795	2.7101	7.603	7.4869	7.3342	1.22623	4.1177e-11	up	K25006 RNA-binding protein 24/38 | (RefSeq) RNA-binding protein 38-like isoform X1 (A)	hypothetical protein DVH24_023227 [Malus domestica]
MD07G0032300	6.1046	5.2958	5.8853	2.3664	2.7973	2.8496	-1.19526	4.11884e-11	down	K00511 squalene monooxygenase [EC:1.14.14.17] | (RefSeq) squalene monooxygenase-like (A)	squalene monooxygenase-like [Malus domestica]
MD02G0089600	1.239	1.0082	1.2079	0.3149	0.3927	0.241	-1.95192	4.25781e-11	down	K14157 alpha-aminoadipic semialdehyde synthase [EC:1.5.1.8 1.5.1.9] | (RefSeq) alpha-aminoadipic semialdehyde synthase-like (A)	alpha-aminoadipic semialdehyde synthase isoform X1 [Malus sylvestris]
MD13G0121300	4.9482	5.9339	4.5582	2.0887	1.7052	2.3338	-1.41806	4.50834e-11	down	K03347 cullin 1 | (RefSeq) cullin-1-like (A)	cullin-1-like [Malus domestica]
MD15G0260600	34.2624	27.0543	21.4468	10.3277	13.6205	8.9402	-1.41544	4.59398e-11	down	--	uncharacterized protein LOC103404291 [Malus domestica]
MD10G0059900	6.717	5.2035	6.7092	2.7	2.8094	2.2969	-1.34169	4.70471e-11	down	K21483 salicylate 1-O-methyltransferase [EC:2.1.1.274] | (RefSeq) salicylate carboxymethyltransferase-like (A)	LOW QUALITY PROTEIN: salicylate carboxymethyltransferase-like [Malus domestica]
MD04G0110600	9.7239	18.1411	13.226	35.7658	41.1846	31.3791	1.31177	5.13525e-11	up	--	non-specific lipid-transfer protein 3 [Malus domestica]
MD03G0189300	4.3078	4.7455	4.6797	12.463	15.2279	14.0277	1.51591	5.14745e-11	up	--	protein GRIM REAPER [Malus domestica]
novel.736	5.0343	2.952	5.9714	1.3922	1.4124	1.1168	-1.92072	5.20766e-11	down	K00924 kinase [EC:2.7.1.-] | (RefSeq) LOW QUALITY PROTEIN: receptor protein kinase TMK1-like (A)	lysM domain receptor-like kinase 3 [Pyrus ussuriensis x Pyrus communis]
MD04G0057900	0	0.2378	0.2405	3.7786	3.7375	3.2838	4.39723	5.3943e-11	up	--	protein P21-like [Malus domestica]
novel.2835	3.1352	4.043	3.5522	0.6489	1.3194	1.1279	-1.87995	5.41534e-11	down	--	hypothetical protein DVH24_011785 [Malus domestica]
MD01G0098700	22.5166	29.283	18.6415	57.7832	54.8982	51.4382	1.1358	5.77538e-11	up	K11254 histone H4 | (RefSeq) histone H4 (A)	histone H4 [Vibrio parahaemolyticus]
MD10G0189600	0.3803	0.22	0.3955	1.4455	1.6218	2.046	2.27533	5.81747e-11	up	K01246 DNA-3-methyladenine glycosylase I [EC:3.2.2.20] | (RefSeq) uncharacterized protein LOC103445971 (A)	uncharacterized protein LOC103445971 [Malus domestica]
novel.862	0.7978	1.1107	1.3827	5.129	5.8938	5.6781	2.25356	5.82999e-11	up	--	uncharacterized protein LOC125472065 [Pyrus x bretschneideri]
MD10G0145800	0.4224	0.1629	0.0824	3.5223	3.0573	4.6384	3.9966	5.8975e-11	up	K00799 glutathione S-transferase [EC:2.5.1.18] | (RefSeq) probable glutathione S-transferase isoform X2 (A)	probable glutathione S-transferase isoform X2 [Malus domestica]
novel.2259	1.3791	2.4688	0.2881	30.2596	33.9099	27.4532	4.39086	5.91032e-11	up	--	hypothetical protein DVH24_038709 [Malus domestica]
MD15G0041300	5.1517	3.5829	4.0052	10.9313	10.7026	11.1755	1.28067	6.00587e-11	up	K00485 dimethylaniline monooxygenase (N-oxide forming) / hypotaurine monooxygenase [EC:1.14.13.8 1.8.1.-] | (RefSeq) probable flavin-containing monooxygenase 1 (A)	probable flavin-containing monooxygenase 1 [Malus sylvestris]
novel.3212	0.0558	0.2687	0.0544	2.3247	2.3463	2.5047	4.14738	6.1591e-11	up	--	hypothetical protein C1H46_039144 [Malus baccata]
MD05G0156800	21.1692	14.0465	17.4769	7.3258	7.6538	9.9526	-1.16576	6.39273e-11	down	--	uncharacterized protein LOC103435761 [Malus domestica]
MD08G0020900	511.981	348.663	549.155	253.871	243.869	236.277	-1.02974	6.74504e-11	down	K09060 plant G-box-binding factor | (RefSeq) bZIP transcription factor 16-like (A)	bZIP transcription factor 11-like [Malus sylvestris]
MD02G0032700	2.5708	2.5584	2.7178	1.1648	0.9835	1.3471	-1.25274	6.83737e-11	down	K14510 serine/threonine-protein kinase CTR1 [EC:2.7.11.1] | (RefSeq) CTR1; serine/threonine-protein kinase CTR1 (A)	uncharacterized protein LOC103406888 [Malus domestica]
MD15G0075300	1.1642	0.3607	0.6891	3.2902	3.3944	3.6664	2.14451	6.85089e-11	up	--	patatin-like protein 2 [Malus domestica]
MD12G0112500	9.3695	8.3954	10.228	2.8073	4.3872	4.0071	-1.40883	7.29731e-11	down	--	uncharacterized protein LOC103423410 [Malus domestica]
MD12G0097700	2.6182	2.1514	2.427	6.0993	6.1413	6.4987	1.29535	7.41036e-11	up	K09872 aquaporin PIP | (RefSeq) probable aquaporin PIP2-5 (A)	probable aquaporin PIP2-5 [Malus domestica]
MD09G0031100	5.8349	6.1505	6.6865	2.8745	2.3262	3.2928	-1.2229	7.75079e-11	down	K13430 serine/threonine-protein kinase PBS1 [EC:2.7.11.1] | (RefSeq) probable serine/threonine-protein kinase PBL7 isoform X2 (A)	probable LRR receptor-like serine/threonine-protein kinase At2g28960 [Malus sylvestris]
MD09G0020600	8.3493	6.701	6.2667	3.5671	3.0873	3.4294	-1.16414	7.839e-11	down	--	LOW QUALITY PROTEIN: uncharacterized protein LOC103442207 [Malus domestica]
MD11G0127700	49.943	43.0048	65.4272	26.6981	28.2647	27.7585	-1.02631	8.04903e-11	down	--	heme-binding protein 2-like [Malus domestica]
MD16G0040900	7.0564	5.4902	6.5092	2.8003	3.409	2.7641	-1.17294	8.62203e-11	down	K14431 transcription factor TGA | (RefSeq) transcription factor TGA2.3 (A)	transcription factor TGA2.3 [Malus domestica]
MD01G0087900	0.354	0.8531	0.5177	4.4431	4.0968	4.4175	2.81853	8.80418e-11	up	--	hypothetical protein DVH24_023249 [Malus domestica]
MD04G0061000	1.6126	2.308	1.5721	5.0728	6.0046	5.8945	1.54058	8.99803e-11	up	K15277 solute carrier family 35 (adenosine 3'-phospho 5'-phosphosulfate transporter), member B3 | (RefSeq) UDP-galactose/UDP-glucose transporter 4-like (A)	UDP-galactose/UDP-glucose transporter 4-like [Malus domestica]
MD17G0044700	5.0041	5.1808	6.1433	2.681	2.2098	2.5954	-1.21225	9.30658e-11	down	--	protein FEZ [Malus domestica]
MD06G0095500	10.2367	6.8975	8.7526	18.9152	19.2391	16.9494	1.00433	9.46595e-11	up	K13422 transcription factor MYC2 | (RefSeq) transcription factor MYC2 (A)	transcription factor MYC2-like [Malus domestica]
MD02G0243300	0.4471	0.3879	0.3923	2.3969	2.8976	2.083	2.50226	9.47358e-11	up	K17098 annexin D | (RefSeq) annexin D4-like (A)	annexin D4-like [Malus domestica]
MD06G0023900	9.2926	11.2372	8.73	1.869	1.2798	3.0922	-2.31265	9.70632e-11	down	--	probable 2-oxoglutarate-dependent dioxygenase AOP1.2 [Malus domestica]
MD13G0102400	10.5003	13.4951	9.8524	5.8727	5.1034	5.2904	-1.142	9.7255e-11	down	--	uncharacterized protein LOC103452122 [Malus domestica]
MD09G0006200	2.3231	1.9067	2.9376	0.685	0.7937	0.9185	-1.66824	9.98229e-11	down	K07195 exocyst complex component 7 | (RefSeq) exocyst complex component EXO70A1-like isoform X1 (A)	exocyst complex component EXO70B1 [Malus domestica]
MD11G0191400	4.169	5.5208	4.7101	11.0402	9.9363	10.5992	1.04631	1.01399e-10	up	K13430 serine/threonine-protein kinase PBS1 [EC:2.7.11.1] | (RefSeq) probable serine/threonine-protein kinase PBL7 isoform X2 (A)	receptor-like protein kinase THESEUS 1 [Malus sylvestris]
MD12G0149700	5.4556	5.3165	4.2667	10.7129	12.9679	12.0697	1.16413	1.01619e-10	up	K09841 xanthoxin dehydrogenase [EC:1.1.1.288] | (RefSeq) xanthoxin dehydrogenase-like (A)	short-chain dehydrogenase reductase 2a-like [Malus domestica]
MD06G0060100	1.5845	1.3059	1.3656	3.5172	3.6335	3.5151	1.2404	1.02764e-10	up	K01193 beta-fructofuranosidase [EC:3.2.1.26] | (RefSeq) acid beta-fructofuranosidase 2, vacuolar (A)	acid beta-fructofuranosidase 2, vacuolar [Malus domestica]
MD11G0153300	9.8297	8.077	9.7926	4.7077	3.6167	4.1558	-1.23622	1.03514e-10	down	K14493 gibberellin receptor GID1 [EC:3.-.-.-] | (RefSeq) uncharacterized protein LOC103449094 (A)	probable carboxylesterase 18 [Malus domestica]
MD16G0003700	0.7874	0.7115	0.6956	2.3031	2.3401	2.3949	1.59609	1.03944e-10	up	K01179 endoglucanase [EC:3.2.1.4] | (RefSeq) endoglucanase 5 (A)	endoglucanase 5 [Malus domestica]
MD16G0131000	5.4662	6.674	5.6843	16.5896	19.6295	20.1602	1.57425	1.05903e-10	up	--	CONSTANS-like 3 protein [Tripterygium wilfordii]
MD09G0219700	21.4891	31.1635	18.6851	57.327	57.029	56.6911	1.17684	1.13883e-10	up	--	hypothetical protein C1H46_024815 [Malus baccata]
novel.1953	44.8177	21.8572	42.3929	11.804	10.3284	11.3185	-1.79232	1.15385e-10	down	--	phospholipase A1-IIdelta-like [Pyrus ussuriensis x Pyrus communis]
novel.1042	19.4021	11.4897	18.3871	7.4425	8.0564	7.5553	-1.18369	1.2108e-10	down	K13422 transcription factor MYC2 | (RefSeq) transcription factor MYC2-like (A)	transcription factor MYC2-like [Malus domestica]
MD03G0064000	7.9793	6.8581	7.8763	4.187	3.8896	3.2914	-1.08488	1.21566e-10	down	K13430 serine/threonine-protein kinase PBS1 [EC:2.7.11.1] | (RefSeq) probable serine/threonine-protein kinase PBL7 isoform X2 (A)	calmodulin-binding receptor-like cytoplasmic kinase 2 [Malus domestica]
MD03G0114800	4.8152	5.2522	3.3355	10.1356	12.3183	12.8082	1.31091	1.22035e-10	up	K07198 5'-AMP-activated protein kinase, catalytic alpha subunit [EC:2.7.11.11] | (RefSeq) CBL-interacting serine/threonine-protein kinase 20-like (A)	hypothetical protein C1H46_045522 [Malus baccata]
novel.2872	3.2652	2.5274	3.0386	0.7577	0.6662	0.8231	-2.06002	1.26881e-10	down	--	uncharacterized protein LOC126625667 [Malus sylvestris]
MD15G0341500	2.5134	2.6649	2.6954	7.8418	8.2501	5.5758	1.37395	1.28568e-10	up	K05894 12-oxophytodienoic acid reductase [EC:1.3.1.42] | (RefSeq) putative 12-oxophytodienoate reductase 11 (A)	putative 12-oxophytodienoate reductase 11 [Malus domestica]
MD14G0147800	0.143	0.2067	0	1.551	1.9854	1.2488	3.68944	1.30177e-10	up	K20617 cytochrome P450 family 71 subfamily A | (RefSeq) cytochrome P450 71A1-like (A)	cytochrome P450 71A1-like [Malus domestica]
MD08G0146900	2.2076	1.4948	1.3696	4.083	4.7142	3.9918	1.25082	1.32357e-10	up	K17470 sulfate transporter 1, high-affinity | (RefSeq) sulfate transporter 1.3-like (A)	sulfate transporter 1.3-like [Malus domestica]
MD12G0171800	101.761	79.4398	127.871	228.919	219.632	221.273	1.02702	1.35214e-10	up	K05953 nicotianamine synthase [EC:2.5.1.43] | (RefSeq) LOW QUALITY PROTEIN: nicotianamine synthase-like (A)	nicotianamine synthase-like [Malus sylvestris]
MD12G0071500	8.9305	13.0286	14.3539	2.67	4.6724	3.7147	-1.80489	1.37003e-10	down	K14488 SAUR family protein | (RefSeq) indole-3-acetic acid-induced protein ARG7-like (A)	auxin-responsive protein SAUR68-like [Malus domestica]
MD14G0011500	2.8573	3.9038	3.0763	7.5055	8.8667	6.5524	1.13396	1.46696e-10	up	K03327 multidrug resistance protein, MATE family | (RefSeq) protein DETOXIFICATION 21-like (A)	protein DETOXIFICATION 21-like [Malus domestica]
MD04G0148100	6.8168	7.4534	5.6539	13.4191	15.628	13.8389	1.02064	1.47916e-10	up	K19882 O-palmitoleoyl-L-serine hydrolase [EC:3.1.1.98] | (RefSeq) pectin acetylesterase 12-like isoform X1 (A)	pectin acetylesterase 12-like isoform X5 [Malus sylvestris]
novel.2867	4.0725	4.7728	3.0277	1.6205	1.6522	1.2674	-1.47099	1.53632e-10	down	--	uncharacterized protein LOC114827410 [Malus domestica]
MD10G0236200	451.236	816.288	417.666	240.122	244.525	252.495	-1.2756	1.55013e-10	down	--	uncharacterized protein LOC103446520 [Malus domestica]
MD01G0136800	2.7258	1.672	1.5703	9.0669	7.9254	9.0706	2.04524	1.5542e-10	up	--	uncharacterized protein LOC108169406 [Malus domestica]
novel.2193	0.6205	0.6835	0.4321	4.5256	5.0732	3.3921	2.8181	1.64415e-10	up	--	hypothetical protein DVH24_006691 [Malus domestica]
MD01G0115400	69.6552	44.7106	59.5333	32.1603	29.3128	28.194	-1.04154	1.71431e-10	down	--	uncharacterized protein LOC103444670 [Malus domestica]
MD03G0042400	2.3185	2.3413	2.6192	6.1065	5.4206	6.7662	1.243	1.74136e-10	up	K00487 trans-cinnamate 4-monooxygenase [EC:1.14.14.91] | (RefSeq) trans-cinnamate 4-monooxygenase-like (A)	trans-cinnamate 4-monooxygenase-like [Malus domestica]
MD07G0069600	2.3152	1.8175	2.9552	0.8936	0.7031	0.6751	-1.72995	1.74145e-10	down	K15404 aldehyde decarbonylase [EC:4.1.99.5] | (RefSeq) LOW QUALITY PROTEIN: very-long-chain aldehyde decarbonylase CER1-like (A)	LOW QUALITY PROTEIN: very-long-chain aldehyde decarbonylase CER1-like [Malus domestica]
MD15G0061600	4.9359	4.5293	5.6204	11.3904	10.0367	11.1032	1.02201	1.75861e-10	up	--	strigolactone esterase RMS3-like [Malus domestica]
MD11G0239900	5.0652	6.828	5.1609	2.7221	2.1155	2.3445	-1.33293	1.78917e-10	down	K03444 MFS transporter, SP family, ERD6-like sugar transporter | (RefSeq) sugar transporter ERD6-like 7 isoform X2 (A)	sugar transporter ERD6-like 7 isoform X6 [Malus domestica]
MD03G0122600	4.2889	2.4115	4.0942	0.4562	0	0.5203	-3.55138	1.84974e-10	down	--	putative germin-like protein 9-2 [Malus domestica]
MD15G0045200	14.7785	18.8496	14.4805	6.7957	7.35	8.8172	-1.15243	1.86891e-10	down	K04424 sterile alpha motif and leucine zipper containing kinase AZK [EC:2.7.11.25] | (RefSeq) probable serine/threonine-protein kinase SIS8 (A)	serine/threonine-protein kinase STY46-like, partial [Malus domestica]
MD14G0015300	2.4123	2.4377	2.1242	0.7284	0.4912	0.615	-2.01183	1.87278e-10	down	K01623 fructose-bisphosphate aldolase, class I [EC:4.1.2.13] | (RefSeq) fructose-bisphosphate aldolase 6, cytosolic-like (A)	fructose-bisphosphate aldolase 6, cytosolic-like [Malus domestica]
MD06G0172600	3.1494	2.8108	2.2175	0.4466	0.3927	0.6793	-2.51144	1.8796e-10	down	--	tetraspanin-11 [Malus domestica]
novel.338	1.828	0.6608	1.3366	9.3331	10.3854	11.5959	2.95257	1.92308e-10	up	--	hypothetical protein D8674_003239 [Pyrus ussuriensis x Pyrus communis]
MD02G0161600	10.5981	15.7232	11.3205	26.9759	30.1727	27.6002	1.08444	1.95796e-10	up	--	hypothetical protein C1H46_035344 [Malus baccata]
MD13G0035200	17.5188	31.9374	15.7426	56.8409	56.4787	60.5141	1.33158	2.00729e-10	up	--	universal stress protein A-like protein [Malus domestica]
MD12G0167100	13.4289	11.688	13.2577	6.6536	6.4381	7.1178	-1.01122	2.03097e-10	down	K00430 peroxidase [EC:1.11.1.7] | (RefSeq) peroxidase 5-like (A)	peroxidase 5-like [Malus domestica]
MD05G0012100	24.1437	28.5837	20.0744	12.524	13.5471	12.4253	-1.0038	2.11024e-10	down	K16297 serine carboxypeptidase-like clade II [EC:3.4.16.-] | (RefSeq) serine carboxypeptidase-like 42 (A)	hypothetical protein DVH24_030558 [Malus domestica]
MD10G0127800	5.0387	7.7165	3.4432	14.7859	15.5365	14.9258	1.3989	2.12361e-10	up	--	uncharacterized protein At5g48480 [Malus domestica]
novel.1421	0.7953	1.7522	0.803	3.4561	4.4464	4.0878	1.75247	2.13383e-10	up	--	hypothetical protein DVH24_029871 [Malus domestica]
MD13G0043700	25.904	29.7251	17.718	52.2013	54.1249	53.088	1.03675	2.13721e-10	up	K03574 8-oxo-dGTP diphosphatase [EC:3.6.1.55] | (RefSeq) nudix hydrolase 1-like (A)	nudix hydrolase 1-like [Malus domestica]
MD14G0181500	1.126	1.7056	1.1605	3.8327	4.0617	3.7739	1.46033	2.30837e-10	up	K00012 UDPglucose 6-dehydrogenase [EC:1.1.1.22] | (RefSeq) UDP-glucose 6-dehydrogenase 4-like isoform X2 (A)	UDP-glucose 6-dehydrogenase 4-like isoform X2 [Malus domestica]
MD12G0017800	2.8754	3.4139	3.3503	7.2209	6.9652	7.3805	1.0748	2.36875e-10	up	K01623 fructose-bisphosphate aldolase, class I [EC:4.1.2.13] | (RefSeq) fructose-bisphosphate aldolase 6, cytosolic (A)	fructose-bisphosphate aldolase 6, cytosolic [Malus domestica]
MD10G0181300	12.409	12.6984	9.1147	24.951	26.2532	23.0504	1.03328	2.46762e-10	up	--	hypothetical protein DVH24_021946 [Malus domestica]
MD07G0235200	38.136	59.4992	39.2543	103.137	98.2824	91.7835	1.01477	2.49554e-10	up	K01183 chitinase [EC:3.2.1.14] | (RefSeq) hevamine-A (A)	hevamine-A [Malus domestica]
MD05G0183900	0.2075	0.1111	0.4946	1.8836	1.6302	1.3811	2.4996	2.55093e-10	up	K13430 serine/threonine-protein kinase PBS1 [EC:2.7.11.1] | (RefSeq) serine/threonine-protein kinase PBS1-like (A)	hypothetical protein C1H46_039227 [Malus baccata]
MD07G0182400	15.4098	23.2256	16.662	4.7681	4.4804	5.594	-1.98304	2.5854e-10	down	K23978 isoamyl acetate esterase [EC:3.1.1.112] | (RefSeq) GDSL esterase/lipase CPRD49-like (A)	GDSL esterase/lipase CPRD49-like [Malus domestica]
MD06G0093400	8.7846	6.2211	7.5738	16.2211	17.9056	15.6601	1.05531	2.78231e-10	up	--	mavicyanin [Malus domestica]
MD10G0233500	2.3322	2.5956	2.4612	1.1252	0.769	0.9201	-1.47867	2.88366e-10	down	K13420 LRR receptor-like serine/threonine-protein kinase FLS2 [EC:2.7.11.1] | (RefSeq) probable LRR receptor-like serine/threonine-protein kinase At3g47570 (A)	LRR receptor-like serine/threonine-protein kinase EFR [Malus domestica]
MD16G0056600	2.2577	2.9016	3.2218	0.8631	1.0465	0.8711	-1.68025	2.93923e-10	down	--	uncharacterized protein LOC103402838 [Malus domestica]
MD08G0055800	0.5548	0.7487	0.5949	2.4548	3.7822	3.8768	2.32512	2.98558e-10	up	--	hypothetical protein DVH24_020461 [Malus domestica]
MD17G0197100	6.6497	5.1771	5.1364	11.7955	13.8628	12.0427	1.06734	3.11071e-10	up	--	protein LIGHT-DEPENDENT SHORT HYPOCOTYLS 10-like [Malus domestica]
MD15G0242100	2.8186	3.6083	3.4134	1.3866	1.6309	1.4106	-1.23936	3.13026e-10	down	K13415 protein brassinosteroid insensitive 1 [EC:2.7.10.1 2.7.11.1] | (RefSeq) uncharacterized protein LOC103413440 isoform X1 (A)	probable disease resistance protein At5g66890 [Malus domestica]
MD01G0113800	6.5283	4.0817	5.1604	18.3166	15.5927	17.7608	1.62874	3.22291e-10	up	K13691 pathogen-inducible salicylic acid glucosyltransferase [EC:2.4.1.-] | (RefSeq) UDP-glycosyltransferase 74F2-like (A)	UDP-glycosyltransferase 76F1-like [Malus domestica]
MD04G0128800	4.1614	4.6308	2.6387	9.5865	9.2259	8.8377	1.19129	3.25576e-10	up	K03320 ammonium transporter, Amt family | (RefSeq) ammonium transporter 2-like (A)	ammonium transporter 2-like [Malus domestica]
MD08G0202300	0.354	0.4692	0	11.8231	13.0352	11.191	5.37603	3.42397e-10	up	--	putative methyltransferase DDB_G0268948 [Malus domestica]
MD05G0306100	9.722	7.7324	13.2072	4.2945	4.9855	4.7069	-1.22236	3.72704e-10	down	--	E3 ubiquitin-protein ligase WAV3-like [Malus domestica]
novel.3634	8.1656	6.2415	8.268	3.8764	3.4484	4.0997	-1.07555	3.75319e-10	down	--	uncharacterized protein LOC114822871 [Malus domestica]
MD12G0099400	1.9777	1.7758	2.3771	5.0025	4.9481	4.6879	1.16858	3.99033e-10	up	K08472 mlo protein | (RefSeq) MLO-like protein 6 (A)	MLO-like protein 6 [Malus domestica]
MD05G0156400	2.1923	1.8766	1.6588	5.1786	4.3236	3.7836	1.13031	4.01426e-10	up	K00924 kinase [EC:2.7.1.-] | (RefSeq) receptor protein kinase CLAVATA1-like (A)	MDIS1-interacting receptor like kinase 1, partial [Malus domestica]
MD04G0106200	0.2899	0.1956	0.3957	1.653	1.6838	1.4472	2.35406	4.02417e-10	up	K13418 somatic embryogenesis receptor kinase 1 [EC:2.7.10.1 2.7.11.1] | (RefSeq) LOW QUALITY PROTEIN: somatic embryogenesis receptor kinase 2 (A)	hypothetical protein DVH24_026723 [Malus domestica]
MD14G0009200	8.3239	7.0944	8.7415	4.2746	3.8102	4.6894	-1.00593	4.16332e-10	down	--	protein PNS1-like [Malus domestica]
MD17G0198000	2.6999	2.2393	2.2649	0.4808	0.3699	0.2089	-2.85255	4.24153e-10	down	K16292 KDEL-tailed cysteine endopeptidase [EC:3.4.22.-] | (RefSeq) vignain (A)	senescence-specific cysteine protease SAG39-like [Pyrus x bretschneideri]
MD17G0110700	2.3709	1.5482	2.1623	0.3254	0.6115	0.3181	-2.36376	4.26742e-10	down	K13691 pathogen-inducible salicylic acid glucosyltransferase [EC:2.4.1.-] | (RefSeq) UDP-glycosyltransferase 74F2-like (A)	7-deoxyloganetin glucosyltransferase-like [Malus domestica]
MD01G0150000	2.301	2.9004	2.9335	0.8133	1.013	0.8246	-1.70544	4.2829e-10	down	K01534 Zn2+/Cd2+-exporting ATPase [EC:7.2.2.12 7.2.2.21] | (RefSeq) putative inactive cadmium/zinc-transporting ATPase HMA3 isoform X1 (A)	putative inactive cadmium/zinc-transporting ATPase HMA3 isoform X1 [Malus domestica]
MD10G0272800	5.155	3.0075	1.4548	13.0439	14.0438	12.9784	1.97971	4.29522e-10	up	--	uncharacterized protein LOC126586974 [Malus sylvestris]
MD14G0216100	4.6944	4.4996	4.73	2.6332	2.0748	2.029	-1.13337	4.31857e-10	down	K13415 protein brassinosteroid insensitive 1 [EC:2.7.10.1 2.7.11.1] | (RefSeq) systemin receptor SR160 (A)	probable leucine-rich repeat receptor-like protein kinase At1g68400 [Malus domestica]
MD06G0075500	2.5343	2.6755	3.2943	11.8094	9.5479	9.1362	1.75532	4.39999e-10	up	--	late embryogenesis abundant protein At1g64065-like [Malus domestica]
novel.4540	8.8143	5.3348	11.191	1.221	0.5176	1.3642	-3.11766	4.56879e-10	down	--	--
MD09G0195500	21.1349	21.6283	15.9092	10.125	9.1564	11.5488	-1.0121	4.57056e-10	down	K09510 DnaJ homolog subfamily B member 4 | (RefSeq) dnaJ homolog subfamily B member 13 (A)	chaperone protein dnaJ 8, chloroplastic-like isoform X1 [Malus domestica]
MD15G0138500	36.2899	21.1672	34.998	14.7323	14.3662	14.6475	-1.16724	5.03153e-10	down	K01183 chitinase [EC:3.2.1.14] | (RefSeq) class V chitinase CHIT5b-like (A)	class V chitinase CHIT5b-like [Malus domestica]
MD03G0126000	380.799	229.48	435.363	155.359	164.629	172.088	-1.17727	5.0419e-10	down	K12581 CCR4-NOT transcription complex subunit 7/8 | (RefSeq) probable CCR4-associated factor 1 homolog 11 (A)	probable CCR4-associated factor 1 homolog 11 [Malus domestica]
MD10G0193000	44.5704	27.8516	38.8261	72.3182	82.1574	82.4049	1.00345	5.0721e-10	up	--	VQ motif-containing protein 22 [Malus domestica]
MD10G0285600	6.8356	9.4467	6.3028	15.3822	16.7744	15.8951	1.00389	5.18184e-10	up	K10047 inositol-phosphate phosphatase / L-galactose 1-phosphate phosphatase [EC:3.1.3.25 3.1.3.93] | (RefSeq) inositol-phosphate phosphatase-like (A)	inositol-phosphate phosphatase-like [Malus domestica]
MD10G0268800	7.8406	15.1152	10.0031	3.7065	3.3403	3.7848	-1.69118	5.41508e-10	down	--	late embryogenesis abundant protein At1g64065-like [Malus domestica]
MD01G0042000	1.6473	1.4263	1.742	3.7536	4.3237	4.0414	1.24492	5.4273e-10	up	--	hypothetical protein C1H46_016737 [Malus baccata]
MD14G0168600	0	0	0	1.2831	1.6922	1.4153	7.62813	5.49062e-10	up	--	uncharacterized protein LOC103401358 [Malus domestica]
MD17G0238600	18.9238	16.4045	16.3441	7.3488	8.0171	8.3469	-1.20896	5.49522e-10	down	--	hypothetical protein DVH24_030704 [Malus domestica]
MD04G0017300	0.2315	0.2975	0.6019	2.0028	2.2408	2.1507	2.40803	5.5405e-10	up	K13691 pathogen-inducible salicylic acid glucosyltransferase [EC:2.4.1.-] | (RefSeq) UDP-glycosyltransferase 74F2-like (A)	UDP-glycosyltransferase 75C1-like [Malus domestica]
MD15G0080500	5.0184	4.1259	4.2089	8.5718	10.7146	9.4855	1.02189	5.63415e-10	up	--	GATA transcription factor 12 [Malus domestica]
MD07G0176900	12.9759	10.0926	15.0565	6.3639	6.8612	5.8796	-1.08508	5.74176e-10	down	K19747 BAHD acyltransferase [EC:2.3.1.-] | (RefSeq) BAHD acyltransferase DCR isoform X1 (A)	uncharacterized acetyltransferase At3g50280 [Malus domestica]
MD01G0029500	1.1294	1.2338	0.6239	5.4138	3.0735	3.5391	1.9282	5.85162e-10	up	K00083 cinnamyl-alcohol dehydrogenase [EC:1.1.1.195] | (RefSeq) probable mannitol dehydrogenase isoform X1 (A)	probable mannitol dehydrogenase [Malus domestica]
MD16G0200000	3.8077	3.9761	2.0328	8.4857	8.5842	9.6915	1.36421	5.89194e-10	up	--	uncharacterized protein LOC103417274 [Malus domestica]
MD08G0147400	2.5751	2.5379	2.5951	5.4903	6.3072	5.3677	1.06858	5.93399e-10	up	--	glucan 1,3-beta-glucosidase A-like [Malus domestica]
MD12G0117600	1.8298	1.8675	0.8395	6.7776	6.7038	7.0739	2.09672	5.93476e-10	up	--	elicitor-responsive protein 1-like [Malus domestica]
MD10G0238400	3.1904	3.135	3.3822	6.5893	6.674	7.4987	1.0103	6.17179e-10	up	--	GDSL esterase/lipase At1g28600-like [Malus sylvestris]
MD06G0195200	8.2209	10.6701	8.094	19.3235	18.6337	21.0588	1.04304	6.38121e-10	up	K14379 tartrate-resistant acid phosphatase type 5 [EC:3.1.3.2] | (RefSeq) purple acid phosphatase 3-like (A)	purple acid phosphatase 8-like [Malus sylvestris]
MD03G0079900	0	0	0	0.5952	1.3084	1.1423	7.67673	6.85518e-10	up	--	hypothetical protein DVH24_038691 [Malus domestica]
MD10G0168400	26.3213	16.3259	26.2411	10.6727	11.096	11.653	-1.13135	7.13881e-10	down	--	LOW QUALITY PROTEIN: NAC domain-containing protein 21/22 [Malus domestica]
MD13G0124200	6.0854	5.2845	6.0931	1.8193	2.6763	2.4172	-1.42353	7.24843e-10	down	K05658 ATP-binding cassette, subfamily B (MDR/TAP), member 1 [EC:7.6.2.2] | (RefSeq) ABC transporter B family member 11-like (A)	ABC transporter B family member 11-like isoform X7 [Malus sylvestris]
MD17G0112000	0.7163	0.6617	0.6402	2.0826	2.7382	2.3092	1.7349	7.43977e-10	up	K13691 pathogen-inducible salicylic acid glucosyltransferase [EC:2.4.1.-] | (RefSeq) UDP-glycosyltransferase 74F2-like (A)	UDP-glycosyltransferase 82A1-like [Malus domestica]
MD04G0027600	22.3363	27.2824	23.1057	57.7441	51.0884	45.5325	1.0002	7.52719e-10	up	--	putative lipid-transfer protein DIR1 [Malus domestica]
novel.2962	9.4883	7.8305	9.1574	5.3195	3.8727	4.4351	-1.04377	7.6766e-10	down	--	hypothetical protein C1H46_040821 [Malus baccata]
novel.1717	2.722	1.4897	2.898	0.9893	0.9375	0.9903	-1.37377	7.75824e-10	down	K03070 preprotein translocase subunit SecA [EC:7.4.2.8] | (RefSeq) LOW QUALITY PROTEIN: protein translocase subunit SECA2, chloroplastic (A)	hypothetical protein C1H46_001652 [Malus baccata]
MD01G0131600	6.372	5.7808	8.9528	15.0303	17.4694	15.747	1.10354	7.89453e-10	up	K00430 peroxidase [EC:1.11.1.7] | (RefSeq) peroxidase P7-like (A)	peroxidase P7-like [Malus domestica]
MD12G0049700	5.3383	5.4315	4.8574	11.6589	12.4306	10.609	1.06513	7.98482e-10	up	--	late embryogenesis abundant protein 46 [Malus domestica]
MD11G0019800	13.8937	13.5662	14.4247	4.299	4.556	5.7041	-1.61038	8.41579e-10	down	K01188 beta-glucosidase [EC:3.2.1.21] | (RefSeq) cyanogenic beta-glucosidase-like isoform X2 (A)	beta-glucosidase 13-like [Malus sylvestris]
MD02G0102400	0.3913	0.5657	0.445	3.4403	2.7991	2.821	2.60454	8.43083e-10	up	K20547 basic endochitinase B [EC:3.2.1.14] | (RefSeq) endochitinase-like (A)	endochitinase-like [Malus domestica]
MD03G0004800	0.9093	0.9688	0.8398	2.5249	2.3363	2.9861	1.4441	8.46441e-10	up	--	LOW QUALITY PROTEIN: IQ domain-containing protein IQM2 [Malus domestica]
MD11G0051600	0.5066	0.4557	0.5926	1.8678	3.4108	2.079	2.15403	8.53598e-10	up	K23279 gallate 1-beta-glucosyltransferase [EC:2.4.1.136] | (RefSeq) putative UDP-glucose glucosyltransferase (A)	UDP-glycosyltransferase 87A1-like [Malus domestica]
MD11G0155200	2.2578	2.749	2.1548	4.6311	6.3009	5.536	1.11467	8.78522e-10	up	--	hypothetical protein C1H46_037057 [Malus baccata]
MD05G0292400	3.0756	3.0492	2.4415	7.6268	7.8766	6.031	1.24512	8.81481e-10	up	--	probable F-box protein At4g22030 [Malus domestica]
novel.4040	7.5764	7.1012	7.6311	3.9536	3.523	3.9698	-1.04873	9.19639e-10	down	K02183 calmodulin | (RefSeq) probable calcium-binding protein CML45 (A)	probable calcium-binding protein CML45 [Malus domestica]
MD15G0172100	1.4352	1.6461	2.0722	3.942	3.8685	3.9749	1.10504	9.45417e-10	up	K00924 kinase [EC:2.7.1.-] | (RefSeq) receptor-like protein kinase HSL1 isoform X1 (A)	receptor-like protein kinase 5 [Malus domestica]
novel.4797	2.5626	2.0467	1.7845	5.981	5.8543	4.7815	1.29427	9.46406e-10	up	K15803 (-)-germacrene D synthase [EC:4.2.3.75] | (RefSeq) (-)-alpha-pinene synthase-like (A)	(-)-alpha-pinene synthase-like [Malus domestica]
MD10G0190000	0.9591	0.7637	0.6911	2.6614	3.4046	3.0182	1.82756	9.86361e-10	up	K00430 peroxidase [EC:1.11.1.7] | (RefSeq) peroxidase 7-like (A)	peroxidase 7-like [Malus domestica]
MD04G0171000	1.9253	1.7073	1.2763	4.9147	6.2223	7.3035	1.82509	9.8701e-10	up	K22736 vacuolar iron transporter family protein | (RefSeq) vacuolar iron transporter homolog 4-like (A)	vacuolar iron transporter homolog 4-like [Malus domestica]
MD02G0119800	5.2622	2.9636	3.9773	9.559	11.6944	10.8212	1.30945	1.00522e-09	up	--	dehydrin Xero 1 [Malus domestica]
MD10G0216300	1.6715	2.129	1.9205	5.7907	5.5769	5.7607	1.49489	1.01398e-09	up	--	uncharacterized protein LOC103435024 [Malus domestica]
MD15G0158800	122.228	90.8139	156.953	62.9688	60.7136	66.5847	-1.04916	1.0212e-09	down	K14494 DELLA protein | (RefSeq) DELLA protein GAI-like (A)	protein SLENDER RICE1-LIKE 1-like [Malus sylvestris]
MD09G0045900	4.5963	3.9168	3.5069	10.5429	10.0357	9.1437	1.22192	1.02471e-09	up	--	gibberellin-regulated protein 6-like [Malus domestica]
MD05G0014400	62.5136	35.5844	66.2985	25.6624	23.179	25.019	-1.24269	1.02973e-09	down	K20725 MAP kinase substrate 1 | (RefSeq) protein MKS1-like (A)	protein MKS1-like [Malus domestica]
MD17G0243900	11.1301	10.4247	12.0792	5.5395	2.828	3.1447	-1.63292	1.04012e-09	down	K00799 glutathione S-transferase [EC:2.5.1.18] | (RefSeq) probable glutathione S-transferase (A)	probable glutathione S-transferase [Malus domestica]
MD17G0010600	2.4907	3.4983	2.7057	6.6305	6.4386	7.1929	1.13398	1.06157e-09	up	--	F-box/kelch-repeat protein At3g27150-like [Malus domestica]
novel.1439	2.4891	1.6315	2.184	0.3812	0.419	0.3727	-2.51206	1.06716e-09	down	--	hypothetical protein DVH24_003647 [Malus domestica]
MD08G0078200	0.2971	0.5727	0.531	2.191	2.3755	4.2841	2.56888	1.06945e-09	up	--	hypothetical protein C1H46_015171, partial [Malus baccata]
MD13G0174900	3.0822	2.5731	3.3	7.2359	6.6012	5.9525	1.05771	1.08462e-09	up	--	LOW QUALITY PROTEIN: protein IQ-DOMAIN 14 [Malus domestica]
MD12G0175700	0.0681	0.082	0.0996	0.5793	0.7878	0.7221	2.976	1.08621e-09	up	K01115 phospholipase D1/2 [EC:3.1.4.4] | (RefSeq) phospholipase D zeta 1-like (A)	phospholipase D zeta 1-like [Malus domestica]
MD17G0200200	1.4296	1.7375	1.3332	4.866	4.6037	5.9983	1.69514	1.12254e-09	up	K19038 E3 ubiquitin-protein ligase ATL41 [EC:2.3.2.27] | (RefSeq) E3 ubiquitin-protein ligase ATL41-like (A)	E3 ubiquitin-protein ligase ATL41-like [Malus domestica]
MD01G0151200	12.2073	26.1204	9.2001	114.04	103.399	103.787	2.67651	1.13333e-09	up	K01689 enolase [EC:4.2.1.11] | (RefSeq) enolase (A)	putative phosphopyruvate hydratase [Helianthus annuus]
MD05G0148400	1.158	1.3115	1.5805	4.631	3.606	3.3234	1.4261	1.18234e-09	up	K01728 pectate lyase [EC:4.2.2.2] | (RefSeq) probable pectate lyase 8 (A)	probable pectate lyase 8 [Malus domestica]
novel.3138	0	0	0	2.5067	1.9351	3.168	7.52882	1.19422e-09	up	--	hypothetical protein DVH24_011909 [Malus domestica]
MD14G0089700	7.1068	9.322	7.3571	3.6782	2.9599	2.8647	-1.40957	1.21332e-09	down	K00432 glutathione peroxidase [EC:1.11.1.9] | (RefSeq) probable phospholipid hydroperoxide glutathione peroxidase isoform X1 (A)	probable phospholipid hydroperoxide glutathione peroxidase isoform X1 [Malus domestica]
MD07G0062100	7.7941	5.5713	7.1147	3.2788	3.4888	3.6184	-1.06579	1.21813e-09	down	K01051 pectinesterase [EC:3.1.1.11] | (RefSeq) pectinesterase-like (A)	probable pectinesterase/pectinesterase inhibitor 51 [Malus domestica]
MD17G0206000	6.0081	7.5287	3.8659	17.3821	18.2043	14.6948	1.4467	1.31241e-09	up	--	signaling peptide TAXIMIN 2 [Malus domestica]
MD09G0231600	8.2189	10.7058	7.2187	3.4023	3.6145	3.6959	-1.37199	1.31528e-09	down	--	uncharacterized protein LOC126634276 [Malus sylvestris]
MD09G0029400	4.4694	8.4366	4.2483	15.5925	14.7018	14.9345	1.3149	1.35704e-09	up	K18980 2-methylene-furan-3-one reductase [EC:1.3.1.105] | (RefSeq) 2-methylene-furan-3-one reductase-like (A)	2-methylene-furan-3-one reductase-like [Malus domestica]
MD08G0033200	13.6196	8.4575	15.2888	5.4881	5.7315	5.7196	-1.2302	1.40157e-09	down	K14491 two-component response regulator ARR-B family | (RefSeq) LOW QUALITY PROTEIN: two-component response regulator ARR1-like (A)	probable transcription factor KAN4 [Malus domestica]
MD03G0075700	0.0347	0	0.0338	2.1243	2.0136	1.9615	6.40234	1.41288e-09	up	K08248 (R)-mandelonitrile lyase [EC:4.1.2.10] | (RefSeq) (R)-mandelonitrile lyase 3-like isoform X1 (A)	(R)-mandelonitrile lyase 3-like isoform X1 [Malus domestica]
novel.617	95.6587	50.406	89.8837	27.7526	35.1184	36.834	-1.33136	1.4258e-09	down	--	hypothetical protein DVH24_006757 [Malus domestica]
MD06G0069000	0	0.0768	0	2.1704	2.6499	2.2214	6.40988	1.46792e-09	up	K11153 retinol dehydrogenase 12 [EC:1.1.1.300] | (RefSeq) short-chain dehydrogenase TIC 32, chloroplastic (A)	hypothetical protein DVH24_008077 [Malus domestica]
MD04G0189900	0.0863	0.1941	0.1402	1.1261	1.4771	0.9813	2.99931	1.50688e-09	up	K13430 serine/threonine-protein kinase PBS1 [EC:2.7.11.1] | (RefSeq) probable serine/threonine-protein kinase PBL7 isoform X2 (A)	putative wall-associated receptor kinase-like 16 [Malus domestica]
MD05G0273500	0.8234	1.0242	0.5697	2.7801	2.1686	3.1158	1.6541	1.51782e-09	up	K03885 NADH:quinone reductase (non-electrogenic) [EC:1.6.5.9] | (RefSeq) external alternative NAD(P)H-ubiquinone oxidoreductase B2, mitochondrial-like (A)	external alternative NAD(P)H-ubiquinone oxidoreductase B2, mitochondrial-like [Malus domestica]
MD13G0229000	4.2451	4.345	2.8586	7.8203	9.7611	10.0122	1.1847	1.52623e-09	up	K14504 xyloglucan:xyloglucosyl transferase TCH4 [EC:2.4.1.207] | (RefSeq) xyloglucan endotransglucosylase/hydrolase protein 22-like (A)	xyloglucan endotransglucosylase/hydrolase protein 24-like [Malus sylvestris]
MD03G0239300	0.1793	0.5184	0.1748	2.034	2.4645	3.1817	3.04643	1.59234e-09	up	--	proline-rich protein 3-like [Malus domestica]
novel.453	4.3971	2.3735	5.1442	0.9978	1.0856	0.7316	-2.17094	1.66397e-09	down	--	transcriptional regulator TAC1 [Malus domestica]
MD17G0008200	1.2519	1.7071	1.9349	4.313	4.3175	4.1151	1.29223	1.68766e-09	up	--	uncharacterized protein LOC103404165 [Malus domestica]
MD16G0050600	30.6774	18.4024	23.6939	12.393	12.4336	13.2808	-1.01918	1.70299e-09	down	K15639 PHYB activation tagged suppressor 1 [EC:1.14.-.-] | (RefSeq) cytochrome P450 734A1 (A)	hypothetical protein C1H46_030852 [Malus baccata]
MD13G0219800	8.5068	4.8408	7.9936	3.0524	1.7252	2.5153	-1.635	1.8228e-09	down	--	uncharacterized protein LOC103410145 isoform X2 [Malus domestica]
MD07G0254000	13.8273	16.4239	10.6104	26.644	29.2072	32.3572	1.02557	1.87698e-09	up	--	uncharacterized protein LOC103439982 [Malus domestica]
MD09G0220100	0	0	0	1.2622	2.454	1.5319	7.48061	1.96388e-09	up	--	hypothetical protein DVH24_035288 [Malus domestica]
MD10G0145500	8.3686	5.4976	7.3792	2.9935	2.961	3.0597	-1.3227	1.99154e-09	down	K02693 photosystem I subunit IV | (RefSeq) photosystem I reaction center subunit IV B, chloroplastic (A)	photosystem I reaction center subunit IV B, chloroplastic [Malus sylvestris]
MD08G0044800	38.2935	23.1311	42.1114	12.86	17.5331	13.8471	-1.31624	2.02988e-09	down	--	VQ motif-containing protein 11-like [Malus domestica]
MD07G0076800	24.9458	20.7954	35.0864	13.7838	13.202	14.2891	-1.05944	2.03144e-09	down	--	uncharacterized protein LOC103445065 [Malus domestica]
MD13G0095800	1.3791	1.0255	1.4598	3.487	3.8138	4.3925	1.5113	2.15442e-09	up	K14493 gibberellin receptor GID1 [EC:3.-.-.-] | (RefSeq) gibberellin receptor GID1C-like (A)	probable carboxylesterase 11 [Malus domestica]
novel.2893	13.3451	14.0626	10.8052	4.6192	5.5208	6.0214	-1.32611	2.16003e-09	down	--	hypothetical protein DVH24_007986 [Malus domestica]
MD11G0104900	14.2043	7.9335	9.4477	2.3722	3.9106	2.8714	-1.87156	2.19199e-09	down	--	NAC transcription factor NAM-B2-like [Malus domestica]
MD10G0156900	6.0358	9.878	6.9427	16.8489	16.8848	16.2198	1.042	2.25415e-09	up	K05765 cofilin | (RefSeq) actin-depolymerizing factor (A)	actin-depolymerizing factor [Malus domestica]
MD12G0168400	3.1463	3.3501	3.531	6.911	7.7595	6.9393	1.02066	2.36405e-09	up	--	GDSL esterase/lipase At1g09390 [Malus domestica]
MD01G0173200	15.8625	10.954	21.1964	6.6481	7.7381	6.7294	-1.27557	2.39812e-09	down	K13425 WRKY transcription factor 22 | (RefSeq) probable WRKY transcription factor 27 (A)	probable WRKY transcription factor 27 [Malus domestica]
MD08G0183600	2.0981	2.1945	2.4371	0.6837	0.4884	0.557	-2.04766	2.50477e-09	down	--	hypothetical protein DVH24_033312 [Malus domestica]
MD03G0011500	2.563	4.9411	2.8971	9.3559	10.0669	8.1581	1.32107	2.65665e-09	up	K00430 peroxidase [EC:1.11.1.7] | (RefSeq) peroxidase A2-like isoform X1 (A)	peroxidase A2-like isoform X2 [Malus domestica]
MD03G0241800	23.6742	18.6461	31.3311	12.6802	12.7552	12.7011	-1.03912	2.65984e-09	down	K12199 vacuolar protein sorting-associated protein VTA1 | (RefSeq) protein HOMOLOG OF MAMMALIAN LYST-INTERACTING PROTEIN 5-like (A)	protein HOMOLOG OF MAMMALIAN LYST-INTERACTING PROTEIN 5-like [Malus domestica]
MD16G0037100	1.3667	1.4187	1.1958	3.2503	3.9228	3.9066	1.39078	2.69271e-09	up	K01054 acylglycerol lipase [EC:3.1.1.23] | (RefSeq) caffeoylshikimate esterase-like (A)	caffeoylshikimate esterase-like [Malus domestica]
MD14G0049100	6.9962	3.2684	7.9087	2.1914	1.6979	1.6068	-1.81414	2.782e-09	down	--	hypothetical protein DVH24_019442 [Malus domestica]
MD11G0050800	1.2986	1.2113	1.3068	3.4575	4.0898	3.8334	1.48987	2.82484e-09	up	K00430 peroxidase [EC:1.11.1.7] | (RefSeq) peroxidase 4-like (A)	peroxidase 4-like [Malus domestica]
MD03G0075400	0.0707	0.0681	0.1033	1.0222	1.6059	1.1464	3.87417	2.85005e-09	up	K23136 fraxetin 5-hydroxylase [EC:1.14.14.164] | (RefSeq) xanthotoxin 5-hydroxylase CYP82C4-like (A)	cytochrome P450 CYP82D47-like [Malus domestica]
MD16G0096900	2.3926	2.9651	2.9157	0.9089	0.9349	0.8175	-1.72384	3.09089e-09	down	K13065 shikimate O-hydroxycinnamoyltransferase [EC:2.3.1.133] | (RefSeq) vinorine synthase-like (A)	vinorine synthase-like [Malus domestica]
MD16G0021900	12.6571	11.5825	13.2767	3.4083	5.6636	3.8653	-1.62327	3.1e-09	down	--	rapid alkalinization factor-like [Malus domestica]
MD04G0129800	3.4847	3.7661	3.9807	1.6473	1.6294	1.6398	-1.27875	3.11071e-09	down	K14494 DELLA protein | (RefSeq) DELLA protein GAI-like (A)	scarecrow-like protein 26 [Malus domestica]
novel.110	86.0354	49.058	148.8	14.5467	15.4698	16.4062	-2.70651	3.20611e-09	down	--	circumsporozoite protein-like [Malus domestica]
novel.524	0.5469	0.5077	0.6221	1.2927	1.415	1.3987	1.20542	3.21609e-09	up	--	uncharacterized protein LOC108174535 [Malus domestica]
MD11G0248700	2.8112	2.509	1.7256	8.0622	6.4409	5.7167	1.43849	3.24326e-09	up	K00799 glutathione S-transferase [EC:2.5.1.18] | (RefSeq) glutathione S-transferase F13-like (A)	glutathione S-transferase F13-like [Malus domestica]
MD15G0301900	11.7133	7.0754	12.333	23.9209	27.2096	23.1918	1.16823	3.30866e-09	up	K09286 EREBP-like factor | (RefSeq) ethylene-responsive transcription factor ERF010 (A)	ethylene-responsive transcription factor ERF014 [Malus domestica]
novel.2162	2.0092	2.0443	1.3059	0.0475	0.2818	0.2322	-3.33572	3.34521e-09	down	--	uncharacterized protein LOC126603092 [Malus sylvestris]
MD10G0033600	6.6682	4.6991	5.5176	2.1457	2.4996	2.0511	-1.41982	3.36983e-09	down	K05909 laccase [EC:1.10.3.2] | (RefSeq) LOW QUALITY PROTEIN: putative laccase-1 (A)	LOW QUALITY PROTEIN: putative laccase-1 [Malus domestica]
MD03G0138300	3.5574	3.3301	2.6345	6.7235	7.2549	6.6588	1.03144	3.54144e-09	up	K00830 alanine-glyoxylate transaminase / serine-glyoxylate transaminase / serine-pyruvate transaminase [EC:2.6.1.44 2.6.1.45 2.6.1.51] | (RefSeq) serine--glyoxylate aminotransferase (A)	serine--glyoxylate aminotransferase [Malus domestica]
MD16G0108000	3.9825	6.9098	4.1414	15.8143	19.4411	23.8544	1.8872	3.68257e-09	up	--	uncharacterized protein LOC103425537 [Malus domestica]
MD03G0231800	2.8986	2.4653	2.161	7.0367	7.6059	8.0143	1.50589	3.70059e-09	up	K00799 glutathione S-transferase [EC:2.5.1.18] | (RefSeq) glutathione S-transferase F13-like (A)	glutathione S-transferase F13-like [Malus domestica]
novel.1297	2.1787	1.766	1.8344	0.5056	0.125	0.3295	-2.67487	3.79968e-09	down	K05391 cyclic nucleotide gated channel, plant | (RefSeq) cyclic nucleotide-gated ion channel 1-like (A)	hypothetical protein DVH24_022434 [Malus domestica]
MD07G0093400	6.6716	6.2011	6.9223	3.3656	3.329	2.894	-1.13237	3.82922e-09	down	--	zinc finger protein ZAT9-like [Malus domestica]
MD03G0209600	7.0517	11.6911	8.1581	21.4414	20.3375	21.0408	1.13713	3.82944e-09	up	--	hypothetical protein DVH24_002915 [Malus domestica]
MD08G0129400	59.0215	44.4966	79.6794	31.9934	30.3465	31.386	-1.05677	3.87797e-09	down	--	homeobox protein knotted-1-like 3 isoform X2 [Malus domestica]
novel.4313	1.6767	1.6551	1.5952	3.9536	3.2815	3.6804	1.06228	3.93339e-09	up	--	zinc finger protein 43-like [Malus domestica]
novel.4496	3.8985	4.3543	3.8611	1.3691	1.25	1.4414	-1.66268	3.9855e-09	down	K01868 threonyl-tRNA synthetase [EC:6.1.1.3] | (RefSeq) LOW QUALITY PROTEIN: threonine--tRNA ligase, chloroplastic/mitochondrial 2-like (A)	hypothetical protein C1H46_023182 [Malus baccata]
MD08G0188100	15.0043	9.9045	15.6524	6.1601	5.7	6.9454	-1.19634	3.98876e-09	down	K14493 gibberellin receptor GID1 [EC:3.-.-.-] | (RefSeq) uncharacterized protein LOC103449094 (A)	hypothetical protein DVH24_033264 [Malus domestica]
MD03G0157100	0.566	1.0912	0.6898	3.7328	3.7518	3.7083	2.1646	4.0211e-09	up	--	dormancy-associated protein 2-like isoform X2 [Malus sylvestris]
MD09G0089500	6.4868	6.1534	8.0305	3.2417	1.9499	3.1693	-1.39277	4.11392e-09	down	K14494 DELLA protein | (RefSeq) DELLA protein GAI-like (A)	scarecrow-like protein 32 [Malus sylvestris]
MD08G0055100	6.8063	7.4785	7.9764	4.2012	2.7901	3.9313	-1.11343	4.11597e-09	down	K20771 carlactone C-19 oxidase [EC:1.14.-.-] | (RefSeq) cytochrome P450 711A1-like (A)	cytochrome P450 711A1-like [Malus domestica]
MD15G0050000	22.1614	18.2534	28.0642	11.0251	10.7078	13.1688	-1.06114	4.12808e-09	down	K03676 glutaredoxin 3 | (RefSeq) monothiol glutaredoxin-S2 (A)	glutaredoxin-C6 [Malus domestica]
MD06G0023100	7.2383	5.9568	6.5574	3.6606	2.8162	3.5789	-1.05922	4.19858e-09	down	--	UV-B-induced protein At3g17800, chloroplastic [Malus domestica]
novel.3940	9.0513	6.931	12.0494	4.3397	3.9251	4.9499	-1.17433	4.26187e-09	down	K14494 DELLA protein | (RefSeq) DELLA protein GAI-like (A)	scarecrow-like protein 32 [Malus sylvestris]
MD07G0060300	2.2653	2.0074	2.3866	5.4096	4.828	5.684	1.17158	4.44891e-09	up	K14003 prolactin regulatory element-binding protein | (RefSeq) SEC12-like protein 1 (A)	SEC12-like protein 1 [Malus domestica]
MD10G0127200	2.3423	2.6206	2.202	5.1963	5.9494	6.159	1.18596	4.44949e-09	up	--	uncharacterized protein LOC103429558 [Malus domestica]
MD01G0108800	27.1832	11.571	30.4667	7.6821	7.7655	7.593	-1.67693	4.68243e-09	down	--	L-type lectin-domain containing receptor kinase S.4-like [Malus domestica]
novel.3380	10.3914	16.8551	11.6678	25.1241	30.0379	30.7038	1.05531	4.92944e-09	up	--	uncharacterized protein LOC103428127 [Malus domestica]
MD13G0149200	2.8492	2.4149	2.3946	6.27	6.0364	6.4569	1.20803	5.18371e-09	up	K01872 alanyl-tRNA synthetase [EC:6.1.1.7] | (RefSeq) LOW QUALITY PROTEIN: alanine--tRNA ligase, chloroplastic/mitochondrial-like (A)	hypothetical protein DVH24_041401 [Malus domestica]
MD08G0046600	4.1817	4.9264	5.4357	1.9768	0.9125	1.0952	-1.95559	5.18811e-09	down	K13418 somatic embryogenesis receptor kinase 1 [EC:2.7.10.1 2.7.11.1] | (RefSeq) LOW QUALITY PROTEIN: somatic embryogenesis receptor kinase 2 (A)	L-type lectin-domain containing receptor kinase IX.1-like [Malus sylvestris]
novel.3137	0.1461	0.2817	0	2.2385	2.1526	3.3435	4.08778	5.27688e-09	up	--	hypothetical protein DVH24_011907 [Malus domestica]
MD14G0028500	130.462	70.3453	130.609	48.2449	54.4614	55.7039	-1.15416	5.33613e-09	down	--	probable F-box protein At2g36090 [Malus domestica]
MD17G0009400	4.6244	4.2549	5.2768	11.1341	9.5092	10.3609	1.04459	5.3694e-09	up	--	uncharacterized protein LOC103404151 [Malus domestica]
MD09G0144800	4.408	3.2154	3.3682	0.1014	0.5014	0.5947	-3.27953	5.39418e-09	down	K14488 SAUR family protein | (RefSeq) auxin-induced protein X15-like (A)	auxin-responsive protein SAUR21-like [Malus sylvestris]
MD13G0190900	16.7685	21.5511	16.2116	8.3233	7.8799	8.835	-1.20831	5.50427e-09	down	--	hypothetical protein C1H46_044328 [Malus baccata]
novel.1996	0.3121	0.6517	0.2535	2.3899	2.8454	2.0769	2.49771	5.60609e-09	up	--	hypothetical protein C1H46_031164 [Malus baccata]
MD14G0084500	2.3427	1.5484	2.0881	7.1193	5.9151	5.5126	1.549	5.62575e-09	up	--	pistil-specific extensin-like protein [Malus domestica]
MD07G0149000	5.9063	4.4179	5.3896	12.0216	12.4077	9.827	1.03879	5.8556e-09	up	K25006 RNA-binding protein 24/38 | (RefSeq) probable RNA-binding protein ARP1 (A)	probable RNA-binding protein ARP1 [Malus domestica]
MD02G0202800	2.586	3.1227	1.9947	5.1505	6.697	6.0757	1.13297	5.94002e-09	up	K00873 pyruvate kinase [EC:2.7.1.40] | (RefSeq) pyruvate kinase 1, cytosolic-like (A)	pyruvate kinase 1, cytosolic-like [Malus domestica]
MD15G0154900	0.885	0.0609	0.2465	9.3595	11.173	9.2031	4.56234	6.12202e-09	up	K13098 RNA-binding protein FUS | (RefSeq) transcription initiation factor TFIID subunit 15b-like (A)	uncharacterized RNA-binding protein C17H9.04c [Malus domestica]
MD12G0213900	1.8845	1.5973	2.4391	0.47	0.6016	0.6487	-1.87111	6.1776e-09	down	K09839 violaxanthin de-epoxidase [EC:1.23.5.1] | (RefSeq) violaxanthin de-epoxidase, chloroplastic (A)	violaxanthin de-epoxidase, chloroplastic [Malus domestica]
MD10G0160900	0.0476	0.1146	0.0464	1.1132	0.7407	0.6926	3.52013	6.21985e-09	up	--	uncharacterized protein LOC103445689 [Malus domestica]
MD16G0222400	48.4098	30.7103	59.7922	18.9772	23.0164	21.4248	-1.22155	6.23068e-09	down	K19037 E3 ubiquitin-protein ligase ATL23 [EC:2.3.2.27] | (RefSeq) E3 ubiquitin-protein ligase ATL23-like (A)	RING-H2 finger protein ATL56 [Malus domestica]
MD05G0131400	3.2305	5.3051	4.2575	11.1481	10.2212	9.7047	1.19304	6.26539e-09	up	--	uncharacterized protein At5g48480 [Malus domestica]
MD11G0050300	0.1887	0.2728	0.046	1.8463	1.7866	1.4519	3.2395	6.48767e-09	up	K00430 peroxidase [EC:1.11.1.7] | (RefSeq) cationic peroxidase 1-like (A)	cationic peroxidase 1-like [Malus domestica]
novel.4077	0.8583	0.5409	0.2896	2.2752	2.2783	2.2794	1.93679	6.49822e-09	up	--	heat stress transcription factor A-2-like [Pyrus ussuriensis x Pyrus communis]
MD07G0071200	40.0105	29.52	49.7817	20.3327	21.2547	20.4951	-1.03179	6.73607e-09	down	--	uncharacterized protein LOC103438952 [Malus domestica]
MD14G0066800	4.0816	3.5905	5.8336	1.4836	1.801	1.912	-1.46725	6.83415e-09	down	K13495 cis-zeatin O-glucosyltransferase [EC:2.4.1.215] | (RefSeq) zeatin O-glucosyltransferase-like (A)	zeatin O-glucosyltransferase-like [Malus domestica]
MD02G0031900	0	0	0.1784	1.4534	3.2859	2.9941	5.34106	7.36274e-09	up	K13098 RNA-binding protein FUS | (RefSeq) transcription initiation factor TFIID subunit 15b-like (A)	uncharacterized RNA-binding protein C17H9.04c-like [Malus domestica]
MD15G0149600	1.2936	0.7482	1.3873	4.6783	4.2463	4.0357	1.83324	7.47322e-09	up	--	umecyanin-like [Malus domestica]
MD17G0108600	2.1968	2.1599	2.1417	0.2617	0.7026	0.6214	-2.12056	7.91536e-09	down	--	F-box/kelch-repeat protein At3g23880-like [Malus domestica]
MD07G0097000	2.0153	2.3234	1.8876	4.8418	4.8556	5.5226	1.20361	7.97791e-09	up	--	plasmodesmata-located protein 8-like [Malus domestica]
MD01G0143600	1608.74	955.228	1939.33	679.184	727.824	761.62	-1.14469	8.04571e-09	down	K09286 EREBP-like factor | (RefSeq) ethylene-responsive transcription factor ERF105-like (A)	ethylene-responsive transcription factor ERF105-like [Malus domestica]
novel.2	1.814	1.7156	1.5349	0.3495	0.3745	0.5979	-2.02154	8.19553e-09	down	--	hypothetical protein C1H46_019619 [Malus baccata]
novel.1599	4.5139	4.351	3.5042	10.1714	12.1714	9.3184	1.27088	8.72386e-09	up	--	uncharacterized protein LOC126606575 [Malus sylvestris]
MD05G0120200	0.6446	0.6731	0.9164	2.3082	2.1248	2.413	1.5278	9.43853e-09	up	K13416 brassinosteroid insensitive 1-associated receptor kinase 1 [EC:2.7.10.1 2.7.11.1] | (RefSeq) BRASSINOSTEROID INSENSITIVE 1-associated receptor kinase 1-like (A)	probable L-type lectin-domain containing receptor kinase S.5 [Malus domestica]
MD05G0282400	5.6812	4.0116	4.1862	1.7426	1.3344	1.5937	-1.65529	9.80776e-09	down	K03671 thioredoxin 1 | (RefSeq) thioredoxin-like protein CXXS1 (A)	thioredoxin-like protein CXXS1 [Malus domestica]
MD15G0033200	4.9383	3.2246	5.4357	0.2711	0.2682	0.6626	-3.58386	9.93187e-09	down	--	uncharacterized protein LOC126626232 isoform X2 [Malus sylvestris]
MD15G0226600	6.9549	9.162	8.8146	2.0713	3.3171	3.0858	-1.64424	9.97682e-09	down	K10756 replication factor C subunit 3/5 | (RefSeq) uncharacterized protein LOC103401188 (A)	uncharacterized protein LOC103401188 [Malus domestica]
novel.1426	235.319	400.711	213.099	126.2	146.383	146.689	-1.10153	1.04104e-08	down	--	uncharacterized protein LOC108169585 [Malus domestica]
novel.3129	0.3674	0.1181	0.388	1.7716	1.3143	1.5792	2.33408	1.09388e-08	up	--	uncharacterized protein LOC126597741 [Malus sylvestris]
MD09G0070100	0.3319	0.7997	0.4853	4.3772	7.5418	5.5219	3.33838	1.12879e-08	up	--	protein GLUTAMINE DUMPER 6-like [Malus domestica]
MD03G0108100	1.5059	1.2745	1.7546	5.0943	4.5134	3.3611	1.42947	1.16508e-08	up	K01285 lysosomal Pro-X carboxypeptidase [EC:3.4.16.2] | (RefSeq) lysosomal Pro-X carboxypeptidase-like isoform X1 (A)	lysosomal Pro-X carboxypeptidase-like isoform X1 [Malus domestica]
novel.161	9.5055	7.2068	6.7396	3.9003	4.3638	3.8757	-1.03436	1.18809e-08	down	K14402 cleavage and polyadenylation specificity factor subunit 2 | (RefSeq) cleavage and polyadenylation specificity factor subunit 2-like isoform X1 (A)	cleavage and polyadenylation specificity factor subunit 2-like isoform X1 [Malus sylvestris]
MD09G0096700	2.6291	3.3207	4.3308	10.5686	9.3853	9.0505	1.40761	1.21339e-08	up	--	dirigent protein 1-like [Malus domestica]
MD14G0033400	126.866	81.371	141.846	52.9597	58.9312	67.6735	-1.05282	1.2265e-08	down	--	NDR1/HIN1-like protein 26 [Malus domestica]
MD17G0134300	26.2945	17.3172	22.2795	8.3172	12.34	11.7963	-1.10884	1.27076e-08	down	--	uncharacterized protein LOC114822514 isoform X1 [Malus domestica]
MD07G0121400	4.6752	2.9357	4.5319	1.6595	1.1917	2.0003	-1.40991	1.27376e-08	down	--	phospholipase A1 PLIP1, chloroplastic-like [Malus domestica]
MD17G0154700	1.422	1.7705	1.7329	3.5124	3.6238	3.4504	1.01652	1.29148e-08	up	K19327 anoctamin-10 | (RefSeq) anoctamin-like protein At1g73020 isoform X1 (A)	anoctamin-like protein At1g73020 isoform X1 [Malus domestica]
MD05G0110200	5.4324	8.2778	6.7549	3.543	3.3676	3.4368	-1.07037	1.32263e-08	down	K00485 dimethylaniline monooxygenase (N-oxide forming) / hypotaurine monooxygenase [EC:1.14.13.8 1.8.1.-] | (RefSeq) probable flavin-containing monooxygenase 1 (A)	probable flavin-containing monooxygenase 1 [Malus domestica]
MD07G0068300	14.9195	10.0419	12.2255	5.5815	6.2785	6.6339	-1.09331	1.34101e-08	down	K13430 serine/threonine-protein kinase PBS1 [EC:2.7.11.1] | (RefSeq) probable serine/threonine-protein kinase PBL7 isoform X2 (A)	putative receptor-like protein kinase At1g72540 isoform X2 [Malus domestica]
MD05G0205300	3.9873	4.7081	4.859	1.9509	2.5169	2.0179	-1.15115	1.39159e-08	down	K03294 basic amino acid/polyamine antiporter, APA family | (RefSeq) cationic amino acid transporter 1-like (A)	cationic amino acid transporter 5-like [Malus sylvestris]
MD11G0047600	3.382	3.441	2.9766	6.5949	8.3416	7.2682	1.09414	1.39953e-08	up	K14782 protein AATF/BFR2 | (RefSeq) protein AATF-like isoform X1 (A)	uncharacterized protein LOC103447294 isoform X4 [Malus domestica]
MD17G0041600	5.3643	2.6464	5.1886	1.4017	1.1732	1.7218	-1.70618	1.41312e-08	down	K09285 AP2-like factor, ANT lineage | (RefSeq) AP2-like ethylene-responsive transcription factor At1g16060 (A)	AP2-like ethylene-responsive transcription factor At1g79700 [Malus domestica]
MD03G0244000	2.2389	2.0382	2.2434	0.5821	0.759	0.9572	-1.59011	1.5245e-08	down	K09422 transcription factor MYB, plant | (RefSeq) MYB22; LOW QUALITY PROTEIN: transcription factor MYB11 (A)	LOW QUALITY PROTEIN: transcription factor MYB11 [Malus domestica]
MD12G0190700	3.8781	3.2781	3.1701	1.7769	1.4563	1.5139	-1.20599	1.52894e-08	down	K13436 pto-interacting protein 1 [EC:2.7.11.1] | (RefSeq) pto-interacting protein 1 (A)	hypothetical protein DVH24_036679, partial [Malus domestica]
MD08G0043700	0	0.1174	0.1484	1.1919	0.9739	0.912	3.43516	1.56177e-08	up	K22683 aspartyl protease family protein [EC:3.4.23.-] | (RefSeq) aspartyl protease family protein 2-like (A)	aspartyl protease family protein At5g10770-like [Malus domestica]
novel.689	11.0143	12.7402	7.4055	4.4599	3.9638	4.8659	-1.31227	1.64547e-08	down	K20725 MAP kinase substrate 1 | (RefSeq) protein MKS1-like (A)	VQ motif-containing protein 8, chloroplastic-like [Malus domestica]
MD12G0208600	4.5157	4.3271	4.3506	2.102	2.7052	2.0772	-1.02486	1.68147e-08	down	--	uncharacterized protein LOC103451078 isoform X2 [Malus domestica]
novel.2378	1.9632	2.6493	2.2202	0.4677	0.1322	0.196	-3.19079	1.70153e-08	down	--	F-box protein At5g49610-like [Malus domestica]
MD10G0284300	1.6802	2.2404	1.5016	4.17	4.1011	4.4031	1.13927	1.75851e-08	up	K14445 solute carrier family 13 (sodium-dependent dicarboxylate transporter), member 2/3/5 | (RefSeq) tonoplast dicarboxylate transporter isoform X1 (A)	tonoplast dicarboxylate transporter isoform X2 [Malus domestica]
MD08G0075900	4.7816	9.7398	5.0135	1.1515	1.8983	2.1015	-2.00765	1.7738e-08	down	K13260 isoflavone/4'-methoxyisoflavone 2'-hydroxylase [EC:1.14.14.90 1.14.14.89] | (RefSeq) cytochrome P450 81E8-like (A)	hypothetical protein DVH24_020645 [Malus domestica]
novel.3902	1.0399	1.0023	1.3418	0.0781	0.2059	0.3053	-2.60721	1.78393e-08	down	K03163 DNA topoisomerase I [EC:5.6.2.1] | (RefSeq) DNA topoisomerase 1 alpha-like (A)	hypothetical protein DVH24_022226 [Malus domestica]
MD15G0044300	4.0549	3.6	5.0455	8.9892	10.9571	9.0548	1.10319	1.81397e-08	up	K09422 transcription factor MYB, plant | (RefSeq) transcription repressor MYB5-like (A)	transcription repressor MYB5-like [Malus domestica]
novel.4572	2.9058	4.7849	4.7215	9.9419	9.3242	11.3315	1.21298	1.81511e-08	up	--	hypothetical protein DVH24_027016 [Malus domestica]
MD12G0125400	1.5147	2.3407	1.5236	0.6547	0.6071	0.6	-1.61612	1.84639e-08	down	K13418 somatic embryogenesis receptor kinase 1 [EC:2.7.10.1 2.7.11.1] | (RefSeq) LOW QUALITY PROTEIN: somatic embryogenesis receptor kinase 2 (A)	putative receptor protein kinase ZmPK1 [Malus sylvestris]
MD13G0058900	1.5711	1.1649	1.4139	3.5308	4.0349	3.8541	1.37517	1.86968e-08	up	K01850 chorismate mutase [EC:5.4.99.5] | (RefSeq) chorismate mutase 3, chloroplastic-like (A)	chorismate mutase 3, chloroplastic-like [Malus domestica]
MD04G0197100	7.1449	5.9316	9.3815	3.9009	3.3718	3.0922	-1.20404	1.89733e-08	down	--	rubisco accumulation factor 1.1, chloroplastic-like [Malus domestica]
MD13G0082900	2.2886	2.9413	2.1988	5.3059	6.7557	5.1599	1.12649	1.97947e-08	up	--	uncharacterized protein LOC126597281 isoform X1 [Malus sylvestris]
MD11G0135200	186.237	106.104	192.533	76.4907	85.4057	85.7019	-1.05885	2.06172e-08	down	--	F-box protein At2g27310-like [Malus domestica]
MD15G0169400	3.427	3.9386	5.3329	10.3186	10.0399	9.9785	1.16769	2.07054e-08	up	K09286 EREBP-like factor | (RefSeq) ethylene-responsive transcription factor TINY-like (A)	ethylene-responsive transcription factor TINY-like [Malus domestica]
MD03G0134400	2.9426	0.9455	2.4662	0.1757	0.2607	0.4295	-2.96074	2.0716e-08	down	--	uncharacterized protein LOC126614385 [Malus sylvestris]
MD11G0160000	3.0498	4.8029	4.774	1.0234	1.9161	1.5366	-1.58527	2.15699e-08	down	--	F-box/kelch-repeat protein At3g06240-like [Malus domestica]
MD08G0008300	0.8611	1.245	0.7975	3.1507	2.9352	3.3668	1.61641	2.17867e-08	up	K20628 expansin | (RefSeq) expansin-A8 (A)	expansin-A11-like [Malus domestica]
novel.2232	4.5336	4.2933	3.9158	1.7258	2.2426	1.8527	-1.21589	2.25416e-08	down	--	uncharacterized protein LOC126600215 [Malus sylvestris]
MD01G0080300	2.4199	1.793	2.3431	1.0926	1.0114	1.0134	-1.1587	2.33511e-08	down	K10396 kinesin family member 5 | (RefSeq) kinesin-like protein KIN-UB (A)	kinesin-like protein KIN-UC isoform X1 [Malus domestica]
novel.1121	2.6907	3.1463	2.2362	0.8633	1.0395	0.4404	-1.8707	2.34861e-08	down	--	uncharacterized protein LOC103454152 [Malus domestica]
novel.815	14.6894	20.1536	10.9758	6.569	5.9561	6.8683	-1.32355	2.42086e-08	down	--	hypothetical protein DVH24_036441 [Malus domestica]
MD03G0122500	0.0966	0.0931	0.1413	1.1511	1.7486	1.6078	3.67891	2.50001e-08	up	K00430 peroxidase [EC:1.11.1.7] | (RefSeq) peroxidase 60 (A)	peroxidase 60 [Malus domestica]
MD03G0204700	1.2067	1.0523	1.1577	2.4284	2.7727	2.6132	1.10756	2.5433e-08	up	K13430 serine/threonine-protein kinase PBS1 [EC:2.7.11.1] | (RefSeq) serine/threonine-protein kinase PBS1-like (A)	probable LRR receptor-like serine/threonine-protein kinase At1g53440 isoform X1 [Malus domestica]
MD05G0105700	0.0884	0.0426	0	1.5413	1.4874	1.5069	5.04099	2.55155e-08	up	K22588 acetylserotonin O-methyltransferase, plant [EC:2.1.1.4] | (RefSeq) acetylserotonin O-methyltransferase-like (A)	acetylserotonin O-methyltransferase-like [Malus domestica]
MD02G0026800	6.706	5.402	5.6505	2.6086	2.3786	3.2676	-1.18997	2.59357e-08	down	K09286 EREBP-like factor | (RefSeq) ethylene-responsive transcription factor RAP2-3-like (A)	hypothetical protein DVH24_017783 [Malus domestica]
MD05G0246800	0.0411	0	0.04	1.5022	1.866	1.9469	5.95907	2.62296e-08	up	K24028 salicylic acid 3-hydroxylase [EC:1.14.11.-] | (RefSeq) protein DOWNY MILDEW RESISTANCE 6-like (A)	probable 2-oxoglutarate/Fe(II)-dependent dioxygenase [Malus domestica]
novel.2701	0.6372	0.7678	0.3624	3.1177	3.0391	2.1204	2.1432	2.68174e-08	up	K03094 S-phase kinase-associated protein 1 | (RefSeq) SKP1-like protein 1A (A)	hypothetical protein C1H46_006991 [Malus baccata]
MD07G0029700	3.8815	3.5829	2.822	7.7812	7.835	6.2939	1.00682	2.7036e-08	up	K14638 solute carrier family 15 (peptide/histidine transporter), member 3/4 | (RefSeq) protein NRT1/ PTR FAMILY 5.4-like (A)	protein NRT1/ PTR FAMILY 5.4-like [Malus domestica]
novel.278	1.7211	1.3503	1.756	0.3406	0.4716	0.2997	-2.20551	2.72125e-08	down	--	hypothetical protein DVH24_034398 [Malus domestica]
MD02G0142100	12.0184	10.9875	14.2535	5.0606	5.2141	5.9783	-1.28415	2.73885e-08	down	--	probable disease resistance protein At5g66900 [Malus domestica]
MD11G0198600	0.2827	0.3406	0.1378	3.0065	2.2006	1.94	3.14727	2.7596e-08	up	--	L-type lectin-domain containing receptor kinase VII.1 [Malus domestica]
MD13G0123700	1.5865	1.935	2.1149	0.6337	0.6813	0.4848	-1.73544	2.76695e-08	down	K05658 ATP-binding cassette, subfamily B (MDR/TAP), member 1 [EC:7.6.2.2] | (RefSeq) ABC transporter B family member 11-like (A)	ABC transporter B family member 11-like [Malus domestica]
MD16G0013200	11.9241	12.762	12.2663	5.598	5.8139	7.457	-1.05563	2.77508e-08	down	K08360 transmembrane ascorbate-dependent reductase [EC:7.2.1.3] | (RefSeq) probable ascorbate-specific transmembrane electron transporter 1 (A)	hypothetical protein DVH24_007634 [Malus domestica]
MD10G0163300	1.8245	1.8524	1.8498	3.8501	4.2586	3.7236	1.01185	2.78222e-08	up	--	F-box/LRR-repeat protein 17 [Pyrus x bretschneideri]
MD14G0151100	13.1828	13.4544	10.3572	5.8726	5.7435	7.1608	-1.06259	2.97575e-08	down	--	hypothetical protein C1H46_038184 [Malus baccata]
MD10G0276000	3.6381	2.3238	3.5468	7.2358	7.5629	7.2201	1.12548	2.98065e-08	up	--	probable F-box protein At4g22030 [Malus domestica]
MD07G0034400	2.0383	2.2283	2.2537	0.8461	0.9624	0.9926	-1.30563	3.01486e-08	down	--	protein LNK3-like [Malus domestica]
MD12G0147100	0.1439	1.5256	0.5611	3.673	4.4202	5.6259	2.52815	3.02995e-08	up	K00522 ferritin heavy chain [EC:1.16.3.2] | (RefSeq) ferritin-4, chloroplastic-like (A)	hypothetical protein DVH24_036251 [Malus domestica]
MD03G0123500	4.1885	8.0085	3.8826	15.717	12.9453	14.3949	1.337	3.09324e-08	up	--	casparian strip membrane protein 2-like [Malus domestica]
MD02G0172900	0.5361	0.8121	0.5227	2.0854	2.4495	2.3574	1.79379	3.13605e-08	up	--	uncharacterized protein LOC103405871 [Malus domestica]
MD16G0181400	1.1748	1.156	0.9067	0.2707	0.2884	0.3054	-1.98914	3.43205e-08	down	K16277 E3 ubiquitin-protein ligase DRIP [EC:2.3.2.27] | (RefSeq) E3 ubiquitin protein ligase DRIP2-like (A)	E3 ubiquitin protein ligase DRIP2-like [Malus domestica]
MD05G0037000	2.1642	2.5252	1.8878	0.2423	0.3835	0.7107	-2.38172	3.81941e-08	down	--	tobamovirus multiplication protein 1-like [Malus sylvestris]
MD08G0026200	1.422	1.238	1.8782	3.4738	3.4746	3.587	1.12726	3.93495e-08	up	--	5'-nucleotidase domain-containing protein 4 isoform X1 [Malus domestica]
MD08G0105800	3.3453	3.7364	4.3485	8.4494	8.5362	8.084	1.04539	3.93617e-08	up	--	uncharacterized protein LOC103441210 [Malus domestica]
novel.1806	10.5147	7.1346	7.0137	3.8849	3.144	3.6831	-1.28658	4.07679e-08	down	--	hypothetical protein DVH24_028279 [Malus domestica]
MD09G0095700	1.4296	1.2447	1.6186	4.0811	4.1143	3.7598	1.39115	4.1499e-08	up	--	5'-adenylylsulfate reductase 1, chloroplastic-like [Malus domestica]
MD06G0008000	2.9653	2.7831	3.2713	1.2948	0.9523	1.2984	-1.43346	4.22555e-08	down	K13430 serine/threonine-protein kinase PBS1 [EC:2.7.11.1] | (RefSeq) serine/threonine-protein kinase PBS1-like (A)	hypothetical protein DVH24_009644 [Malus domestica]
novel.40	4.366	8.0718	3.4191	14.6166	13.9756	14.6475	1.36355	4.23616e-08	up	--	hypothetical protein DVH24_019151 [Malus domestica]
MD08G0183100	0.9613	0.637	1.2886	4.0388	3.0341	4.0986	1.8659	4.24546e-08	up	K10206 LL-diaminopimelate aminotransferase [EC:2.6.1.83] | (RefSeq) aminotransferase ALD1, chloroplastic (A)	aminotransferase ALD1, chloroplastic-like isoform X1 [Malus sylvestris]
MD14G0120100	20.5509	24.46	12.8923	44.0977	43.317	43.7076	1.09616	4.2759e-08	up	K11254 histone H4 | (RefSeq) histone H4 (A)	histone H4-like [Malus domestica]
MD10G0013800	54.6041	37.3347	65.1797	27.5701	25.609	29.1437	-1.02144	4.34391e-08	down	K20725 MAP kinase substrate 1 | (RefSeq) protein MKS1 (A)	protein MKS1 [Malus domestica]
MD16G0238300	5.0863	4.1533	5.2114	2.3983	2.5358	2.5334	-1.03906	4.4181e-08	down	K13422 transcription factor MYC2 | (RefSeq) transcription factor MYC2-like (A)	transcription factor bHLH18-like [Malus domestica]
MD09G0089800	4.9441	5.9714	4.4716	9.9347	10.8292	12.0419	1.00641	4.4995e-08	up	--	uncharacterized protein LOC103442573 [Malus domestica]
novel.2741	0.5831	1.1943	0.8527	3.4109	4.4166	3.5167	2.01864	4.50392e-08	up	--	hypothetical protein D8674_027241 [Pyrus ussuriensis x Pyrus communis]
MD03G0239200	0.8029	0.9459	0.6958	4.3268	3.604	3.7849	2.17513	4.59227e-08	up	--	hypothetical protein C1H46_014060 [Malus baccata]
novel.4520	4.5229	4.32	3.4875	9.7965	8.9285	7.457	1.00226	4.65799e-08	up	K00547 homocysteine S-methyltransferase [EC:2.1.1.10] | (RefSeq) homocysteine S-methyltransferase 3-like (A)	homocysteine S-methyltransferase 3-like [Malus domestica]
novel.1221	0.7776	1.1904	1.1594	2.8801	3.5801	3.5387	1.58759	4.8222e-08	up	K13433 pathogenesis-related genes transcriptional activator PTI5 | (RefSeq) pathogenesis-related genes transcriptional activator PTI5-like (A)	ethylene-responsive transcription factor ERF114-like [Malus sylvestris]
MD09G0175900	3.9241	5.4767	2.9888	9.5303	9.7363	8.8074	1.09594	4.92452e-08	up	K05759 profilin | (RefSeq) LOW QUALITY PROTEIN: profilin-1 (A)	RecName: Full=Profilin-1; AltName: Full=GD4-1; AltName: Full=Pollen allergen Mal d 4.0301; AltName: Allergen=Mal d 4.0301 [Malus domestica]
MD05G0227200	2.3385	2.2067	2.4238	1.0054	1.1188	1.0444	-1.22364	4.93606e-08	down	K13430 serine/threonine-protein kinase PBS1 [EC:2.7.11.1] | (RefSeq) serine/threonine-protein kinase PBS1-like (A)	putative wall-associated receptor kinase-like 16 [Malus domestica]
MD13G0010100	0.17	0.1639	0.221	1.7357	1.7645	1.697	3.14086	5.01364e-08	up	K00430 peroxidase [EC:1.11.1.7] | (RefSeq) lignin-forming anionic peroxidase-like (A)	lignin-forming anionic peroxidase-like [Malus domestica]
novel.2074	1.8614	1.9194	1.0973	5.0095	3.862	4.7176	1.39535	5.55142e-08	up	--	uncharacterized protein LOC103428609 isoform X2 [Malus domestica]
MD17G0119400	2.0547	2.3498	2.139	5.1562	4.8363	4.5485	1.06572	5.78089e-08	up	--	GDSL esterase/lipase At4g10955-like [Malus domestica]
MD11G0130700	0.7818	0.4453	0.485	2.0562	2.1833	2.0103	1.78597	5.84095e-08	up	--	uncharacterized protein LOC103453344 isoform X1 [Malus domestica]
MD15G0041400	3.0402	3.4833	2.4047	6.4917	7.8211	7.1102	1.17726	5.89735e-08	up	K00485 dimethylaniline monooxygenase (N-oxide forming) / hypotaurine monooxygenase [EC:1.14.13.8 1.8.1.-] | (RefSeq) probable flavin-containing monooxygenase 1 (A)	probable flavin-containing monooxygenase 1 [Malus sylvestris]
MD17G0187700	0.5304	0.3195	0.1616	1.5231	1.5066	1.7649	2.16593	6.10515e-08	up	K20667 beta-amyrin 28-monooxygenase [EC:1.14.14.126] | (RefSeq) beta-amyrin 28-monooxygenase-like (A)	beta-amyrin 28-monooxygenase-like [Malus domestica]
MD12G0128300	23.4527	33.2695	19.5568	8.6602	12.9111	12.3935	-1.25195	6.15124e-08	down	K14686 solute carrier family 31 (copper transporter), member 1 | (RefSeq) copper transporter 1-like (A)	copper transporter 1-like [Malus domestica]
MD07G0244000	1.2426	0.651	0.9744	2.3446	2.842	2.9664	1.42293	6.16038e-08	up	K05391 cyclic nucleotide gated channel, plant | (RefSeq) cyclic nucleotide-gated ion channel 1-like (A)	cyclic nucleotide-gated ion channel 1-like [Malus domestica]
MD01G0112700	9.4405	15.0107	9.7543	26.0902	23.701	22.9569	1.00358	6.30192e-08	up	--	uncharacterized protein LOC103406362 [Malus domestica]
MD02G0075000	0.3007	2.5671	2.052	0.1828	0.0723	0.0715	-4.00458	6.70269e-08	down	--	hypothetical protein DVH24_018191 [Malus domestica]
novel.1597	5.4903	3.8323	6.0909	10.1894	11.6719	11.34	1.01949	6.76641e-08	up	K20725 MAP kinase substrate 1 | (RefSeq) protein MKS1-like (A)	VQ motif-containing protein 20 [Malus domestica]
MD17G0098300	2.7341	4.3296	3.2842	7.7271	7.602	8.0826	1.09075	6.88989e-08	up	K00857 thymidine kinase [EC:2.7.1.21] | (RefSeq) thymidine kinase a-like (A)	thymidine kinase a-like [Malus sylvestris]
MD07G0129700	1.8276	1.7617	1.8293	4.3752	3.5072	3.8315	1.02675	6.97194e-08	up	K07198 5'-AMP-activated protein kinase, catalytic alpha subunit [EC:2.7.11.11] | (RefSeq) CBL-interacting protein kinase 2 (A)	LOW QUALITY PROTEIN: CBL-interacting serine/threonine-protein kinase 9 [Malus sylvestris]
MD15G0268500	0	0	0	1.3995	0.969	1.1858	6.82117	6.9922e-08	up	K00083 cinnamyl-alcohol dehydrogenase [EC:1.1.1.195] | (RefSeq) probable mannitol dehydrogenase isoform X1 (A)	hypothetical protein DVH24_021302 [Malus domestica]
MD15G0102200	3.1388	2.0701	1.6106	5.8337	7.5778	7.6275	1.54296	6.99273e-08	up	--	uncharacterized protein LOC103456155 [Malus domestica]
MD12G0031400	7.1552	9.1782	9.3903	4.2151	4.4935	4.6704	-1.03075	7.05832e-08	down	--	transcription repressor OFP13-like [Malus domestica]
MD08G0061500	2.4707	2.0085	3.1633	0.6839	1.1525	0.9906	-1.52382	7.06514e-08	down	--	trihelix transcription factor GT-2-like isoform X1 [Malus domestica]
MD17G0011100	3.09	2.1036	2.0334	5.6695	5.1852	4.5628	1.00998	7.23492e-08	up	K05016 chloride channel 7 | (RefSeq) LOW QUALITY PROTEIN: chloride channel protein CLC-b-like (A)	hypothetical protein DVH24_037393 [Malus domestica]
MD14G0110500	7.9239	4.3744	8.5678	2.3905	2.9708	1.7379	-1.64433	7.39198e-08	down	K10664 E3 ubiquitin-protein ligase ATL6/9/15/31/42/55 [EC:2.3.2.27] | (RefSeq) E3 ubiquitin-protein ligase ATL6-like (A)	hypothetical protein C1H46_012581 [Malus baccata]
MD02G0084000	5.1795	6.3141	5.0495	13.3515	16.2833	13.8137	1.30632	7.4336e-08	up	K14488 SAUR family protein | (RefSeq) auxin-responsive protein SAUR71-like (A)	auxin-responsive protein SAUR76-like [Malus domestica]
novel.3396	0	0	0	0.7048	1.0456	0.689	6.81839	7.51232e-08	up	--	--
MD10G0089500	1.7288	2.3434	2.1068	6.0683	5.2747	4.8541	1.30312	7.64627e-08	up	--	uncharacterized protein LOC103432346 isoform X2 [Malus domestica]
novel.4454	0.486	0.4259	0.3446	1.7669	2.0823	1.9112	2.11246	7.74092e-08	up	K19825 2-alkenal reductase (NADP+) [EC:1.3.1.102] | (RefSeq) 2-alkenal reductase (NADP(+)-dependent)-like (A)	hypothetical protein DVH24_033632 [Malus domestica]
MD12G0089700	3.3791	3.2926	2.6498	5.6257	7.0174	7.3334	1.01445	8.01326e-08	up	K01476 arginase [EC:3.5.3.1] | (RefSeq) arginase 1, mitochondrial isoform X2 (A)	uncharacterized protein LOC114821708 [Malus domestica]
MD11G0023300	24.6537	41.3127	23.0183	70.0349	65.2824	58.3739	1.03886	8.17431e-08	up	K11253 histone H3 | (RefSeq) histone H3.2 (A)	core histone H2A/H2B/H3/H4 [Medicago truncatula]
MD09G0085800	0.1998	0.107	0.0433	1.077	0.9157	0.5726	2.79654	8.21303e-08	up	K13416 brassinosteroid insensitive 1-associated receptor kinase 1 [EC:2.7.10.1 2.7.11.1] | (RefSeq) BRASSINOSTEROID INSENSITIVE 1-associated receptor kinase 1-like isoform X1 (A)	G-type lectin S-receptor-like serine/threonine-protein kinase At2g19130 [Malus domestica]
novel.2437	3.3217	2.2022	4.4547	1.1995	1.541	1.5367	-1.31276	8.2364e-08	down	K15190 7SK snRNA methylphosphate capping enzyme [EC:2.1.1.-] | (RefSeq) probable RNA methyltransferase At5g51130 isoform X2 (A)	hypothetical protein DVH24_000955 [Malus domestica]
MD09G0218800	1.768	1.0807	1.8077	0.0734	0.4718	0.1794	-2.77251	8.3452e-08	down	--	glycosyltransferase BC10 [Malus sylvestris]
novel.3057	0.8114	0.838	0.565	3.0577	3.3171	2.5072	1.91912	8.46947e-08	up	--	hypothetical protein C1H46_031987 [Malus baccata]
MD16G0086800	0.9121	0.6941	0.819	2.4508	1.9393	2.1764	1.35267	8.5265e-08	up	K13416 brassinosteroid insensitive 1-associated receptor kinase 1 [EC:2.7.10.1 2.7.11.1] | (RefSeq) BRASSINOSTEROID INSENSITIVE 1-associated receptor kinase 1-like isoform X1 (A)	cysteine-rich receptor-like protein kinase 2 [Malus domestica]
MD15G0181900	0.5456	0.5917	0.5652	2.2633	1.9517	1.7589	1.72496	8.58993e-08	up	K00279 cytokinin dehydrogenase [EC:1.5.99.12] | (RefSeq) LOW QUALITY PROTEIN: cytokinin dehydrogenase 3-like (A)	LOW QUALITY PROTEIN: cytokinin dehydrogenase 3-like [Malus domestica]
MD07G0233900	4.4636	5.0324	5.4784	2.6451	2.6164	2.1551	-1.10125	8.8021e-08	down	--	hypothetical protein DVH24_024830 [Malus domestica]
MD04G0181600	7.4647	11.5678	6.6616	18.3225	17.2532	19.9674	1.02777	9.12554e-08	up	--	hypothetical protein DVH24_015280 [Malus domestica]
MD17G0011300	0.5556	0.7083	0.4193	0.1068	0.0905	0.1044	-2.56447	9.21422e-08	down	K13466 EIX receptor 1/2 | (RefSeq) receptor-like protein EIX2 (A)	receptor-like protein EIX1 [Malus domestica]
novel.2824	2.1561	1.6237	1.5437	3.7553	4.3666	4.4842	1.15955	9.31335e-08	up	K14503 brassinosteroid resistant 1/2 | (RefSeq) BES1/BZR1 homolog protein 2-like (A)	hypothetical protein D8674_002005 [Pyrus ussuriensis x Pyrus communis]
MD14G0125400	0.0454	0	0	2.4359	1.2621	1.3609	6.6407	9.54178e-08	up	--	hypothetical protein DVH24_039891 [Malus domestica]
MD11G0139900	15.5749	9.7141	17.0343	6.4594	6.8848	6.9684	-1.1474	9.86364e-08	down	K12581 CCR4-NOT transcription complex subunit 7/8 | (RefSeq) probable CCR4-associated factor 1 homolog 9 (A)	probable CCR4-associated factor 1 homolog 9 [Malus domestica]
MD13G0033900	3.8868	3.3589	4.5297	1.2545	1.6545	1.9327	-1.36957	1.02516e-07	down	--	glycosyltransferase BC10-like [Malus domestica]
MD07G0029600	0.2783	0.4471	0.5427	2.1314	1.8739	1.968	2.14602	1.04405e-07	up	K14492 two-component response regulator ARR-A family | (RefSeq) two-component response regulator ORR9-like (A)	two-component response regulator ORR9-like [Malus domestica]
MD09G0051800	2.6393	3.1801	2.3587	6.3632	6.9881	5.9924	1.15606	1.11444e-07	up	--	lamin-like protein [Malus domestica]
MD07G0151000	3.6591	2.8296	3.265	1.6184	1.2006	1.9262	-1.1246	1.12884e-07	down	K12129 pseudo-response regulator 7 | (RefSeq) two-component response regulator-like PRR37 (A)	two-component response regulator-like PRR37 [Malus domestica]
MD01G0130200	0.3673	0.6727	0.2148	2.1878	1.4529	2.2	2.1338	1.14818e-07	up	K14207 solute carrier family 38 (sodium-coupled neutral amino acid transporter), member 2 | (RefSeq) amino acid transporter AVT6A-like (A)	amino acid transporter AVT6C-like [Malus domestica]
MD08G0090900	2.8234	2.243	3.1458	1.2409	1.0707	1.1873	-1.31789	1.15052e-07	down	K16297 serine carboxypeptidase-like clade II [EC:3.4.16.-] | (RefSeq) serine carboxypeptidase II-3-like isoform X1 (A)	serine carboxypeptidase II-3-like isoform X1 [Malus domestica]
MD11G0071800	0	1.0461	0.1323	5.5408	3.6537	4.2885	3.41858	1.15998e-07	up	K14686 solute carrier family 31 (copper transporter), member 1 | (RefSeq) LOW QUALITY PROTEIN: copper transporter 1-like (A)	LOW QUALITY PROTEIN: copper transporter 1-like [Malus domestica]
MD10G0139600	7.6406	11.2794	8.4555	4.1	5.0403	3.2068	-1.23524	1.16392e-07	down	--	hypothetical protein C1H46_031014 [Malus baccata]
MD02G0170100	28.0147	19.6054	37.3601	14.5081	13.935	14.549	-1.07295	1.18464e-07	down	K14493 gibberellin receptor GID1 [EC:3.-.-.-] | (RefSeq) gibberellin receptor GID1C-like (A)	probable carboxylesterase 8 [Malus domestica]
novel.1235	0.4165	0.6309	0.6381	2.8861	2.1034	2.8711	2.13308	1.20123e-07	up	--	hypothetical protein D8674_012460 [Pyrus ussuriensis x Pyrus communis]
MD12G0050500	5.5582	7.8689	1.8627	16.7011	20.7589	17.4842	1.76343	1.21695e-07	up	--	hypothetical protein D8674_008954 [Pyrus ussuriensis x Pyrus communis]
MD04G0082900	5.6512	6.0226	6.8673	2.7768	3.8519	2.9135	-1.04643	1.22841e-07	down	--	uncharacterized protein LOC126619421 [Malus sylvestris]
MD08G0076200	8.4645	3.37	9.1491	1.7224	0.9292	0.3062	-2.91754	1.24763e-07	down	K13260 isoflavone/4'-methoxyisoflavone 2'-hydroxylase [EC:1.14.14.90 1.14.14.89] | (RefSeq) cytochrome P450 81E8-like (A)	cytochrome P450 81Q32-like [Malus sylvestris]
MD14G0006300	1.2851	1.9579	1.8186	0.4938	0.2442	0.4828	-2.13867	1.32098e-07	down	--	phospholipase A1 PLIP1, chloroplastic-like, partial [Malus domestica]
MD02G0010900	0.6791	0.7504	0.6621	0.2396	0.1812	0.1654	-1.92162	1.33287e-07	down	K01535 H+-transporting ATPase [EC:7.1.2.1] | (RefSeq) ATPase 8, plasma membrane-type (A)	ATPase 8, plasma membrane-type [Malus domestica]
MD15G0127000	17.0177	24.7131	12.9888	40.298	37.9748	39.957	1.02813	1.34748e-07	up	K01803 triosephosphate isomerase (TIM) [EC:5.3.1.1] | (RefSeq) triosephosphate isomerase, cytosolic-like (A)	triosephosphate isomerase, cytosolic-like [Malus domestica]
MD09G0095900	1.673	1.5246	1.5124	4.4259	4.4034	2.9354	1.23543	1.35787e-07	up	K00423 L-ascorbate oxidase [EC:1.10.3.3] | (RefSeq) L-ascorbate oxidase homolog (A)	L-ascorbate oxidase homolog [Malus domestica]
MD11G0094800	0.8095	0.6828	0.5919	3.7025	3.577	3.8723	2.33582	1.36281e-07	up	K11254 histone H4 | (RefSeq) histone H4-like (A)	histone H4-like [Malus domestica]
novel.294	1.5079	1.4535	2.4256	0.4812	0.5077	0.5018	-1.94334	1.40863e-07	down	--	hypothetical protein DVH24_036389 [Malus domestica]
MD15G0247800	14.7304	20.1702	10.4687	33.2687	35.4557	32.2967	1.07109	1.46171e-07	up	--	protein RALF-like 34 [Malus domestica]
MD02G0083300	0.7833	0.9609	0.7983	2.2722	2.4572	2.8434	1.48782	1.4765e-07	up	K00485 dimethylaniline monooxygenase (N-oxide forming) / hypotaurine monooxygenase [EC:1.14.13.8 1.8.1.-] | (RefSeq) probable flavin-containing monooxygenase 1 (A)	probable flavin-containing monooxygenase 1 [Malus domestica]
MD08G0196300	0.6853	0.8557	0.6225	1.7095	1.9531	1.5807	1.19094	1.50646e-07	up	K21867 potassium channel | (RefSeq) potassium channel AKT2/3 isoform X1 (A)	potassium channel AKT2/3 isoform X1 [Malus domestica]
MD15G0167500	1.26	2.3423	1.8426	4.7098	5.6433	4.3052	1.33993	1.54864e-07	up	--	bark storage protein A [Malus domestica]
novel.662	6.221	6.671	6.2165	3.1099	2.5525	2.7817	-1.26413	1.58264e-07	down	--	stellacyanin-like [Malus domestica]
novel.4247	2.8802	2.1133	1.5926	5.0845	5.4995	5.4716	1.20301	1.59135e-07	up	K17893 ubiquinol oxidase [EC:1.10.3.11] | (RefSeq) LOW QUALITY PROTEIN: ubiquinol oxidase 2, mitochondrial-like (A)	hypothetical protein C1H46_042409 [Malus baccata]
MD05G0138000	13.236	8.5808	22.6105	5.6812	4.5349	4.7748	-1.659	1.65939e-07	down	K00688 glycogen phosphorylase [EC:2.4.1.1] | (RefSeq) alpha-glucan phosphorylase, H isozyme (A)	hypothetical protein C1H46_020395 [Malus baccata]
MD10G0067700	4.6897	3.6833	6.0961	16.5533	13.7418	12.4268	1.47522	1.68445e-07	up	--	putative lipid-transfer protein DIR1 [Pyrus x bretschneideri]
novel.4160	0.9682	1.0347	1.0055	2.5611	2.5155	2.0487	1.15766	1.80592e-07	up	--	subtilisin-like protease SBT3.3 isoform X3 [Malus domestica]
MD07G0011200	0.1797	0	0.1402	1.1318	1.0287	0.9869	3.22229	1.86801e-07	up	--	cysteine-rich receptor-like protein kinase 25 isoform X1 [Malus domestica]
MD03G0182300	3.6513	2.1821	4.6276	11.3403	9.6496	6.956	1.32966	1.87047e-07	up	--	uncharacterized protein LOC114824027 [Malus domestica]
MD09G0029000	2.0039	3.2098	2.3558	4.9399	5.4566	7.1586	1.12653	1.8754e-07	up	K17744 L-galactose dehydrogenase [EC:1.1.1.316] | (RefSeq) L-galactose dehydrogenase (A)	hypothetical protein DVH24_031775 [Malus domestica]
MD09G0121900	0.7143	0.765	0.619	1.9247	2.672	2.476	1.66674	1.90818e-07	up	K22845 phlorizin synthase [EC:2.4.1.357] | (RefSeq) uDP-glycosyltransferase 88F5 (A)	uDP-glycosyltransferase 71A15 [Malus domestica]
MD11G0224400	4.5974	7.3543	4.1959	14.2329	13.5017	11.9621	1.21224	1.93225e-07	up	--	hypothetical protein C1H46_038581 [Malus baccata]
MD15G0245500	1.8044	1.5074	0.9382	4.299	5.4166	3.7527	1.58105	1.98069e-07	up	--	uncharacterized protein LOC103401367 [Malus domestica]
novel.466	2.2999	1.2764	3.2614	7.6502	5.8658	7.7113	1.54648	2.02658e-07	up	--	hypothetical protein C1H46_015181 [Malus baccata]
MD02G0001000	4.0784	5.5733	3.4728	9.225	9.3419	9.4485	1.00875	2.04851e-07	up	--	protein AUXIN-REGULATED GENE INVOLVED IN ORGAN SIZE [Malus sylvestris]
MD15G0101000	5.865	7.9293	5.8663	2.8518	3.6221	3.8019	-1.02189	2.09075e-07	down	--	coiled-coil domain-containing protein 93-like [Malus domestica]
MD05G0206800	11.5807	11.7929	11.8364	5.8807	4.0874	6.9148	-1.14583	2.19209e-07	down	K22845 phlorizin synthase [EC:2.4.1.357] | (RefSeq) phloretin 2'-O-glucosyltransferase (A)	hypothetical protein DVH24_011008 [Malus domestica]
MD06G0154000	2.2452	2.4218	2.2931	6.3227	5.759	4.8474	1.19629	2.232e-07	up	--	hypothetical protein C1H46_036459 [Malus baccata]
MD16G0175400	3.1112	2.8505	2.853	1.1271	1.6593	1.2813	-1.20186	2.30085e-07	down	--	protein IQ-DOMAIN 14-like isoform X2 [Malus domestica]
novel.848	2.3986	1.5268	2.0737	0.5006	0.5713	0.64	-1.89417	2.32054e-07	down	--	rust resistance kinase Lr10-like [Malus sylvestris]
novel.1302	1.1752	0.881	0.7214	2.5184	3.1504	2.9691	1.55352	2.42769e-07	up	--	--
MD13G0091700	4.6571	5.7983	3.8466	9.1914	10.3435	12.2147	1.06514	2.47422e-07	up	K16280 E3 ubiquitin-protein ligase RGLG [EC:2.3.2.27] | (RefSeq) E3 ubiquitin-protein ligase RGLG5 (A)	E3 ubiquitin-protein ligase RGLG5-like [Malus sylvestris]
MD08G0168700	0.1055	0.1017	0.1371	0.8675	1.1539	0.9651	3.02959	2.49021e-07	up	K19882 O-palmitoleoyl-L-serine hydrolase [EC:3.1.1.98] | (RefSeq) LOW QUALITY PROTEIN: pectin acetylesterase 8-like (A)	pectin acetylesterase 8-like isoform X3 [Malus sylvestris]
MD15G0028800	0.0367	0.0353	0.0357	0.7486	1.3267	1.0673	4.77937	2.5101e-07	up	K23136 fraxetin 5-hydroxylase [EC:1.14.14.164] | (RefSeq) xanthotoxin 5-hydroxylase CYP82C4-like (A)	hypothetical protein DVH24_012820 [Malus domestica]
MD09G0231900	3.0576	6.1255	3.7407	10.917	10.9496	9.576	1.19627	2.54435e-07	up	K07766 diphosphoinositol-polyphosphate diphosphatase [EC:3.6.1.52] | (RefSeq) nudix hydrolase 18, mitochondrial-like (A)	nudix hydrolase 18, mitochondrial-like [Malus domestica]
MD15G0057700	0.6589	0.8732	0.9635	2.8732	4.0203	3.9738	2.03331	2.54633e-07	up	--	phytosulfokines-like [Malus domestica]
MD06G0084700	2.3231	1.6931	2.3201	5.2072	4.8167	6.5993	1.30591	2.57747e-07	up	K09286 EREBP-like factor | (RefSeq) ethylene-responsive transcription factor ERF060 (A)	ethylene-responsive transcription factor ERF061 [Malus domestica]
MD07G0242900	0.0396	0	0.1158	1.3141	0.9999	0.8895	4.28048	2.6127e-07	up	K14497 protein phosphatase 2C [EC:3.1.3.16] | (RefSeq) protein phosphatase 2C 51-like (A)	protein phosphatase 2C 51-like [Malus domestica]
MD01G0188000	1.7948	2.2881	3.1045	0.739	0.4873	0.6262	-2.0455	2.70107e-07	down	--	uncharacterized protein LOC103445621 [Malus domestica]
MD12G0048300	1.3373	1.1838	1.6496	0.418	0.4364	0.5222	-1.68646	2.79157e-07	down	K13457 disease resistance protein RPM1 | (RefSeq) disease resistance protein RPM1-like (A)	disease resistance RPP13-like protein 4 [Malus domestica]
MD17G0134000	7.8735	9.0895	5.8909	3.3498	3.0052	3.3512	-1.3194	2.84201e-07	down	--	protein LURP-one-related 11-like [Malus domestica]
novel.2915	104.979	55.2609	114.228	41.7856	48.6447	46.7232	-1.09091	2.84587e-07	down	K14411 RNA-binding protein Musashi | (RefSeq) ribonucleoprotein RB97D-like (A)	hypothetical protein C1H46_019605 [Malus baccata]
MD03G0216500	9.6986	9.1679	10.3232	6.339	4.9687	3.547	-1.06061	2.88837e-07	down	--	fatty-acid-binding protein 1 [Malus domestica]
MD05G0055600	30.8511	26.2332	49.4956	18.9374	17.9445	19.1195	-1.01941	2.92098e-07	down	--	BTB/POZ domain-containing protein At3g05675-like [Malus domestica]
novel.976	5.5041	4.0652	5.2266	2.0072	2.0455	1.9029	-1.399	2.94483e-07	down	K01915 glutamine synthetase [EC:6.3.1.2] | (RefSeq) glutamine synthetase leaf isozyme, chloroplastic (A)	glutamine synthetase leaf isozyme, chloroplastic [Pyrus x bretschneideri]
MD13G0073300	1.1028	0.8754	0.8538	2.8151	2.5661	2.3205	1.35939	2.95719e-07	up	K12126 phytochrome-interacting factor 3 | (RefSeq) transcription factor PIF3-like (A)	transcription factor BHLH089-like [Malus domestica]
MD02G0040100	1.9777	1.6974	2.6148	0.853	0.8437	0.8565	-1.38919	3.11759e-07	down	--	uncharacterized protein LOC103418021 [Malus domestica]
MD02G0161800	1.5641	1.4381	1.4076	2.969	3.281	3.163	1.00837	3.1523e-07	up	K15601 [histone H3]-dimethyl-L-lysine9 demethylase [EC:1.14.11.65] | (RefSeq) lysine-specific demethylase JMJ25-like (A)	growth-regulating factor 1 isoform X1 [Malus domestica]
MD07G0198000	3.2881	4.8231	2.6481	0.6082	0.361	0.4757	-2.9813	3.18692e-07	down	--	uncharacterized protein LOC103439568 [Malus domestica]
MD08G0096200	1.9148	1.52	0.8785	4.4088	6.9205	5.9971	1.92319	3.20087e-07	up	K14496 abscisic acid receptor PYR/PYL family | (RefSeq) abscisic acid receptor PYL8 (A)	lachrymatory-factor synthase [Malus domestica]
MD04G0036600	3.8015	4.3429	6.1082	1.5575	1.9553	1.757	-1.52501	3.20297e-07	down	--	tetrapyrrole-binding protein, chloroplastic [Malus domestica]
MD03G0193600	1.0206	0.9557	0.796	0.2481	0.1963	0.1698	-2.25949	3.2641e-07	down	K00815 tyrosine aminotransferase [EC:2.6.1.5] | (RefSeq) probable aminotransferase TAT2 (A)	probable aminotransferase TAT2 [Malus domestica]
MD03G0048400	0.0343	0	0	0.9343	1.3573	0.8278	6.34519	3.47871e-07	up	K20496 laurate 7-monooxygenase [EC:1.14.14.130] | (RefSeq) cytochrome P450 703A2 (A)	isoleucine N-monooxygenase 1-like [Malus domestica]
novel.3632	0.244	0.1176	0.2379	3.4259	3.6966	2.3344	3.89718	3.4804e-07	up	--	--
MD12G0083100	0.3141	0.5147	0.3062	1.2028	1.6391	1.6986	1.91195	3.58957e-07	up	--	proline-rich protein 3-like [Malus domestica]
novel.4030	1.1677	3.3062	0.9249	7.0792	6.3265	6.6176	1.8063	3.62997e-07	up	--	haloacid dehalogenase-like hydrolase domain-containing protein Sgpp, partial [Malus domestica]
MD09G0206000	0.4669	0.5876	0.4425	0.0883	0.1747	0.1295	-2.01734	3.68669e-07	down	K16292 KDEL-tailed cysteine endopeptidase [EC:3.4.22.-] | (RefSeq) vignain-like (A)	hypothetical protein L3X38_008763 [Prunus dulcis]
MD04G0154400	2.28	1.4784	2.7886	5.1147	5.9661	5.0694	1.2148	3.75094e-07	up	K18819 inositol 3-alpha-galactosyltransferase [EC:2.4.1.123] | (RefSeq) galactinol synthase 2 (A)	galactinol synthase 2 [Malus domestica]
MD04G0148200	1.0831	0.9695	1.0811	3.1819	2.5829	2.1669	1.25445	3.80455e-07	up	K19882 O-palmitoleoyl-L-serine hydrolase [EC:3.1.1.98] | (RefSeq) pectin acetylesterase 12-like (A)	pectin acetylesterase 12-like [Malus domestica]
MD17G0180200	41.1196	18.1383	45.5236	13.7881	15.3978	11.306	-1.46147	3.8127e-07	down	--	umecyanin-like [Malus domestica]
novel.1850	2.6949	3.7522	2.6857	0.4077	1.0081	1.1957	-1.89129	3.97054e-07	down	--	hypothetical protein C1H46_033784 [Malus baccata]
MD05G0292300	0.9293	1.32	0.9059	2.7467	3.2519	3.6619	1.5273	4.15365e-07	up	--	probable F-box protein At4g22030 [Malus sylvestris]
MD07G0161100	6.1065	10.1088	7.1181	2.3722	3.0167	2.7609	-1.60406	4.26867e-07	down	K19040 E3 ubiquitin-protein ligase ATL10/75/76/77/78 [EC:2.3.2.27] | (RefSeq) RING-H2 finger protein ATL74-like (A)	E3 ubiquitin-protein ligase Os04g0590900-like [Malus sylvestris]
MD01G0028700	3.3145	3.7654	2.4235	7.8568	8.8673	9.9464	1.40362	4.39963e-07	up	K00083 cinnamyl-alcohol dehydrogenase [EC:1.1.1.195] | (RefSeq) probable mannitol dehydrogenase isoform X1 (A)	hypothetical protein DVH24_014491 [Malus domestica]
MD06G0153900	0.509	0.7926	0.6107	2.3655	2.2738	1.8566	1.67635	4.59781e-07	up	--	uncharacterized protein LOC103437795 [Malus domestica]
novel.1308	3.1627	2.8519	3.0336	1.389	0.8587	1.1458	-1.50044	4.60898e-07	down	--	hypothetical protein DVH24_012587 [Malus domestica]
MD03G0192400	3.9406	3.2596	3.9507	1.6884	2.0935	2.1157	-1.00551	4.77057e-07	down	K13430 serine/threonine-protein kinase PBS1 [EC:2.7.11.1] | (RefSeq) serine/threonine-protein kinase PBS1-like (A)	L-type lectin-domain containing receptor kinase IX.1-like [Malus domestica]
MD08G0020000	3.5811	3.9312	2.6669	7.4487	6.8653	7.3651	1.00635	4.97292e-07	up	--	transmembrane protein 136-like isoform X1 [Malus domestica]
MD07G0071600	5.3957	3.4673	6.2344	0.8502	0.7569	2.1612	-2.08891	5.29034e-07	down	--	putative invertase inhibitor [Malus domestica]
MD05G0264000	1.3328	2.8906	0.9204	6.7573	5.2349	5.0819	1.64776	5.32031e-07	up	K09419 heat shock transcription factor, other eukaryote | (RefSeq) heat stress transcription factor B-2a-like (A)	heat stress transcription factor B-2a-like [Pyrus ussuriensis x Pyrus communis]
MD15G0114300	15.2754	20.0003	15.5127	9.207	9.5353	7.8365	-1.02025	5.38459e-07	down	--	uncharacterized protein LOC103456238 [Malus domestica]
MD01G0107600	0.9034	0.8436	0.6881	1.9938	2.281	2.1841	1.32256	5.4244e-07	up	K03364 cell division cycle 20-like protein 1, cofactor of APC complex | (RefSeq) protein FIZZY-RELATED 3-like (A)	protein FIZZY-RELATED 3-like [Malus domestica]
MD04G0136300	1.1321	1.6641	1.5452	3.9255	4.1924	2.7077	1.23036	5.47076e-07	up	K01179 endoglucanase [EC:3.2.1.4] | (RefSeq) endoglucanase 25-like (A)	endoglucanase 25-like [Malus domestica]
MD03G0137300	7.0182	7.3286	5.3216	13.6025	18.8691	19.6238	1.31983	5.64065e-07	up	K16912 ribosomal biogenesis protein LAS1 | (RefSeq) uncharacterized protein LOC103402411 isoform X1 (A)	hypothetical protein RHMOL_Rhmol13G0273200 [Rhododendron molle]
MD09G0093100	1.0736	0.8279	0.4884	2.9233	3.1927	3.4535	1.91963	5.69151e-07	up	--	sigma intracellular receptor 2-like [Malus domestica]
MD05G0280100	21.115	15.9916	29.5973	12.1712	12.4073	10.1186	-1.03298	5.81143e-07	down	--	U-box domain-containing protein 8-like [Malus domestica]
novel.1293	26.5143	16.4976	33.0325	12.6383	13.2332	12.7905	-1.06583	5.89266e-07	down	--	VQ motif-containing protein 4-like [Malus domestica]
MD13G0201100	4.8483	8.6385	6.0874	15.2518	12.6127	15.6445	1.06607	5.90878e-07	up	--	dirigent protein 18-like [Malus domestica]
MD08G0070600	0.2061	0.1656	0.2679	1.2862	1.0698	1.086	2.34191	6.05396e-07	up	--	aldehyde oxidase GLOX1-like [Malus domestica]
MD05G0203900	0.6046	0.791	1.0105	2.3519	2.6171	2.6587	1.57524	6.15296e-07	up	K00430 peroxidase [EC:1.11.1.7] | (RefSeq) peroxidase 7-like (A)	peroxidase 7-like [Malus domestica]
MD05G0257500	4.8521	4.1758	4.9837	2.2487	2.4065	2.5228	-1.05137	6.25935e-07	down	K05387 glutamate receptor, ionotropic, plant | (RefSeq) glutamate receptor 2.7-like (A)	hypothetical protein DVH24_011451 [Malus domestica]
MD16G0189300	3.0534	1.9352	2.569	5.481	5.8086	5.4282	1.0606	6.31294e-07	up	K09422 transcription factor MYB, plant | (RefSeq) MYB23; uncharacterized protein LOC103420593 (A)	myb-related protein Myb4-like [Malus domestica]
MD02G0205500	0.2749	0.2385	0.1072	0.7954	1.1107	1.2122	2.24636	6.43124e-07	up	K13416 brassinosteroid insensitive 1-associated receptor kinase 1 [EC:2.7.10.1 2.7.11.1] | (RefSeq) BRASSINOSTEROID INSENSITIVE 1-associated receptor kinase 1-like isoform X1 (A)	rust resistance kinase Lr10-like isoform X1 [Malus domestica]
MD08G0041300	0.9967	1.7142	1.6385	0.5488	0.6579	0.439	-1.49117	6.43779e-07	down	K05387 glutamate receptor, ionotropic, plant | (RefSeq) glutamate receptor 2.8-like (A)	glutamate receptor 2.8-like [Malus domestica]
MD02G0081900	0.6609	0.637	0.82	1.636	2.3767	2.2492	1.47588	6.47299e-07	up	K22596 gamma-glutamylcyclotransferase, plant [EC:4.3.2.9] | (RefSeq) gamma-glutamylcyclotransferase 2-1-like (A)	hypothetical protein DVH24_018249 [Malus domestica]
MD05G0103800	4.5916	3.2763	3.43	1.3193	1.3049	1.7363	-1.45739	6.5027e-07	down	--	disease resistance-like protein DSC1 isoform X1 [Malus sylvestris]
MD09G0036800	3.4539	3.0121	2.0845	1.0263	0.9228	0.9578	-1.63951	6.52376e-07	down	K05658 ATP-binding cassette, subfamily B (MDR/TAP), member 1 [EC:7.6.2.2] | (RefSeq) LOW QUALITY PROTEIN: ABC transporter B family member 15-like (A)	hypothetical protein DVH24_031834 [Malus domestica]
MD13G0090100	4.0674	4.3498	3.9942	2.6778	1.8241	2.0747	-1.00155	7.04908e-07	down	--	uncharacterized protein LOC103452040 [Malus domestica]
novel.435	0.5541	0.4497	0.2843	1.3151	1.5708	1.6254	1.72558	7.12167e-07	up	K03264 translation initiation factor 6 | (RefSeq) eukaryotic translation initiation factor 6-2 (A)	DNA-damage-repair/toleration protein DRT102 [Pyrus ussuriensis x Pyrus communis]
MD02G0101800	0.8442	0.9907	0.7873	2.4362	2.4715	2.4123	1.39494	7.34519e-07	up	K00030 isocitrate dehydrogenase (NAD+) [EC:1.1.1.41] | (RefSeq) isocitrate dehydrogenase [NAD] regulatory subunit 1, mitochondrial (A)	isocitrate dehydrogenase [NAD]
MD02G0177700	0.3267	0.1749	0.1062	1.1737	1.0998	1.2381	2.45214	7.35536e-07	up	K01051 pectinesterase [EC:3.1.1.11] | (RefSeq) pectinesterase 2 (A)	pectinesterase 2 [Malus domestica]
MD03G0227600	0.4778	0.3454	0.1747	1.9567	1.1562	1.2422	2.04679	7.40744e-07	up	--	LOW QUALITY PROTEIN: zinc finger protein CONSTANS-LIKE 13-like [Malus domestica]
MD07G0159000	0.0816	0.5115	0.0398	1.945	1.2711	1.4601	2.79614	7.73939e-07	up	--	WAT1-related protein At2g39510-like [Malus domestica]
MD16G0022500	1.5698	1.6812	1.6437	4.5514	4.1593	4.1595	1.30849	7.75999e-07	up	--	MLP-like protein 34 [Malus domestica]
MD01G0149800	0.8968	0.5637	0.7982	0.1161	0.2461	0.2271	-2.024	7.85684e-07	down	K01534 Zn2+/Cd2+-exporting ATPase [EC:7.2.2.12 7.2.2.21] | (RefSeq) putative inactive cadmium/zinc-transporting ATPase HMA3 isoform X1 (A)	putative inactive cadmium/zinc-transporting ATPase HMA3 isoform X1 [Malus sylvestris]
MD12G0196000	4.4931	5.2496	5.3096	12.6283	9.9125	9.458	1.00169	8.05076e-07	up	--	uncharacterized protein LOC126592860 isoform X3 [Malus sylvestris]
MD16G0212300	1.4774	1.3312	1.91	0.3553	0.5947	0.5878	-1.7055	8.06924e-07	down	K12130 pseudo-response regulator 5 | (RefSeq) two-component response regulator-like APRR3 (A)	protein CHLOROPLAST IMPORT APPARATUS 2-like isoform X1 [Malus domestica]
MD08G0054400	30.269	19.0344	39.6639	15.6636	15.4216	15.6852	-1.01814	8.22433e-07	down	--	protein indeterminate-domain 7-like [Malus domestica]
MD07G0248500	3.7633	4.1298	6.717	1.8228	2.2416	1.6376	-1.44837	8.49383e-07	down	--	uncharacterized protein LOC114825925 [Malus domestica]
novel.4092	1.4237	1.397	1.3255	0.764	0.6693	0.7469	-1.01279	8.57366e-07	down	K13457 disease resistance protein RPM1 | (RefSeq) disease resistance protein RPM1-like (A)	TMV resistance protein N-like [Malus domestica]
MD17G0134600	1.739	1.3619	1.3421	3.6376	3.537	3.2851	1.15109	8.66574e-07	up	K00814 alanine transaminase [EC:2.6.1.2] | (RefSeq) alanine aminotransferase 2 (A)	hypothetical protein DVH24_027722 [Malus domestica]
MD07G0129500	4.8399	7.9308	5.4734	1.9768	2.607	2.2548	-1.5021	8.76133e-07	down	--	hypothetical protein DVH24_011961 [Malus domestica]
MD02G0150100	2.9458	2.8049	3.8176	1.2839	1.663	1.4345	-1.21527	8.90702e-07	down	K12126 phytochrome-interacting factor 3 | (RefSeq) transcription factor PIF3-like (A)	transcription factor SPATULA-like isoform X3 [Malus domestica]
MD13G0181900	14.1601	12.1562	11.2164	5.648	7.4487	6.1661	-1.04748	8.97271e-07	down	--	transcription factor bHLH92 isoform X3 [Malus domestica]
novel.4650	0.701	0.5198	0.4206	2.7071	2.4053	1.7495	1.98144	9.87005e-07	up	--	uncharacterized protein LOC125475571 [Pyrus x bretschneideri]
novel.4497	38.9417	27.0812	55.3261	21.1563	20.4814	22.7006	-1.00629	9.91712e-07	down	K12199 vacuolar protein sorting-associated protein VTA1 | (RefSeq) protein HOMOLOG OF MAMMALIAN LYST-INTERACTING PROTEIN 5 (A)	protein HOMOLOG OF MAMMALIAN LYST-INTERACTING PROTEIN 5 [Malus domestica]
MD03G0074500	3.4936	4.364	3.5797	2.0324	1.9803	1.8981	-1.03845	1.01529e-06	down	--	RHOMBOID-like protein 1 [Malus domestica]
MD01G0084400	1.1857	1.0286	1.7917	0.3531	0.2744	0.5178	-1.8947	1.04654e-06	down	--	BTB/POZ domain-containing protein At5g03250-like [Malus sylvestris]
novel.2443	1.4981	0.858	1.5663	0.351	0.3837	0.578	-1.66607	1.05605e-06	down	K13457 disease resistance protein RPM1 | (RefSeq) disease resistance protein RPM1-like (A)	hypothetical protein L3X38_028308 [Prunus dulcis]
MD04G0022600	0.1204	0.1548	0.0783	1.6053	1.0135	0.7013	3.14738	1.06769e-06	up	K01369 legumain [EC:3.4.22.34] | (RefSeq) vacuolar-processing enzyme-like (A)	vacuolar-processing enzyme-like [Malus domestica]
novel.3453	2.7225	2.0776	3.4284	1.1101	0.4296	0.8493	-1.87167	1.0749e-06	down	--	hypothetical protein C1H46_003309 [Malus baccata]
MD01G0195300	2.0161	1.5194	2.18	0.6862	0.6479	0.7319	-1.55474	1.10199e-06	down	K13436 pto-interacting protein 1 [EC:2.7.11.1] | (RefSeq) LOW QUALITY PROTEIN: pto-interacting protein 1 (A)	putative wall-associated receptor kinase-like 16 [Malus domestica]
MD09G0083300	1.7496	1.5741	1.9711	0.5955	0.5236	0.6793	-1.64442	1.12119e-06	down	K13416 brassinosteroid insensitive 1-associated receptor kinase 1 [EC:2.7.10.1 2.7.11.1] | (RefSeq) BRASSINOSTEROID INSENSITIVE 1-associated receptor kinase 1-like isoform X1 (A)	G-type lectin S-receptor-like serine/threonine-protein kinase B120 isoform X11 [Malus sylvestris]
novel.355	8.5778	8.2682	4.6459	0.9462	2.6739	2.1144	-1.98879	1.14279e-06	down	K08176 MFS transporter, PHS family, inorganic phosphate transporter | (RefSeq) probable inorganic phosphate transporter 1-7 isoform X1 (A)	hypothetical protein DVH24_002922 [Malus domestica]
novel.820	0.262	0.3031	0.1533	1.5606	1.4113	1.5258	2.56175	1.14892e-06	up	--	hypothetical protein C1H46_022615 [Malus baccata]
novel.2821	0.1011	0.0649	0.0328	0.7453	0.9357	0.7007	3.50207	1.1535e-06	up	--	hypothetical protein DVH24_011611 [Malus domestica]
MD06G0147200	1.6399	2.3849	1.3463	3.8434	4.0922	4.0448	1.07212	1.16091e-06	up	--	hypothetical protein C1H46_041918 [Malus baccata]
novel.3232	0.5232	0.2882	0.5465	2.2259	1.2895	1.8964	1.91105	1.18324e-06	up	--	hypothetical protein DVH24_020196 [Malus domestica]
novel.970	7.9117	5.252	10.6239	3.0485	3.2038	3.7256	-1.34292	1.20058e-06	down	--	--
MD08G0155200	32.354	21.8468	49.9373	15.6697	15.3084	18.9494	-1.15245	1.20178e-06	down	--	VQ motif-containing protein 9 [Malus domestica]
MD16G0116700	11.3636	8.944	16.1396	6.9217	5.9174	6.257	-1.02198	1.2018e-06	down	K18789 xylogalacturonan beta-1,3-xylosyltransferase [EC:2.4.2.41] | (RefSeq) probable glycosyltransferase At5g11130 (A)	probable glycosyltransferase At5g03795 [Malus domestica]
MD17G0038000	4.3972	3.6844	4.8473	1.7608	2.6366	2.4148	-1.01232	1.2169e-06	down	K24221 type I inositol polyphosphate 5-phosphatase IP5P1/2 [EC:3.1.3.56] | (RefSeq) type I inositol polyphosphate 5-phosphatase 2 isoform X1 (A)	type I inositol polyphosphate 5-phosphatase 4-like isoform X1 [Malus domestica]
MD14G0151800	5.3352	3.3342	5.3156	1.6962	2.1218	2.0485	-1.3403	1.2205e-06	down	K13430 serine/threonine-protein kinase PBS1 [EC:2.7.11.1] | (RefSeq) serine/threonine-protein kinase PBS1-like (A)	lysM domain receptor-like kinase 3 [Malus sylvestris]
MD04G0066600	3.9467	4.8912	5.4357	2.3455	2.1091	1.8241	-1.27302	1.234e-06	down	--	uncharacterized protein At4g22758-like [Malus domestica]
novel.1438	32.1302	22.317	23.9537	11.4587	13.7201	13.7578	-1.0944	1.2345e-06	down	K00700 1,4-alpha-glucan branching enzyme [EC:2.4.1.18] | (RefSeq) 1,4-alpha-glucan-branching enzyme 1, chloroplastic/amyloplastic isoform X2 (A)	LOW QUALITY PROTEIN: 1,4-alpha-glucan-branching enzyme 1, chloroplastic/amyloplastic-like [Pyrus x bretschneideri]
MD12G0012100	5.3778	7.7756	4.9345	12.1804	11.9813	14.4743	1.00938	1.23945e-06	up	--	hypothetical protein DVH24_035044 [Malus domestica]
MD01G0034700	0.1382	0.3553	0.2695	1.4899	1.2798	1.5333	2.40427	1.24809e-06	up	K22588 acetylserotonin O-methyltransferase, plant [EC:2.1.1.4] | (RefSeq) LOW QUALITY PROTEIN: probable O-methyltransferase 3 (A)	LOW QUALITY PROTEIN: probable O-methyltransferase 3 [Malus domestica]
MD12G0029600	4.8219	3.251	5.0092	2.3094	2.3951	2.2359	-1.00184	1.25952e-06	down	K01285 lysosomal Pro-X carboxypeptidase [EC:3.4.16.2] | (RefSeq) lysosomal Pro-X carboxypeptidase-like (A)	lysosomal Pro-X carboxypeptidase-like [Malus domestica]
MD09G0187600	2.0406	4.1243	1.476	7.1137	7.0916	7.7215	1.43652	1.30944e-06	up	--	hypothetical protein C1H46_037633 [Malus baccata]
novel.4626	1.0217	0.5159	0.9961	3.2705	2.8664	2.307	1.65238	1.31694e-06	up	--	haloacid dehalogenase-like hydrolase domain-containing protein Sgpp, partial [Malus domestica]
novel.1782	7.0422	15.2029	9.5322	4.6056	5.1923	4.7449	-1.2135	1.33319e-06	down	--	hypothetical protein C1H46_027965 [Malus baccata]
MD16G0045800	14.4841	12.7046	23.9659	9.2788	8.3	9.5055	-1.00833	1.34734e-06	down	K13430 serine/threonine-protein kinase PBS1 [EC:2.7.11.1] | (RefSeq) serine/threonine-protein kinase PBS1-like (A)	proline-rich receptor-like protein kinase PERK9 [Malus domestica]
MD15G0088600	0.6822	0.9206	1.5518	3.328	2.7559	3.7077	1.54359	1.35201e-06	up	--	uncharacterized protein LOC103410755 [Malus domestica]
novel.2605	1.7231	0.7711	1.1999	0.1571	0.0518	0	-4.23756	1.36809e-06	down	--	hypothetical protein C1H46_042899 [Malus baccata]
novel.3798	0.0832	0.1605	0.1217	0.4339	0.4379	0.5021	1.82106	1.39483e-06	up	K05666 ATP-binding cassette, subfamily C (CFTR/MRP), member 2 | (RefSeq) ABC transporter C family member 10 (A)	ABC transporter C family member 4-like [Malus domestica]
MD12G0103300	6.127	9.2525	5.6746	14.3372	14.9547	16.3107	1.02921	1.40324e-06	up	--	hypothetical protein C1H46_029552 [Malus baccata]
MD07G0161200	8.7539	12.4621	7.09	3.8963	3.5138	3.9213	-1.40487	1.40702e-06	down	K19040 E3 ubiquitin-protein ligase ATL10/75/76/77/78 [EC:2.3.2.27] | (RefSeq) RING-H2 finger protein ATL74-like (A)	RING-H2 finger protein ATL54-like [Malus domestica]
MD05G0061700	0.0729	0.2108	0.2132	2.2326	1.5949	1.4552	3.31817	1.40951e-06	up	K24028 salicylic acid 3-hydroxylase [EC:1.14.11.-] | (RefSeq) protein DMR6-LIKE OXYGENASE 2-like (A)	jasmonate-induced oxygenase 2-like [Malus sylvestris]
MD04G0010400	9.4885	5.6657	7.2857	3.3582	3.6043	3.0038	-1.25608	1.41742e-06	down	--	TMV resistance protein N-like isoform X3 [Malus domestica]
novel.4580	0.2738	0.0586	0.1186	0.9577	1.024	0.8098	2.55348	1.45895e-06	up	K23145 scopoletin 8-hydroxylase [EC:1.14.11.60] | (RefSeq) scopoletin 8-hydroxylase (A)	scopoletin 8-hydroxylase-like [Malus sylvestris]
novel.573	1.749	1.8093	1.9963	0.5082	0.6104	0.7453	-1.66176	1.45998e-06	down	--	--
MD12G0146900	1.5538	2.0264	1.7822	4.1999	3.6926	5.2087	1.20195	1.48729e-06	up	K00522 ferritin heavy chain [EC:1.16.3.2] | (RefSeq) ferritin-4, chloroplastic-like (A)	ferritin-4, chloroplastic-like [Malus domestica]
novel.3369	2.0559	1.1097	2.0845	0.1399	0.2769	0.2052	-3.16379	1.52531e-06	down	--	--
novel.1902	3.0234	2.5714	2.1673	6.81	6.8107	6.288	1.27487	1.55408e-06	up	--	uncharacterized protein LOC114822603 [Malus domestica]
MD07G0254500	22.978	46.903	23.0603	67.8579	77.0736	66.6237	1.10254	1.55925e-06	up	--	protein RESPONSE TO LOW SULFUR 3-like [Malus domestica]
MD07G0010300	0.107	0.3095	0.5217	2.6408	3.1525	2.3147	3.01699	1.58619e-06	up	K21842 protein EFR3 | (RefSeq) uncharacterized protein LOC103414060 (A)	uncharacterized protein LOC103411181 [Malus domestica]
MD02G0056200	1.709	0.755	1.7702	3.999	3.9555	3.4358	1.34142	1.58685e-06	up	K03327 multidrug resistance protein, MATE family | (RefSeq) protein DETOXIFICATION 51-like (A)	protein DETOXIFICATION 51-like [Malus domestica]
MD12G0005300	2.9657	3.4939	2.7628	6.5052	7.4883	6.5792	1.07125	1.59962e-06	up	K00860 adenylylsulfate kinase [EC:2.7.1.25] | (RefSeq) adenylyl-sulfate kinase 3-like (A)	adenylyl-sulfate kinase 3-like [Malus domestica]
novel.779	0.1943	0.1248	0.1894	1.3225	1.4716	1.8855	3.11802	1.656e-06	up	K00799 glutathione S-transferase [EC:2.5.1.18] | (RefSeq) probable glutathione S-transferase (A)	probable glutathione S-transferase [Malus domestica]
novel.314	2.4274	1.828	2.2186	0.5809	0.5108	0.3786	-2.22525	1.69455e-06	down	K01166 ribonuclease T2 [EC:4.6.1.19] | (RefSeq) ribonuclease-like storage protein (A)	ribonuclease MC-like [Malus sylvestris]
MD11G0225200	0.886	1.4641	0.8638	4.3081	3.2492	3.0536	1.63692	1.73434e-06	up	K24772 guanine nucleotide-binding protein subunit gamma 1/2, plant | (RefSeq) guanine nucleotide-binding protein subunit gamma 1-like (A)	guanine nucleotide-binding protein subunit gamma 1-like [Malus domestica]
MD15G0180500	2.0688	2.9248	2.1178	5.7507	4.6724	4.7043	1.00332	1.79811e-06	up	K12259 spermine oxidase [EC:1.5.3.16 1.5.3.-] | (RefSeq) LOW QUALITY PROTEIN: probable polyamine oxidase 5 (A)	probable polyamine oxidase 5 [Malus sylvestris]
MD05G0086400	0.208	0.1337	0.0676	1.9473	0.9339	2.25	3.56986	1.80406e-06	up	K13031 amygdalin beta-glucosidase [EC:3.2.1.117] | (RefSeq) beta-glucosidase 12-like (A)	beta-glucosidase 12-like isoform X3 [Malus domestica]
MD03G0238100	9.9275	8.3452	8.7781	3.3397	4.5664	4.6096	-1.19741	1.82064e-06	down	--	uncharacterized protein At5g01610-like [Malus domestica]
MD07G0170200	3.8754	1.8979	2.5594	1.1435	1.0259	1.222	-1.38084	1.84401e-06	down	--	BEL1-like homeodomain protein 9 [Malus domestica]
MD06G0194700	3.2159	2.818	1.9544	5.8637	5.4836	5.6981	1.01046	1.85561e-06	up	K09561 STIP1 homology and U-box containing protein 1 [EC:2.3.2.27] | (RefSeq) E3 ubiquitin-protein ligase CHIP-like isoform X1 (A)	U-box domain-containing protein 21-like [Malus domestica]
MD02G0091300	4.8685	6.9274	4.4826	3.0577	2.7967	2.6358	-1.02382	1.89628e-06	down	K23947 2-oxoglutarate-dependent dioxygenase [EC:1.14.11.-] | (RefSeq) 2-oxoglutarate-dependent dioxygenase DAO-like (A)	2-oxoglutarate-dependent dioxygenase DAO-like [Malus domestica]
MD04G0082800	17.0708	5.8387	18.1188	3.0457	4.9823	4.8102	-1.7668	1.92437e-06	down	--	uncharacterized protein LOC126619421 [Malus sylvestris]
MD11G0182000	7.5743	8.2136	7.4868	2.6855	4.0729	3.7632	-1.2316	1.9287e-06	down	K13459 disease resistance protein RPS2 | (RefSeq) disease resistance protein At4g27190-like (A)	disease resistance protein At4g27190-like [Malus domestica]
MD02G0256800	1.6055	1.6414	1.4704	3.3947	3.8082	4.5736	1.23406	1.98511e-06	up	--	uncharacterized protein LOC103427013 [Malus domestica]
novel.4742	25.4179	9.9583	33.0935	9.07	7.039	7.5032	-1.62651	1.98822e-06	down	--	--
MD12G0067000	1.2454	1.0619	1.0274	3.383	3.1849	2.6698	1.38539	2.01918e-06	up	K01674 carbonic anhydrase [EC:4.2.1.1] | (RefSeq) LOW QUALITY PROTEIN: alpha carbonic anhydrase 4-like (A)	hypothetical protein DVH24_004951 [Malus domestica]
MD16G0219200	0.8188	0.7079	0.9711	0.3951	0.3197	0.4775	-1.15393	2.03143e-06	down	K03255 protein TIF31 | (RefSeq) protein TSS isoform X1 (A)	protein REDUCED CHLOROPLAST COVERAGE 2 isoform X2 [Malus sylvestris]
MD15G0256600	6.8745	6.004	9.8493	3.7812	4.5712	3.5388	-1.02452	2.05412e-06	down	K14494 DELLA protein | (RefSeq) DELLA protein GAI-like (A)	scarecrow-like protein 32 [Malus domestica]
MD09G0053500	1.0066	1.4199	1.46	2.6322	3.4715	2.7164	1.09329	2.10064e-06	up	--	uncharacterized protein LOC103435401 [Malus domestica]
MD09G0221100	0.6955	1.0056	0.7534	0.0986	0.1301	0.1286	-2.86589	2.12536e-06	down	K03327 multidrug resistance protein, MATE family | (RefSeq) protein DETOXIFICATION 8 (A)	protein DETOXIFICATION 8 [Malus domestica]
MD15G0297800	1.4862	1.8022	1.7293	3.549	4.3174	4.2276	1.18164	2.17013e-06	up	K14492 two-component response regulator ARR-A family | (RefSeq) two-component response regulator ORR9-like (A)	hypothetical protein C1H46_031534, partial [Malus baccata]
MD12G0003600	2.2733	1.999	1.983	4.242	4.1287	5.209	1.03327	2.25361e-06	up	K14491 two-component response regulator ARR-B family | (RefSeq) LOW QUALITY PROTEIN: two-component response regulator ARR1-like (A)	myb-related protein 2 isoform X2 [Malus domestica]
MD11G0235800	0.1484	0.2861	0.0965	1.1366	1.2908	1.3993	2.76067	2.25802e-06	up	--	hypothetical protein DVH24_027126 [Malus domestica]
novel.1991	3.9771	3.17	3.6536	1.4968	1.1587	1.2725	-1.54489	2.28622e-06	down	--	hypothetical protein DVH24_017765 [Malus domestica]
MD07G0119400	0.2829	0.3788	0.3065	1.0032	0.9129	0.8631	1.43428	2.31166e-06	up	K16240 protein suppressor of PHYA-105 1 | (RefSeq) LOW QUALITY PROTEIN: protein SUPPRESSOR OF PHYA-105 1-like (A)	LOW QUALITY PROTEIN: protein SUPPRESSOR OF PHYA-105 1-like [Malus domestica]
MD02G0078600	0.5536	0.3049	0.2313	3.9031	1.3978	2.3685	2.73818	2.31331e-06	up	--	hypothetical protein DVH24_009540 [Malus domestica]
MD09G0016900	5.4441	7.8715	3.5689	15.0955	11.6922	13.8995	1.18611	2.32572e-06	up	--	uncharacterized protein LOC103421459 [Malus domestica]
MD10G0277100	6.4428	6.688	4.8317	14.5492	12.9309	12.369	1.06526	2.33366e-06	up	--	hypothetical protein C1H46_035827 [Malus baccata]
MD05G0091100	0.1916	0.0308	0.0311	0.8152	0.7257	0.797	3.13561	2.36172e-06	up	K00511 squalene monooxygenase [EC:1.14.14.17] | (RefSeq) squalene monooxygenase-like (A)	squalene monooxygenase-like [Malus domestica]
MD05G0257900	0.4908	0.3226	0.3263	1.0062	1.2769	1.2993	1.56893	2.36681e-06	up	K05387 glutamate receptor, ionotropic, plant | (RefSeq) glutamate receptor 2.7-like (A)	glutamate receptor 2.7-like [Malus domestica]
MD09G0086400	1.8947	1.8263	1.6748	0.8384	0.9356	0.6935	-1.21466	2.37056e-06	down	K13416 brassinosteroid insensitive 1-associated receptor kinase 1 [EC:2.7.10.1 2.7.11.1] | (RefSeq) BRASSINOSTEROID INSENSITIVE 1-associated receptor kinase 1-like isoform X1 (A)	LOW QUALITY PROTEIN: G-type lectin S-receptor-like serine/threonine-protein kinase At4g03230 [Malus domestica]
MD05G0177600	0.5457	0.3507	0.2956	1.7027	1.1228	1.4881	1.77478	2.39512e-06	up	--	ankyrin repeat-containing protein ITN1-like [Malus domestica]
MD10G0124500	1.1175	0.8079	0.8949	2.6489	2.3514	2.6894	1.36323	2.47251e-06	up	--	uncharacterized protein LOC103445326 isoform X2 [Malus domestica]
novel.398	4.3914	6.8785	2.7522	10.2093	12.1442	12.5908	1.23357	2.57705e-06	up	--	hypothetical protein D8674_002156 [Pyrus ussuriensis x Pyrus communis]
novel.2004	1.89	1.4423	2.2265	4.6907	5.9653	4.848	1.39268	2.60463e-06	up	K22378 E3 ubiquitin-protein ligase RNF181 [EC:2.3.2.27] | (RefSeq) E3 ubiquitin-protein ligase RDUF1-like (A)	hypothetical protein DVH24_018019 [Malus domestica]
MD16G0181800	1.89	1.4314	1.2284	3.5611	3.3708	4.4924	1.2451	2.6682e-06	up	K17609 nucleoredoxin [EC:1.8.1.8] | (RefSeq) probable nucleoredoxin 3 (A)	protein SIEVE ELEMENT OCCLUSION B-like [Malus sylvestris]
MD11G0048000	16.9921	10.578	23.6408	6.1751	7.5977	6.9207	-1.39773	2.70009e-06	down	K20359 PRA1 family protein 1 | (RefSeq) PRA1 family protein B2-like (A)	hypothetical protein DVH24_041725 [Malus domestica]
novel.2925	5.1991	13.1333	4.7191	21.2044	22.4826	22.9681	1.44707	2.71179e-06	up	K02923 large subunit ribosomal protein L38e | (RefSeq) 60S ribosomal protein L38-like (A)	hypothetical protein DVH24_036934 [Malus domestica]
novel.2736	1.7284	1.8511	2.2467	0.7626	0.2155	0.2663	-2.31609	2.79884e-06	down	--	hypothetical protein DVH24_010619 [Malus domestica]
MD10G0099900	1.2454	1.5698	0.934	4.3204	4.6765	3.9051	1.69717	2.94623e-06	up	--	dirigent protein 22-like [Malus domestica]
MD14G0073400	1.8647	1.5278	1.8179	3.4115	5.0223	4.1885	1.18984	3.07072e-06	up	--	putative methyltransferase DDB_G0268948 [Malus domestica]
novel.4892	0.0424	0.0409	0.0413	0.902	0.8208	1.0229	4.37627	3.14119e-06	up	K03070 preprotein translocase subunit SecA [EC:7.4.2.8] | (RefSeq) LOW QUALITY PROTEIN: protein translocase subunit SECA2, chloroplastic (A)	uncharacterized protein LOC125476684, partial [Pyrus x bretschneideri]
novel.4706	20.24	9.5707	17.126	5.3076	8.1425	6.6716	-1.30951	3.21185e-06	down	--	probable WRKY transcription factor 17 [Malus sylvestris]
MD08G0090100	0.1483	0.1429	0	0.8412	1.2064	1.2747	3.43082	3.22164e-06	up	--	hypothetical protein DVH24_020772 [Malus domestica]
novel.825	1.1338	2.5185	2.0185	0.5873	0.3319	0.5742	-2.0124	3.24155e-06	down	--	hypothetical protein C1H46_030887 [Malus baccata]
MD08G0073500	1.0851	0.7643	0.4475	2.6278	2.3534	2.1873	1.56138	3.31337e-06	up	--	LOB domain-containing protein 37-like [Malus domestica]
MD14G0159300	1.2733	1.9063	1.1886	2.9508	3.3519	3.3357	1.05547	3.34491e-06	up	K09561 STIP1 homology and U-box containing protein 1 [EC:2.3.2.27] | (RefSeq) E3 ubiquitin-protein ligase CHIP-like isoform X1 (A)	U-box domain-containing protein 19-like [Malus domestica]
MD17G0042000	0.3525	0.4015	0.5623	1.9086	1.3215	1.3595	1.71413	3.35893e-06	up	--	katanin p80 WD40 repeat-containing subunit B1-like [Malus domestica]
MD13G0027500	4.0086	4.2151	3.4106	1.7985	1.3495	1.5158	-1.40377	3.46897e-06	down	K07766 diphosphoinositol-polyphosphate diphosphatase [EC:3.6.1.52] | (RefSeq) nudix hydrolase 17, mitochondrial-like (A)	nudix hydrolase 17, mitochondrial-like [Malus domestica]
novel.1928	3.2679	2.0838	2.5977	0.9839	1.0155	1.0456	-1.46916	3.47425e-06	down	--	--
novel.3455	1.3136	1.6179	1.5652	0.2484	0.1228	0.3036	-2.82206	3.51121e-06	down	--	unnamed protein product [Prunus armeniaca]
novel.462	5.4727	3.0093	4.4402	2.0002	1.9476	2.2611	-1.14293	3.57929e-06	down	--	hypothetical protein C1H46_003276 [Malus baccata]
MD04G0146600	2.0075	2.0149	3.0265	1.0742	1.0103	1.343	-1.12925	3.61554e-06	down	K13430 serine/threonine-protein kinase PBS1 [EC:2.7.11.1] | (RefSeq) serine/threonine-protein kinase PBS1-like (A)	probable leucine-rich repeat receptor-like protein kinase At5g49770 [Malus domestica]
MD04G0134900	0.7705	0.7427	0.478	3.3973	2.6529	2.0978	1.94965	3.6358e-06	up	--	protein LURP-one-related 10-like [Malus domestica]
novel.282	1.3012	0.4181	1.3839	0.1678	0.0996	0.1968	-2.82867	3.65447e-06	down	K05389 potassium channel subfamily K, other eukaryote | (RefSeq) two-pore potassium channel 1-like (A)	hypothetical protein D8674_029522 [Pyrus ussuriensis x Pyrus communis]
MD03G0068000	0.6127	1.1155	0.3318	2.6647	2.8649	2.7751	1.92505	3.68137e-06	up	--	universal stress protein PHOS32-like [Malus domestica]
MD02G0164000	0.5815	0.3627	0.3335	1.5135	1.2667	1.7643	1.74919	3.77313e-06	up	K06174 ATP-binding cassette, sub-family E, member 1 | (RefSeq) ABC transporter E family member 2-like isoform X1 (A)	uncharacterized protein LOC103419962 [Malus domestica]
MD16G0071300	0.6512	0.8892	0.9522	2.3087	1.8953	2.054	1.24007	3.86095e-06	up	K14638 solute carrier family 15 (peptide/histidine transporter), member 3/4 | (RefSeq) protein NRT1/ PTR FAMILY 2.13-like (A)	protein NRT1/ PTR FAMILY 2.13-like [Malus domestica]
MD07G0144400	1.716	1.8321	1.57	0.8087	0.8665	0.5271	-1.3028	3.87022e-06	down	K03834 tyrosine-specific transport protein | (RefSeq) uncharacterized protein LOC103440827 isoform X1 (A)	uncharacterized protein LOC103440827 isoform X1 [Malus domestica]
MD16G0167000	1.1314	0.6888	0.7353	2.3308	2.1718	1.6678	1.18899	3.97056e-06	up	K05016 chloride channel 7 | (RefSeq) chloride channel protein CLC-d-like isoform X1 (A)	chloride channel protein CLC-d-like isoform X1 [Malus domestica]
MD17G0011500	7.3101	3.344	3.8654	1.7923	0.8343	1.0307	-2.07153	4.01827e-06	down	K13466 EIX receptor 1/2 | (RefSeq) receptor-like protein EIX2 (A)	receptor-like protein EIX1 [Malus domestica]
novel.3511	1.4572	2.0764	2.409	0.4313	0.4799	0.6325	-2.03291	4.09332e-06	down	--	hypothetical protein D8674_035617 [Pyrus ussuriensis x Pyrus communis]
novel.423	2.3796	1.9773	1.3599	0.384	0.7942	0.6826	-1.70226	4.10071e-06	down	--	--
MD02G0189400	3.7496	5.9322	2.2649	9.1557	11.9375	8.3748	1.21986	4.10689e-06	up	K20884 riboflavin kinase / FMN hydrolase [EC:2.7.1.26 3.1.3.102] | (RefSeq) bifunctional riboflavin kinase/FMN phosphatase isoform X1 (A)	haloacid dehalogenase-like hydrolase domain-containing protein Sgpp [Malus domestica]
novel.2353	0.3872	0.8211	0.755	2.8334	2.3463	3.1567	1.99596	4.14765e-06	up	--	uncharacterized protein LOC103428820 [Malus domestica]
novel.3819	3.0032	2.3914	2.4187	1	0.8792	0.7604	-1.65086	4.17125e-06	down	K04077 chaperonin GroEL | (RefSeq) chaperonin 60 subunit beta 2, chloroplastic (A)	uncharacterized protein LOC126585591 [Malus sylvestris]
novel.809	0.9216	0.7773	0.8236	2.3525	2.4562	2.0764	1.36347	4.18159e-06	up	--	WRKY DNA-binding transcription factor 70-like [Malus domestica]
MD05G0297000	14.9032	15.8863	14.5293	9.3991	6.0503	6.4179	-1.13682	4.56913e-06	down	K17893 ubiquinol oxidase [EC:1.10.3.11] | (RefSeq) ubiquinol oxidase 4, chloroplastic/chromoplastic (A)	hypothetical protein C1H46_015658 [Malus baccata]
MD17G0036500	4.3377	3.0594	5.054	1.3504	2.0035	2.0243	-1.29932	4.63104e-06	down	K09874 aquaporin NIP | (RefSeq) aquaporin NIP2-1-like (A)	aquaporin NIP2-1-like [Malus domestica]
MD10G0132700	0.5057	0.2437	0.1233	1.5599	2.1282	1.5777	2.51531	4.64076e-06	up	K00224 chloroplastic oxoene reductase [EC:1.3.1.-] | (RefSeq) chloroplast envelope quinone oxidoreductase homolog (A)	chloroplast envelope quinone oxidoreductase homolog [Pyrus x bretschneideri]
MD03G0056400	2.2929	1.0314	1.453	3.772	4.4386	3.7196	1.23719	4.68757e-06	up	K10257 acyl-lipid omega-3 desaturase [EC:1.14.19.25 1.14.19.35 1.14.19.36] | (RefSeq) acyl-lipid omega-3 desaturase (cytochrome b5), endoplasmic reticulum-like (A)	hypothetical protein DVH24_038461 [Malus domestica]
MD17G0081200	0.1981	0.4296	0.4827	2.0224	1.2919	1.8125	2.11662	4.70585e-06	up	K00430 peroxidase [EC:1.11.1.7] | (RefSeq) LOW QUALITY PROTEIN: peroxidase 3-like (A)	peroxidase 3-like [Malus sylvestris]
MD10G0253400	0.0913	0.0586	0.1779	0.8024	0.6656	0.7844	2.69315	4.87625e-06	up	K00422 polyphenol oxidase [EC:1.10.3.1] | (RefSeq) polyphenol oxidase, chloroplastic-like (A)	polyphenol oxidase, chloroplastic-like [Malus domestica]
MD01G0193000	0.1943	0.3745	0.1894	3.8021	3.5972	4.3636	3.86551	4.96654e-06	up	K05658 ATP-binding cassette, subfamily B (MDR/TAP), member 1 [EC:7.6.2.2] | (RefSeq) LOW QUALITY PROTEIN: ABC transporter B family member 19 (A)	hypothetical protein DVH24_022318, partial [Malus domestica]
MD06G0195800	2.428	1.9999	1.5924	3.7564	4.9045	4.9946	1.09744	5.11471e-06	up	K24221 type I inositol polyphosphate 5-phosphatase IP5P1/2 [EC:3.1.3.56] | (RefSeq) type I inositol polyphosphate 5-phosphatase 2 isoform X1 (A)	type IV inositol polyphosphate 5-phosphatase 9-like [Malus domestica]
MD09G0127700	0.2614	0.7558	0.6795	2.5945	2.493	3.1164	2.1815	5.20786e-06	up	K00799 glutathione S-transferase [EC:2.5.1.18] | (RefSeq) glutathione S-transferase F9-like (A)	glutathione S-transferase F9-like [Malus sylvestris]
MD15G0129900	32.8652	18.6228	36.1353	18.048	12.6375	12.8407	-1.09693	5.21214e-06	down	K13691 pathogen-inducible salicylic acid glucosyltransferase [EC:2.4.1.-] | (RefSeq) UDP-glycosyltransferase 74F2-like (A)	UDP-glycosyltransferase 74F2-like [Malus sylvestris]
MD14G0020400	4.2323	2.0398	3.5879	0.6263	0.4646	1.3012	-2.1274	5.26764e-06	down	--	NDR1/HIN1-like protein 10 [Malus domestica]
MD01G0100100	6.6853	11.3414	6.5176	3.1856	3.2635	3.2257	-1.42821	5.27192e-06	down	K10664 E3 ubiquitin-protein ligase ATL6/9/15/31/42/55 [EC:2.3.2.27] | (RefSeq) E3 ubiquitin-protein ligase ATL6-like (A)	hypothetical protein DVH24_023109 [Malus domestica]
MD13G0029900	2.152	2.0743	2.1933	4.9108	6.9155	5.859	1.37516	5.36065e-06	up	--	uncharacterized protein LOC103452266 [Malus domestica]
MD14G0029500	3.5316	4.8084	2.7974	1.6152	1.7463	1.7995	-1.19391	5.43048e-06	down	K14664 IAA-amino acid hydrolase [EC:3.5.1.-] | (RefSeq) IAA-amino acid hydrolase ILR1-like (A)	hypothetical protein C1H46_027293 [Malus baccata]
MD17G0043000	0.5456	0.4273	0.6317	1.4218	1.7221	1.8724	1.55776	5.46201e-06	up	K09338 homeobox-leucine zipper protein | (RefSeq) homeobox-leucine zipper protein HAT7 (A)	homeobox-leucine zipper protein HAT7 [Malus domestica]
MD10G0077600	252.925	126.478	282.204	69.1432	78.564	81.4329	-1.62038	5.48189e-06	down	K09286 EREBP-like factor | (RefSeq) ethylene-responsive transcription factor RAP2-3 (A)	LOW QUALITY PROTEIN: ethylene-responsive transcription factor ERF071-like [Malus domestica]
MD15G0176000	2.9965	8.9744	2.6083	15.9358	14.5914	14.6896	1.5501	5.53147e-06	up	--	hypothetical protein DVH24_029403 [Malus domestica]
MD07G0129100	8.4753	6.5939	11.9218	4.7392	4.28	4.6837	-1.06732	5.5832e-06	down	--	uncharacterized protein LOC103439409 [Malus domestica]
novel.2830	1.8695	2.226	2.0906	0.3275	0.833	0.7319	-1.79535	5.5948e-06	down	--	hypothetical protein DVH24_011700 [Malus domestica]
[truncated: 724 more rows]

## Sheet: SQ_RSM VS SQ_FSM
ID	SQ_FSM1_fpkm	SQ_FSM2_fpkm	SQ_FSM3_fpkm	SQ_RSM1_fpkm	SQ_RSM2_fpkm	SQ_RSM3_fpkm	log2FoldChange	pvalue	regulated	KEGG	NR
[truncated: 2,683 more rows]

[truncated: 1 more sheets: PL_RSM VS PL_FSM]
