# Supplementary material for: A synthetic microbial community derived from healthy apple rhizosphere alleviates apple replant disease
Source: Hortic Res. 2025 Aug 25;12(11):uhaf217. doi: 10.1093/hr/uhaf217 (PMC12596084; doi:10.1093/hr/uhaf217)
Supplement: Web_Material_uhaf217 [file web_material_uhaf217.zip › Table S2.xls]

## Sheet: LB_RSM VS LB_FSM
Significantly different expression metabolite
Index	Formula	Compounds	Class I	Class II	CAS	Level	LB_FSM1	LB_FSM2	LB_FSM3	LB_RSM1	LB_RSM2	LB_RSM3	VIP	P-value	Fold_Change	Log2FC	Type
pme2550	C6H6O6	Cis-Aconitic acid	Organic acids	Organic acids	585-84-2	3	617506	736585	888496	237091	80620.2	241679	1.22828	0.00606831	0.24944	-2.00324	down
Wmzn000227	C6H10O4	2,2-Dimethylsuccinic acid	Organic acids	Organic acids	597-43-3	3	43102.7	43556.1	31649.8	321091	336940	257318	1.3502	0.00711986	7.73696	2.95177	up
pme0264	C10H14N2O5	Thymidine	Nucleotides and derivatives	Nucleotides and derivatives	50-89-5	2	71967.5	88811.1	172201	211672	299080	403277	1.189	0.0521354	2.745	1.45681	up
mws0248	C9H12N2O6	Uridine	Nucleotides and derivatives	Nucleotides and derivatives	58-96-8	1	1.57384e+06	1.44379e+06	1.08903e+06	2.70849e+06	4.22693e+06	3.55233e+06	1.28336	0.0301432	2.55384	1.35267	up
MW0149657	C14H22N6O5S1	Gln-Cys-His	Amino acids and derivatives	Amino acids and derivatives	-	3	889772	1.06285e+06	1.40188e+06	311028	424662	497265	1.25844	0.030821	0.367553	-1.44397	down
Walp013004	C21H36O3	Glycidyl Linoleate*	Lipids	Glycerol ester	24305-63-3	1	355037	423455	550233	802595	1.03764e+06	1.19469e+06	1.27971	0.0217639	2.28409	1.19162	up
Lmqn000432	C9H19O11P	1-(sn-Glycero-3-phospho)-1D-myo-inositol	Others	Saccharides	-	1	8.50979e+06	6.96588e+06	5.22696e+06	3.19399e+06	2.80431e+06	3.51023e+06	1.28242	0.053253	0.459291	-1.12252	down
mws0255	C4H5N3O	Cytosine	Nucleotides and derivatives	Nucleotides and derivatives	71-30-7	3	572184	621135	768910	1.67846e+06	990759	1.27695e+06	1.2079	0.0699079	2.01107	1.00796	up
Lmwp102712	C14H24O2	Goshuyic acid	Lipids	Free fatty acids	39039-37-7	3	1.29658e+06	1.56183e+06	1.8199e+06	423430	582534	653629	1.28955	0.0111275	0.354742	-1.49516	down
mws0567	C5H11N3O2	4-Guanidinobutyric acid	Organic acids	Organic acids	463-00-3	3	2.97894e+07	3.71487e+07	3.79839e+07	6.07258e+06	5.44212e+06	5.41642e+06	1.35857	0.00747066	0.161369	-2.63157	down
pme2601	C3H6O3	3-Hydroxypropanoic acid	Organic acids	Organic acids	503-66-2	3	398620	417398	450856	190495	166951	222128	1.3313	0.000494948	0.457484	-1.12821	down
MW0152703	C28H48N4O3S	Linoleic Acid-biotin	Organic acids	Organic acids	-	3	299142	329308	415396	9	9	9	1.36459	0.00987252	2.58659e-05	-15.2386	down
Wayn000884	C12H18O12	Citric acid glucoside	Organic acids	Organic acids	-	3	85100.9	126935	203561	29156.3	35991.6	58902.5	1.17774	0.0990294	0.298488	-1.74426	down
mws2523	C12H23O14P	Trehalose 6-phosphate	Others	Saccharides	4484-88-2	3	9	9	9	18636.1	29929.2	10186.3	1.36248	0.0757814	2175.99	11.0875	up
Zmdp001663	C10H18N2O5S	γ-glutamylmethionine	Amino acids and derivatives	Amino acids and derivatives	17663-87-5	3	77983.1	106369	107127	440583	745554	882290	1.33636	0.0446327	7.09631	2.82707	up
mws0277	C7H12O6	Quinic Acid	Organic acids	Organic acids	77-95-2	1	471169	636828	661041	170374	159410	211211	1.32649	0.0156001	0.305813	-1.70928	down
Lmrj002087	C10H18N2O5	L-Isoleucyl-L-Aspartate	Amino acids and derivatives	Amino acids and derivatives	-	3	9	9	9	117176	260822	277642	1.36545	0.05023	24283	14.5677	up
Lmhp009349	C25H44NO7P	LysoPE 20:4(2n isomer)*	Lipids	LPE	-	2	8.38454e+06	1.04258e+07	1.31824e+07	3.9812e+06	5.11846e+06	6.04458e+06	1.21156	0.0402399	0.473365	-1.07898	down
pme3382	C6H11NO4	N-Acetyl-L-threonine	Amino acids and derivatives	Amino acids and derivatives	17093-74-2	3	43353.9	45665.8	34111.5	141069	129984	150028	1.34074	0.00040589	3.41978	1.7739	up
Lmrj001341	C8H12N2O3	Cyclo(Ser-Pro)	Amino acids and derivatives	Amino acids and derivatives	-	3	9	9	9	19283.8	29813.2	30869.3	1.36596	0.0187249	2961.72	11.5322	up
Lcsn000415	C9H16O9	Keto-Deoxy-Nonulonic acid	Organic acids	Organic acids	153666-19-4	1	2.48247e+06	2.39056e+06	1.35858e+06	5.84053e+06	5.196e+06	6.84964e+06	1.25545	0.00382644	2.87023	1.52117	up
Lmbn004240	C18H34O5	9,10-Dihydroxy-12,13-epoxyoctadecanoic acid	Lipids	Free fatty acids	-	2	8170.25	9004.48	12187.4	4184.4	3399.01	4805.55	1.27625	0.0333063	0.421937	-1.2449	down
pme3011	C4H9NO2	γ-Aminobutyric acid	Organic acids	Organic acids	56-12-2	3	1.68045e+06	1.4368e+06	1.28862e+06	3.20979e+06	3.17727e+06	2.77328e+06	1.31807	0.00112435	2.07913	1.05598	up
mws0376	C4H4O4	Fumaric acid	Organic acids	Organic acids	110-17-8	3	1.94238e+07	2.03289e+07	2.30191e+07	7.15675e+06	5.33365e+06	8.01038e+06	1.33229	0.000718046	0.326592	-1.61444	down
pmb0530	C21H27N7O14P2	Nicotinic acid adenine dinucleotide	Nucleotides and derivatives	Nucleotides and derivatives	53-84-9	3	308433	386472	657979	87013.3	119646	148681	1.24089	0.0843876	0.262654	-1.92877	down
pmb2657	C10H18N4O6	Argininosuccinic acid	Organic acids	Organic acids	2387-71-5	3	20880.7	14909.5	14752.3	91003.1	92102.1	197066	1.31052	0.0885217	7.52181	2.91108	up
pme3207	C6H6O4	Muconic acid	Organic acids	Organic acids	1119-72-8	3	2.30176e+07	2.16353e+07	1.31181e+07	5.03226e+07	5.69395e+07	4.80062e+07	1.2711	0.00148263	2.68765	1.42634	up
mws0254	C6H9N3O2	L-Histidine*	Amino acids and derivatives	Amino acids and derivatives	71-00-1	3	1.29114e+06	1.12104e+06	1.31187e+06	3.95067e+06	3.04257e+06	2.66357e+06	1.3149	0.0326377	2.5931	1.37468	up
MWSmce190	C6H13NO3	4-Hydroxy-L-Isoleucine	Amino acids and derivatives	Amino acids and derivatives	781658-23-9	3	317498	317660	290055	911503	785129	740266	1.34547	0.00855179	2.63388	1.39719	up
Wayn000504	C16H26O15	Malic acid-1-O-diglucoside	Organic acids	Organic acids	-	3	149515	159977	78243.5	61555.5	49821.5	76773.6	1.12004	0.112022	0.485254	-1.04319	down
Zmyn000110	C6H14NO8P	D-Glucosamine 1-phosphate	Others	Saccharides	2152-75-2	3	1.0031e+06	909816	449288	207467	122363	157314	1.29663	0.0647001	0.206225	-2.27771	down
pme3007	C9H14N2O12P2	Uridine 5'-diphosphate	Nucleotides and derivatives	Nucleotides and derivatives	27821-45-0	3	93443	104731	129005	52041.9	50212.8	53003.4	1.31217	0.0312644	0.474535	-1.07541	down
MW0053734	C21H44NO7P	Glycerophospho-N-Palmitoyl Ethanolamine*	Lipids	LPE	100575-09-5	3	687869	1.02363e+06	1.48716e+06	4.96289e+06	8.42586e+06	9.06634e+06	1.3237	0.033689	7.02017	2.81151	up
mws0629	C13H16N2O5	L-Aspartyl-L-Phenylalanine	Amino acids and derivatives	Amino acids and derivatives	13433-09-5	1	35572.6	37702.3	70131.7	208959	448977	488694	1.31182	0.0598038	7.99566	2.99922	up
pmb0981	C10H14N5O7P	Adenosine 5'-monophosphate	Nucleotides and derivatives	Nucleotides and derivatives	61-19-8	3	1.39604e+07	1.73471e+07	2.25838e+07	3.91231e+06	5.74763e+06	5.36828e+06	1.2968	0.0305025	0.278861	-1.84238	down
pme3009	C6H6O6	trans-Aconitic acid	Organic acids	Organic acids	4023-65-8	3	487831	442476	391298	1.04351e+06	1.16722e+06	1.14844e+06	1.34666	0.000247226	2.54173	1.34581	up
Lmhp011388	C21H36O4	2-α-Linolenoyl-glycerol*	Lipids	Glycerol ester	55268-58-1	1	4.28863e+06	5.10229e+06	7.17409e+06	9.40349e+06	1.43188e+07	1.54381e+07	1.24476	0.0383262	2.36405	1.24126	up
pmb1562	C21H34O4	1-Stearidonoyl-Glycerol	Lipids	Glycerol ester	-	1	131981	114504	201460	311875	501272	581733	1.26734	0.0471254	3.11395	1.63875	up
Lmsp010763	C21H36O4	Monolinolenin*	Lipids	Glycerol ester	75685-85-7	1	4.33844e+06	5.23551e+06	7.17643e+06	9.52682e+06	1.43405e+07	1.56834e+07	1.24744	0.038858	2.36118	1.23951	up
MWSmce326	C9H17N4O9P	AICAR phosphate (Acadesine phosphate)	Nucleotides and derivatives	Nucleotides and derivatives	681006-28-0	3	9	9	9	185331	203774	200150	1.36583	0.000824027	21824.2	14.4136	up
mws0236	C2H7NO3S	2-Aminoethanesulfonic acid	Organic acids	Organic acids	107-35-7	3	302585	297611	191057	1.44424e+06	869760	797874	1.27024	0.0592476	3.93285	1.97557	up
Lmfp009701	C21H36O4	Glycerol 9(E),11(Z),13(E)-octadecatrienoyl ester*	Lipids	Glycerol ester	-	1	493754	593321	820146	1.00316e+06	1.46634e+06	1.75133e+06	1.21572	0.0541509	2.21308	1.14605	up
MW0055023	C21H38O4	alpha-Glyceryl linoleate	Lipids	Glycerol ester	67968-46-1	3	1.40159e+06	1.61683e+06	2.17623e+06	2.90776e+06	4.38663e+06	4.73536e+06	1.25527	0.0403476	2.31579	1.21151	up
Zmdp001857	C14H18N2O6	γ-Glutamyltyrosine	Amino acids and derivatives	Amino acids and derivatives	7432-23-7	3	110023	143340	224647	199072	435469	507789	1.0737	0.128524	2.38976	1.25686	up
mws1337	C9H17NO5	D-Pantothenic Acid	Others	Vitamin	79-83-4	1	9.89072e+06	1.40859e+07	2.29594e+07	4.50719e+06	7.6688e+06	9.43029e+06	1.00061	0.14837	0.460334	-1.11925	down
Lmhp010162	C22H46NO7P	LysoPE 17:0	Lipids	LPE	-	2	599225	813686	1.09206e+06	2.88681e+06	4.45511e+06	5.00184e+06	1.32213	0.0303041	4.9277	2.30092	up
Zmmp000606	C6H13NO3	2-Amino-4-hydroxy-3-methylpentanoic acid	Amino acids and derivatives	Amino acids and derivatives	-	2	7.70856e+07	6.39633e+07	5.09832e+07	1.70472e+08	1.55156e+08	1.22605e+08	1.2703	0.0122754	2.33416	1.2229	up
Lmhp011562	C21H36O4	1-α-Linolenoyl-glycerol*	Lipids	Glycerol ester	-	1	524757	572207	778660	1.00035e+06	1.65453e+06	1.68671e+06	1.24343	0.0539773	2.31475	1.21085	up
Walp012785	C21H36O3	(Oxiran-2-yl)methyl octadeca-9,12-dienoate*	Lipids	Glycerol ester	856386-19-1	1	360553	450871	601072	776884	1.08963e+06	1.19173e+06	1.24169	0.0287368	2.16514	1.11446	up
pme0075	C7H11NO5	N-Acetyl-L-glutamic acid	Amino acids and derivatives	Amino acids and derivatives	1188-37-0	3	124468	103680	71795	366271	352504	369574	1.31472	0.00145491	3.62852	1.85938	up
Lmhp009497	C25H44NO7P	LysoPE 20:4*	Lipids	LPE	-	2	1.42959e+07	1.86405e+07	2.6609e+07	5.37928e+06	7.58669e+06	8.8797e+06	1.21453	0.0639071	0.366874	-1.44664	down
mws0397	C20H30O2	Cis-5,8,11,14,17-Eicosapentaenoic Acid	Lipids	Free fatty acids	10417-94-4	1	12476.8	7807.93	15978.1	2930.82	2596.32	3594.31	1.28487	0.0600541	0.251537	-1.99116	down
pme0295	C6H11NO3	4-Acetamidobutyric acid	Organic acids	Organic acids	3025-96-5	3	9	9	9	334373	588925	732433	1.36564	0.0417119	61323.4	15.9042	up
Lmbn005487	C18H34O4	12,13-DHOME; (9Z)-12,13-Dihydroxyoctadec-9-enoic acid	Lipids	Free fatty acids	263399-35-5	1	298078	335210	428191	163797	136156	198814	1.26003	0.0245593	0.469878	-1.08964	down
Zmdp001647	C10H18N2O5	γ-Glutamyl-L-valine	Amino acids and derivatives	Amino acids and derivatives	-	3	227747	298168	297595	1.50863e+06	2.72789e+06	3.38163e+06	1.33745	0.0537665	9.25084	3.20958	up
Zbqn001255	C6H13NO2	propyl-L-alanine	Amino acids and derivatives	Amino acids and derivatives	-	1	179336	176480	109598	62235.3	53666.8	64276.9	1.29947	0.0503337	0.387137	-1.36908	down
Lmhp008440	C20H40NO7P	LysoPE 15:1*	Lipids	LPE	-	2	1.34733e+06	1.87361e+06	3.10808e+06	9.29275e+06	1.59259e+07	1.69994e+07	1.31662	0.0333536	6.67055	2.73781	up
Waln011222	C26H54NO9P	2-(2,3-dihydroxypropoxy)-3-(((2-(dimethylamino)ethoxy)(hydroxy)phosphoryl)oxy)propyl palmitate	Lipids	LPE	-	1	1.41803e+06	1.66068e+06	2.36838e+06	693195	646476	877515	1.25495	0.0561505	0.407041	-1.29676	down
pme1184	C10H13N5O4	2'-Deoxyguanosine	Nucleotides and derivatives	Nucleotides and derivatives	961-07-9	3	374427	560446	1.06271e+06	2.17087e+06	3.89575e+06	4.49446e+06	1.27144	0.0452718	5.28692	2.40243	up
MWS0811	C6H11NO2	L-Pipecolic Acid*	Organic acids	Organic acids	3105-95-1	3	696216	1.12714e+06	2.2026e+06	2.83221e+06	3.2533e+06	2.52493e+06	1.10034	0.0577433	2.13873	1.09675	up
MW0058413	C24H48NO7P	1-(9Z-nonadecenoyl)-glycero-3-phosphoethanolamine	Lipids	LPE	-	3	2.11948e+06	2.74642e+06	4.21585e+06	5.14574e+06	8.98475e+06	1.02021e+07	1.20305	0.0633654	2.67928	1.42185	up
pme2755	C8H15NO6	N-Acetyl-D-glucosamine*	Others	Saccharides	7512-17-6	3	210810	181049	124122	351930	366473	392903	1.25001	0.00692392	2.15378	1.10687	up
mws0232	C17H20N4O6	Riboflavin (Vitamin B2)	Others	Vitamin	83-88-5	1	1.74931e+06	2.30537e+06	3.68393e+06	3.67722e+06	5.85924e+06	7.01687e+06	1.12285	0.0752984	2.13906	1.09698	up
Lmqn000351	C12H22O10	Rutinose	Others	Saccharides	90-74-4	3	185526	192187	141571	338664	411043	377221	1.30834	0.00200737	2.17016	1.1178	up
Lmgn000160	C4H8N2O3	3-Ureidopropionic Acid	Organic acids	Organic acids	462-88-4	1	231361	231219	156450	5.7043e+06	8.23016e+06	6.17251e+06	1.35825	0.0138924	32.4814	5.02154	up
Lmbn001467	C7H13NO3	5-Acetamidopentanoic Acid	Organic acids	Organic acids	1072-10-2	3	132530	146866	223627	46587.4	33060.5	59649.1	1.27863	0.0423101	0.27692	-1.85246	down
Zmdp000292	C7H16N4O2	Arginine methyl ester*	Amino acids and derivatives	Amino acids and derivatives	-	3	207324	203492	256127	467515	502669	497514	1.35067	0.000463912	2.20063	1.13792	up
mws0976	C9H12N2O6	β-Pseudouridine	Nucleotides and derivatives	Nucleotides and derivatives	1445-07-4	3	192951	169359	119021	286660	458430	422934	1.23859	0.0338679	2.42665	1.27897	up
Lmhp009187	C20H42NO7P	LysoPE 15:0*	Lipids	LPE	-	2	754983	990290	1.67069e+06	7.25624e+06	1.32845e+07	1.40256e+07	1.33273	0.0381764	10.1191	3.339	up
Zbqp003747	C16H29N3O6	Leu-Glu-Val	Amino acids and derivatives	Amino acids and derivatives	-	2	9	9	9	14675.5	38809.7	43126.9	1.36362	0.0679848	3578.23	11.805	up
Zmyn000230	C5H8O5	2-Dehydro-3-deoxy-L-arabinonate	Others	Saccharides	-	1	1.41529e+06	1.79719e+06	2.3252e+06	161747	41725.2	217377	1.28275	0.0198758	0.0759973	-3.71791	down
MW0054598	C19H38NO7P	1-(9Z-tetradecenoyl)-glycero-3-phosphoethanolamine	Lipids	LPE	-	3	61817.6	78842.2	149657	313523	517379	663967	1.28176	0.050418	5.14909	2.36432	up
MW0014360	C23H34O3	4(5)-EpDPE methyl ester	Organic acids	Organic acids	121818-29-9	3	473037	711504	1.03217e+06	1.81416e+06	2.78763e+06	3.62309e+06	1.26138	0.0513425	3.7104	1.89157	up
mws1189	C6H10O7	D-Galacturonic acid*	Others	Saccharides	685-73-4	1	1.60592e+06	1.52802e+06	1.14368e+06	5.36794e+06	5.34403e+06	5.00685e+06	1.34025	4.37754e-05	3.67467	1.87762	up
pme3827	C9H11NO4	3,4-Dihydroxy-L-phenylalanine (L-Dopa)	Amino acids and derivatives	Amino acids and derivatives	59-92-7	3	3.31484e+06	5.44391e+06	5.98677e+06	702186	1.059e+06	997211	1.30633	0.0371264	0.187067	-2.41837	down
pmb0197	C11H15N5O5	N7-Methylguanosine	Nucleotides and derivatives	Nucleotides and derivatives	20244-86-4	3	29735.5	37136.7	36439.4	10400.6	20939.9	12400.8	1.20513	0.00965432	0.423392	-1.23993	down
pme3154	C6H12O4	Mevalonic acid	Organic acids	Organic acids	150-97-0	2	2.96027e+06	3.12636e+06	4.12869e+06	934793	656333	1.2526e+06	1.29708	0.010312	0.278379	-1.84488	down
Waln011524	C26H54NO9P	1-(2,3-dihydroxypropoxy)-3-(((2-(dimethylamino)ethoxy)(hydroxy)phosphoryl)oxy)propan-2-yl palmitate	Lipids	LPE	-	1	1.36458e+06	1.60372e+06	2.25479e+06	729888	607880	882560	1.24372	0.0539069	0.425099	-1.23413	down
ZbWn002006	C7H13NO3	N-acetylvaline	Amino acids and derivatives	Amino acids and derivatives	-	3	128263	142339	223914	46011	36115.6	57338.9	1.28327	0.0527941	0.282024	-1.82611	down
Zmdp002216	C11H20N2O5	L-γ-Glutamyl-L-leucine	Amino acids and derivatives	Amino acids and derivatives	2566-39-4	1	647768	911855	1.43901e+06	3.7011e+06	6.80346e+06	8.08895e+06	1.30133	0.0533937	6.20066	2.63242	up
WaYn010298	C18H28O3	9-Hydroxyoctadeca-6,10,12,15-Tetraenoic Acid	Lipids	Free fatty acids	326492-79-9	1	1.4674e+06	1.61879e+06	2.09282e+06	902709	705981	962173	1.26047	0.0299904	0.4964	-1.01042	down
Lmbn005287	C18H32O4	7S,8S-DiHODE; (9Z,12Z)-(7S,8S)-Dihydroxyoctadeca-9,12-dienoic acid	Lipids	Free fatty acids	143288-65-7	1	408090	428685	658157	224691	184101	297895	1.18429	0.0654931	0.472722	-1.08094	down
Lmhp009802	C25H46NO7P	LysoPE 20:3(2n isomer)*	Lipids	LPE	-	2	2.45746e+07	3.60722e+07	5.6661e+07	1.01501e+07	1.73731e+07	2.03565e+07	1.07357	0.121737	0.408154	-1.29281	down
Zbfn013528	C16H32O3	(R)-Beta-Hydroxypalmitic Acid*	Lipids	Free fatty acids	-	1	715118	786524	1.2454e+06	203877	152041	248600	1.30391	0.0466475	0.220062	-2.18402	down
Lmrn002746	C6H12O3	2-Hydroxy-4-methylpentanoic acid	Organic acids	Organic acids	498-36-2	1	1.83088e+06	2.02315e+06	3.16373e+06	861574	673705	1.15497e+06	1.2221	0.0617247	0.383349	-1.38327	down
Zmyn000155	C7H14N2O3	N-α-Acetyl-L-ornithine	Amino acids and derivatives	Amino acids and derivatives	6205-08-9	2	276333	280313	204122	654189	588493	597438	1.31422	0.000435797	2.41877	1.27427	up
Lmbn000121	C4H6N2O2	3-Cyano-L-alanine	Amino acids and derivatives	Amino acids and derivatives	6232-19-5	3	9	9	9	97932	135399	92371	1.366	0.0151402	12063	13.5583	up
Lmhp012042	C21H38O4	2-Linoleoylglycerol*	Lipids	Glycerol ester	3443-82-1	1	1.54576e+06	1.64518e+06	2.46729e+06	3.16077e+06	4.44434e+06	4.61897e+06	1.25207	0.0219716	2.1604	1.1113	up
Zmmp002946	C14H18N2O5	(3-(carboxyamino)-2-methylpropanoyl)phenylalanine	Amino acids and derivatives	Amino acids and derivatives	-	1	563747	826700	1.46538e+06	4.03353e+06	6.78588e+06	8.57407e+06	1.29993	0.0479367	6.79086	2.76359	up
Lmhp008337	C19H40NO7P	LysoPE 14:0(2n isomer)*	Lipids	LPE	-	1	686252	942018	1.65775e+06	3.74478e+06	7.13114e+06	8.05172e+06	1.28912	0.0517179	5.76005	2.52608	up
Lmmn000214	C18H32O15	Solatriose	Others	Saccharides	528-40-5	3	56831.4	36714.4	79940.2	1.00661e+06	1.0609e+06	645954	1.34548	0.0220162	15.6408	3.96724	up
MW0168309	C16H24O3	12-Oxo-2,3-dinor-10,15-phytodienoic acid	Organic acids	Organic acids	197247-23-7	3	31946.7	23872.1	63664.4	10322.7	17860.5	14040.7	1.0989	0.16438	0.353388	-1.50068	down
pmb0864	C19H40NO7P	LysoPE 14:0*	Lipids	LPE	-	1	430200	659943	1.16948e+06	2.30787e+06	3.77272e+06	4.59658e+06	1.26867	0.041605	4.72521	2.24038	up
mws0473	C5H8O4	2-Methylsuccinic acid*	Organic acids	Organic acids	498-21-5	3	2.46789e+06	2.43447e+06	3.83533e+06	721462	583028	865797	1.31204	0.0381407	0.248382	-2.00937	down
Lmhp009368	C30H50NO7P	LysoPC 22:6	Lipids	LPC	-	1	157402	194128	263222	454309	693791	861156	1.28199	0.0508854	3.2684	1.70859	up
MWSmce689	C19H32O2	Methyl linolenate	Lipids	Free fatty acids	301-00-8	1	304730	394970	599090	738529	1.30027e+06	1.56305e+06	1.20111	0.0738268	2.77324	1.47157	up
Yalp008047	C19H30O2	Methyl 12-phenyldodecanoate	Lipids	Free fatty acids	38795-65-2	1	102897	123868	186538	238964	414543	510867	1.2146	0.0766001	2.81724	1.49428	up
Lmhp008273	C20H40NO7P	LysoPE 15:1(2n isomer)*	Lipids	LPE	-	2	1.34484e+06	1.93471e+06	3.13824e+06	9.46181e+06	1.585e+07	1.86301e+07	1.31357	0.039705	6.84689	2.77545	up
MW0014840	C20H30O4	5S-HpEPE	Lipids	Free fatty acids	143292-98-2	3	201001	245664	304048	98882.9	111392	153677	1.21118	0.0302326	0.484809	-1.04451	down
pme3961	C10H13N5O3	2'-Deoxyadenosine*	Nucleotides and derivatives	Nucleotides and derivatives	958-09-8	1	686667	947356	1.673e+06	1.91575e+06	3.71498e+06	4.40756e+06	1.17398	0.078893	3.03544	1.60191	up
MWS3036	C5H8O5	3-Hydroxyglutaric acid*	Organic acids	Organic acids	638-18-6	1	7.39693e+06	8.68559e+06	9.15795e+06	2.3136e+06	1.58903e+06	2.96587e+06	1.31501	0.00104596	0.272122	-1.87767	down
Lcsp001437	C14H25N3O6	Ala-Leu-Glu	Amino acids and derivatives	Amino acids and derivatives	-	2	16330.1	13571.8	34016	39339.9	53722.8	58873.9	1.17067	0.0280482	2.37706	1.24918	up
Lmhp007840	C27H52NO7P	LysoPC 19:2*	Lipids	LPC	-	3	562382	802473	1.38769e+06	1.12449e+06	1.95272e+06	2.43969e+06	1.01269	0.125474	2.00429	1.00309	up
Lmmn003323	C16H32O3	2-Hydroxyhexadecanoic acid*	Organic acids	Organic acids	764-67-0	1	743848	833745	1.40677e+06	207978	151515	282852	1.28331	0.0596792	0.215237	-2.216	down
MW0110745	C23H48NO5PS	2-Hexadecanoylthio-1-ethylphosphorylcholine	Organic acids	Organic acids	60793-01-3	3	230764	326371	612854	615163	1.22955e+06	1.51498e+06	1.13	0.0944552	2.87156	1.52183	up
pmb0532	C10H13N4O8P	Inosine 5'-monophosphate	Nucleotides and derivatives	Nucleotides and derivatives	131-99-7	3	784935	955756	1.49938e+06	242646	479298	405112	1.179	0.0703771	0.347849	-1.52347	down
pmb2319	C23H48NO7P	LysoPC 15:0*	Lipids	LPC	108273-89-8	1	1.35363e+06	2.02359e+06	3.26823e+06	635255	1.23337e+06	1.07042e+06	1.01808	0.14902	0.442265	-1.17702	down
Hmqp006235	C26H46NO7P	LysoPC 18:4	Lipids	LPC	-	1	1.06218e+07	1.37883e+07	2.41464e+07	2.39285e+06	4.40799e+06	5.23881e+06	1.20331	0.0908975	0.247952	-2.01187	down
MWSmce690	C6H8O6	Erythorbic Acid; Isoascorbic Acid	Others	Vitamin	89-65-6	3	136693	130476	78435.5	220184	344045	382732	1.22372	0.0414613	2.74002	1.45419	up
Lmhp007836	C21H38NO7P	LysoPE 16:3	Lipids	LPE	-	3	36894.1	50182.7	80706.8	67656.9	131263	151768	1.04056	0.122053	2.09012	1.06358	up
MW0145847	C18H26N4O6S1	Asn-Met-Tyr	Amino acids and derivatives	Amino acids and derivatives	-	3	1.0101e+07	1.30326e+07	1.59723e+07	2.25065e+06	3.50079e+06	3.97673e+06	1.28995	0.0211909	0.248765	-2.00715	down
Lmhp010099	C30H52NO7P	LysoPC 22:5*	Lipids	LPC	-	3	217926	294987	486511	411745	763241	899778	1.04528	0.116358	2.07596	1.05378	up
MW0146030	C13H24N6O7	Asp-Arg-Ser	Amino acids and derivatives	Amino acids and derivatives	-	3	98341.2	124867	187425	46325.7	77157	79783.2	1.06487	0.105316	0.495006	-1.01448	down
MW0014394	C6H10O3	4-Acetylbutyrate	Organic acids	Organic acids	3128-06-1	3	9.20871e+06	1.00107e+07	1.4434e+07	2.34201e+06	1.98993e+06	2.87098e+06	1.32637	0.0297609	0.214032	-2.2241	down
Zmyn000453	C6H8O7	Isocitric Acid	Organic acids	Organic acids	320-77-4	1	8.17867e+08	8.33965e+08	9.22756e+08	4.24953e+08	3.21828e+08	5.01995e+08	1.28672	0.00379314	0.485039	-1.04383	down
mws1715	C10H13N5O3	Cordycepin (3'-Deoxyadenosine)*	Nucleotides and derivatives	Nucleotides and derivatives	73-03-0	1	340590	539668	887636	1.02658e+06	1.99218e+06	2.37921e+06	1.16513	0.0796053	3.05333	1.61038	up
MWSmce295	C9H12N2O6	1-beta-D-Arabinofuranosyluracil	Nucleotides and derivatives	Nucleotides and derivatives	3083-77-0	3	9	9	9	257109	79546.4	51197.4	1.35537	0.182647	14364.9	13.8103	up
Wasn001627	C11H20O9	Glucosyl 2,3-Dihydroxy-2-Methylbutanoic Acid	Organic acids	Organic acids	-	2	402261	387153	329223	83449.6	78004.2	107289	1.35318	0.0023555	0.240242	-2.05744	down
pmn001694	C18H34O5	9,10,13-Trihydroxy-11-Octadecenoic Acid	Lipids	Free fatty acids	29907-57-1	1	1.52501e+06	1.66097e+06	2.25814e+06	787827	673715	996699	1.25313	0.0328513	0.451541	-1.14707	down
Wasn000528	C12H18O11	2-O-α-D-Glucopyranosyl-L-ascorbic acid	Others	Vitamin	129499-78-1	2	1.20029e+07	1.26917e+07	9.26679e+06	5.71175e+06	3.73057e+06	7.3682e+06	1.19059	0.0182293	0.494989	-1.01453	down
Lmhp112042	C21H38O4	1-Linoleoylglycerol*	Lipids	Glycerol ester	2277-28-3	1	1.58208e+06	1.55748e+06	2.48484e+06	3.18223e+06	4.55813e+06	4.58147e+06	1.25106	0.0209013	2.19078	1.13144	up
Lmhp010041	C27H46NO7P	LysoPE 22:5	Lipids	LPE	-	3	46121.4	48240.6	96770.6	96234	167698	190473	1.14063	0.070186	2.37743	1.2494	up
pme2165	C5H4N2O4	Orotic acid (Vitamin B13)	Others	Vitamin	65-86-1	3	894758	1.12402e+06	978519	535018	309750	526833	1.24852	0.00569605	0.457613	-1.1278	down
MW0107746	C19H28N4O5	Leu-Phe-Asn	Amino acids and derivatives	Amino acids and derivatives	-	3	993097	1.40737e+06	2.14779e+06	256360	316782	376284	1.28378	0.069463	0.208745	-2.26019	down
pme3184	C10H14N5O6P	2'-Deoxyadenosine-5'-monophosphate	Nucleotides and derivatives	Nucleotides and derivatives	653-63-4	3	403443	465029	603889	120183	162133	220383	1.25858	0.017521	0.341423	-1.55037	down
pme1109	C5H5N5O	Guanine	Nucleotides and derivatives	Nucleotides and derivatives	73-40-5	1	515626	588684	1.10321e+06	1.01925e+06	1.7724e+06	1.71205e+06	1.1043	0.0698927	2.04017	1.02869	up
pme3705	C6H10O7	D-Glucoronic acid*	Others	Saccharides	6556-12-3	1	1.48051e+06	1.47892e+06	967493	4.49745e+06	4.58633e+06	4.32654e+06	1.32177	0.000710453	3.41497	1.77187	up
Waln010449	C26H52NO9P	1-(2,3-dihydroxypropoxy)-3-(((2-(dimethylamino)ethoxy)(hydroxy)phosphoryl)oxy)propan-2-yl (E)-hexadec-9-enoate	Lipids	LPE	-	2	2.88498e+06	3.27789e+06	4.69506e+06	1257206	1.10293e+06	1.54669e+06	1.28051	0.0454956	0.359813	-1.47468	down
mws0972	C6H12O3	6-Hydroxyhexanoic acid	Organic acids	Organic acids	1191-25-9	3	285317	258976	564198	52493.8	33920.4	88048.5	1.26396	0.0822468	0.157388	-2.66761	down
Lmhp010908	C27H54NO7P	LysoPC 19:1	Lipids	LPC	-	1	1.13373e+06	1.73241e+06	3.62309e+06	2.65403e+06	5.80565e+06	6.72354e+06	1.00457	0.129712	2.33976	1.22636	up
Lmhp008742	C28H48NO7P	LysoPC 20:5	Lipids	LPC	162440-04-2	3	9.09973e+06	1.3122e+07	2.31439e+07	3.34716e+06	6.4589e+06	7.63254e+06	1.04004	0.146416	0.384401	-1.37932	down
Lmqn000213	C24H42O21	Stachyose	Others	Saccharides	470-55-3	3	12417.7	12879.1	23267.2	60143.6	67007.2	58747.6	1.32237	0.000757458	3.82791	1.93656	up
Lmhp010040	C25H46NO7P	LysoPE 20:3*	Lipids	LPE	-	2	2.21404e+07	3.02005e+07	4.80974e+07	8.29137e+06	1.47121e+07	1.87735e+07	1.06184	0.111269	0.415947	-1.26553	down
mws0712	C5H9NO3	N-Propionylglycine	Amino acids and derivatives	Amino acids and derivatives	21709-90-0	3	321563	278281	362227	92405.1	99940.8	148879	1.29569	0.00319065	0.354678	-1.49542	down
Lmyn002403	C14H18O8	Mandelic acid-β-glucoside	Organic acids	Organic acids	-	1	64948.1	91344.5	113873	197708	153836	232555	1.21986	0.0244984	2.162	1.11237	up
MWSslk042	C6H7NO2	N-Ethylmaleimide (NEM)	Amino acids and derivatives	Amino acids and derivatives	128-53-0	3	62699.4	71401	76875.2	142997	149444	174505	1.3423	0.0055199	2.21327	1.14618	up
Zbfn010204	C38H62O4	1-O-Linoleoyl-(carbon eicosapentaenoic acid)	Lipids	Free fatty acids	-	1	20024.1	22558.2	16362.8	34436.9	52605.5	64353.2	1.24833	0.0658082	2.56842	1.36088	up
pmb3099	C4H11O4P	Diethyl phosphate	Organic acids	Organic acids	598-02-7	3	61574.6	68707.3	116131	36259.8	29388.7	43381.5	1.17103	0.109014	0.442469	-1.17635	down
MW0011789	C24H50NO6P	1-(1Z-hexadecenyl)-sn-glycero-3-phosphocholine	Lipids	LPE	-	3	13793.2	15892.9	44258.6	277260	465167	484888	1.32999	0.0262201	16.5977	4.05292	up
mws0369	C20H32O2	Arachidonic Acid	Lipids	Free fatty acids	506-32-1	1	31502.9	45984.2	59188.4	14002.8	12925.5	17097.4	1.27319	0.0577598	0.322118	-1.63434	down
MWS1926	C6H13NO2	DL-Leucine*	Amino acids and derivatives	Amino acids and derivatives	328-39-2	1	424138	665313	889726	1.06955e+06	1.57969e+06	2.24436e+06	1.15751	0.0887365	2.47255	1.306	up
Lmhp009682	C30H52NO7P	LysoPC 22:5(2n isomer)*	Lipids	LPC	-	3	450730	618529	1.05911e+06	105813	152211	210168	1.23698	0.0889517	0.219977	-2.18458	down
pme0033	C5H4N4O	Hypoxanthine	Nucleotides and derivatives	Nucleotides and derivatives	68-94-0	3	9	9	9	302037	607245	510429	1.36614	0.0343526	52581.9	15.6823	up
Zbqn002253	C9H17NO5	6-(((S)-1-carboxyethyl)amino)-4-hydroxyhexanoicacid	Amino acids and derivatives	Amino acids and derivatives	-	1	1.93357e+06	2.05872e+06	2.83421e+06	749275	613966	954029	1.29493	0.0233831	0.339452	-1.55872	down
mws0275	C4H6O5	L-Malic acid	Organic acids	Organic acids	97-67-6	1	3.99262e+06	3.92617e+06	4.68562e+06	1.48531e+06	1.46218e+06	1.84932e+06	1.33567	0.00247105	0.380566	-1.39378	down
pmc0281	C15H21N5O8	Ribosyladenosine	Nucleotides and derivatives	Nucleotides and derivatives	-	3	5.77282e+06	8.54889e+06	1.40605e+07	1.78481e+06	3.45523e+06	3.97565e+06	1.12179	0.111104	0.324699	-1.62282	down
pmf0096	C2H2O4	Oxalic acid	Organic acids	Organic acids	144-62-7	3	118133	174788	122227	356178	559971	382384	1.30207	0.0358742	3.12787	1.64518	up
Wcdn003654	C13H14O7	Feruloyl Lactate	Organic acids	Organic acids	-	1	1.02815e+06	1.10283e+06	1.64741e+06	523764	393009	673289	1.21811	0.0488809	0.420831	-1.24869	down
ML10171848	C5H8O5	D-Arabinono-1,4-lactone*	Others	Saccharides	2782-09-4	1	8.13384e+06	8.50853e+06	8.86082e+06	2.41272e+06	1.70066e+06	3.29877e+06	1.3114	0.00179398	0.290636	-1.78271	down
pmb3081	C6H11PO11	Glucaric acid-1-Phosphate	Others	Saccharides	-	3	2.63392e+07	2.46225e+07	2.51299e+07	9.91631e+06	1.23583e+07	1.24386e+07	1.3344	0.000433185	0.456203	-1.13225	down
Lmhp008688	C25H42NO7P	LysoPE 20:5	Lipids	LPE	-	1	1.06054e+07	1.38322e+07	2.03796e+07	3.90768e+06	5.98364e+06	6.66309e+06	1.19385	0.0720325	0.369376	-1.43684	down
Lcsn002137	C9H10O7S	Homovanillic acid sulfate	Organic acids	Organic acids	38339-06-9	1	634269	627219	967420	348783	276566	470060	1.16855	0.058554	0.491455	-1.02487	down
MWS0442	C18H32O16	Maltotriose	Others	Saccharides	1109-28-0	3	4.33144e+06	3.85678e+06	3.54182e+06	1.8359e+07	1.11001e+07	9.17532e+06	1.26572	0.084028	3.29363	1.71968	up
pme0010	C3H7NO3	L-Serine	Amino acids and derivatives	Amino acids and derivatives	56-45-1	3	189668	125340	87253.4	557920	397298	315243	1.21309	0.0401787	3.1583	1.65915	up
Lmhp009464	C22H44NO7P	LysoPE 17:1(2n isomer)*	Lipids	LPE	-	1	107954	172016	223229	381629	592342	716359	1.25887	0.0440857	3.35917	1.7481	up
MW0156705	C11H20N4O6S1	Ser-Gln-Cys	Amino acids and derivatives	Amino acids and derivatives	-	3	16980.7	4564.75	18079.6	359114	220727	192788	1.30478	0.0406959	19.4985	4.28529	up
pme0257	C4H4N2O2	Uracil	Nucleotides and derivatives	Nucleotides and derivatives	66-22-8	3	2.96217e+06	3.06734e+06	3.98193e+06	166461	26862.9	185704	1.29572	0.00877537	0.0378595	-4.7232	down
Zmfn000481	C14H22N2O16P2	Uridine-5'-Diphosphate-D-Xylose	Nucleotides and derivatives	Nucleotides and derivatives	3616-06-6	3	1.67193e+06	1.90026e+06	1.91021e+06	782452	744504	792231	1.35598	0.00427286	0.423023	-1.24119	down
MWS80006	C18H32O4	9-Hydroperoxy-9Z,11E-Octadecadienoic Acid	Lipids	Free fatty acids	-	1	145290	167389	250065	75473.6	70370.7	112676	1.17378	0.06986	0.459392	-1.1222	down
Zmyp000878	C10H13N5O5	Crotonoside; 2-Hydroxyadenosine	Nucleotides and derivatives	Nucleotides and derivatives	1818-71-9	1	54337.4	65161.6	100468	140365	198175	226616	1.25239	0.0267141	2.56929	1.36137	up
Lmbn000198	C4H6O5	3-Dehydro-L-Threonic Acid*	Others	Saccharides	-	1	3.92572e+06	3.98338e+06	4.47187e+06	1.49268e+06	1.30872e+06	1.62298e+06	1.35086	0.000828178	0.357352	-1.48458	down
pme2758	C5H9NO5	4-Hydroxy-L-glutamic acid	Amino acids and derivatives	Amino acids and derivatives	3913-68-6	3	9	9	9	100194	177328	115657	1.36616	0.0308354	14562.2	13.8299	up
MWS2041	C6H6O3	2,3-Dimethylmaleic anhydride	Organic acids	Organic acids	766-39-2	3	71085.6	79061	118852	23702.4	18057	22758.8	1.31892	0.0422199	0.239846	-2.05982	down
MW0168990	C20H20N2O3	CYCLOPIAZONIC ACID	Organic acids	Organic acids	18172-33-3	3	1.35622e+06	1.5173e+06	2.47445e+06	601531	467496	777541	1.23642	0.0708159	0.345284	-1.53415	down
MW0159242	C16H31N3O4	Val-Val-Leu	Amino acids and derivatives	Amino acids and derivatives	-	3	51936.7	57581.6	97622.8	1.24474e+06	1.86841e+06	2.0618e+06	1.35801	0.0211513	24.9827	4.64286	up
pmn001689	C18H32O4	9-Hydroxy-12-oxo-15(Z)-octadecenoic acid	Lipids	Free fatty acids	-	3	19075	22678.3	27977.4	9	9	9	1.36391	0.0121566	0.000387204	-11.3346	down
mws4052	C4H7NO2	1-Aminocyclopropane-1-carboxylic acid	Organic acids	Organic acids	22059-21-8	3	633075	527970	532924	2.39144e+06	1.74851e+06	1.36946e+06	1.30042	0.0491658	3.25237	1.70149	up
pmb3059	C19H28O18	Quinic acid O-di-glucuronic acid	Organic acids	Organic acids	-	3	262134	263798	355403	85585.7	68878.2	117722	1.30069	0.0110899	0.308833	-1.6951	down
pme3163	C7H15O10P	D-Sedoheptuiose 7-phosphate	Others	Saccharides	2646-35-7	3	1.43337e+07	1.44371e+07	1.46208e+07	6.00498e+06	4.1167e+06	5.76765e+06	1.33739	0.0036049	0.366185	-1.44936	down
pme3351	C6H11NO3	Allysine(6-Oxo DL-Norleucine)	Amino acids and derivatives	Amino acids and derivatives	1962-83-0	3	9116.56	15141.4	6083.99	134204	254440	162585	1.3323	0.0403588	18.1673	4.18327	up
Lmhp008763	C21H42NO7P	LysoPE 16:1(2n isomer)*	Lipids	LPE	-	1	248846	307856	538380	822515	1.22848e+06	1.46854e+06	1.25342	0.0334456	3.21395	1.68435	up
MWSmce607	C4H9NO3	DL-Threonine	Amino acids and derivatives	Amino acids and derivatives	80-68-2	3	772279	618738	692359	3.33841e+06	3.11179e+06	2.5021e+06	1.34932	0.00991527	4.29701	2.10333	up
MW0058181	C22H44NO7P	1-(9Z-heptadecenoyl)-sn-glycero-3-phosphoethanolamine*	Lipids	LPE	-	3	115384	156370	261267	374330	605804	694282	1.23654	0.0404105	3.14137	1.65139	up
mws0262	C4H6O6	L-Tartaric acid	Organic acids	Organic acids	87-69-4	3	372766	344081	487539	78576.7	60041.6	122272	1.30716	0.00982726	0.216617	-2.20678	down
mws0636	C18H20N2O3	L-Phenylalanyl-L-phenylalanine	Amino acids and derivatives	Amino acids and derivatives	2577-40-4	3	9	9	9	17000	29707.9	35500.2	1.36521	0.0375516	3044.74	11.5721	up
mws0219	C4H7NO4	L-Aspartic Acid	Amino acids and derivatives	Amino acids and derivatives	56-84-8	1	2.74439e+06	2.63821e+06	2.10795e+06	1.03384e+07	1.16494e+07	1.15036e+07	1.35291	0.000435012	4.47116	2.16065	up
pme0195	C3H7NO2S	L-Cysteine	Amino acids and derivatives	Amino acids and derivatives	52-90-4	3	9	9	9	9745.21	8908.5	10312.2	1.36522	0.00178158	1072.81	10.0672	up
mws0281	C6H8O7	Citric Acid	Organic acids	Organic acids	77-92-9	1	311602821	3.59424e+08	4.28665e+08	2.3842e+07	2.62499e+06	3.86048e+07	1.23112	0.00578645	0.0591729	-4.07892	down
MWS0611	C6H12N2O3	D-Alanyl-D-Alanine	Amino acids and derivatives	Amino acids and derivatives	923-16-0	3	4966.12	5179.97	3840	18025.3	20815.4	22313.2	1.34698	0.00326055	4.37248	2.12845	up
Zmgn002106	C11H13NO3	N-Acetyl-L-phenylalanine	Amino acids and derivatives	Amino acids and derivatives	2018-61-3	1	569584	589365	969891	260782	201813	328879	1.23444	0.066384	0.371786	-1.42746	down
MWS4285	C3H6O3	L-Lactic Acid*	Organic acids	Organic acids	79-33-4	3	13060.6	10976	8063.12	29811.8	26529.2	36008.2	1.29037	0.00760215	2.87695	1.52454	up
mws0263	C5H7NO3	5-Oxo-L-Proline	Amino acids and derivatives	Amino acids and derivatives	98-79-3	3	9	9	9	39625.1	48508.1	37475.9	1.36595	0.006444	4652.19	12.1837	up
pme0500	C18H32O16	D-Melezitose	Others	Saccharides	597-12-6	3	87526	78600.3	84125.9	247225	318163	189822	1.31997	0.0447318	3.0178	1.59349	up
mws0159	C9H8O3	Phenylpyruvic acid	Organic acids	Organic acids	156-06-9	2	356221	409498	977664	84911.8	62187.5	138144	1.23641	0.132715	0.163615	-2.61162	down
mws0671	C4H9NO3	L-Homoserine	Amino acids and derivatives	Amino acids and derivatives	672-15-1	3	1.84686e+06	1.31116e+06	1.30496e+06	6.94667e+06	6.20248e+06	5.05756e+06	1.3305	0.00867142	4.07949	2.02839	up
MW0144209	C22H20N2O6	Abu-Nap-OH	Amino acids and derivatives	Amino acids and derivatives	-	3	1.64927e+07	1.78962e+07	2.90745e+07	9.55617e+06	7.75543e+06	1.34698e+07	1.12342	0.0956665	0.485025	-1.04387	down
Zmgn000217	C5H6O4	Itaconic acid	Organic acids	Organic acids	97-65-4	3	494334	571411	788915	48862.2	5984.36	65067.2	1.23722	0.019215	0.0646554	-3.95109	down
pme0278	C7H14N2O4	2,6-Diaminooimelic acid	Organic acids	Organic acids	583-93-7	3	372679	400363	294727	1.33061e+06	854181	822367	1.27046	0.0543435	2.8163	1.4938	up
MWS2430	C15H30O2	13-methylmyristic acid	Lipids	Free fatty acids	2485-71-4	1	100007	126010	156061	276052	300076	379583	1.30306	0.0122708	2.50135	1.32271	up
Lmhp008885	C20H42NO7P	LysoPE 15:0(2n isomer)*	Lipids	LPE	-	1	124888	169495	298607	817640	1.43451e+06	1.54464e+06	1.30893	0.0363706	6.40278	2.6787	up
Zbqn004234	C12H13NO5	N-(malonyl)phenylalanine	Amino acids and derivatives	Amino acids and derivatives	-	1	47392	48777.4	68518.3	22554.5	14672.3	30937.4	1.20122	0.0222575	0.4139	-1.27265	down
pme0256	C5H4N4O2	Xanthine	Nucleotides and derivatives	Nucleotides and derivatives	69-89-6	3	30351	32783.2	20834.5	59952.4	99508.5	68710.9	1.26151	0.0470078	2.71734	1.4422	up
mws1589	C18H32O16	D-Panose	Others	Saccharides	33401-87-5	3	160531	155227	170400	421264	553224	390553	1.34369	0.0270106	2.80782	1.48945	up
pme0253	C8H15NO3	N-Acetyl-L-leucine	Amino acids and derivatives	Amino acids and derivatives	1188-21-2	3	9	9	9	19323.9	33536.8	45917.3	1.36464	0.0503944	3658.44	11.837	up
Zbqn003776	C8H15NO3	N-acetyl-leucine	Amino acids and derivatives	Amino acids and derivatives	-	1	560839	741797	1.16852e+06	213956	137494	262374	1.2561	0.0699101	0.248395	-2.00929	down
MW0054601	C21H42NO7P	1-(9Z-hexadecenoyl)-glycero-3-phosphoethanolamine*	Lipids	LPE	-	3	293213	371508	592956	796366	1.32488e+06	1.52718e+06	1.22957	0.0514634	2.90093	1.53651	up
pmb2826	C5H8O5	L-Citramalic acid	Organic acids	Organic acids	6236-09-5	1	2.26333e+06	2.94378e+06	3.75517e+06	164542	29966.5	280844	1.26594	0.0200646	0.0530391	-4.2368	down
MWSmce486	C18H32O16	Manninotriose	Others	Saccharides	13382-86-0	3	19491.9	21620	13343.8	79001.9	131711	81760.3	1.32024	0.0411022	5.37085	2.42515	up
MW0146363	C9H16N2O5S	Asp-Met	Amino acids and derivatives	Amino acids and derivatives	-	3	7.27158e+06	8.19606e+06	1.09892e+07	4.29632e+06	2.09154e+06	1.50362e+06	1.21856	0.0135437	0.298277	-1.74527	down
Zmzn000113	C5H9NO4	L-threo-3-Methylaspartate	Amino acids and derivatives	Amino acids and derivatives	6061-13-8	1	1.27129e+06	1.21291e+06	1.10322e+06	8.31727e+06	1.01215e+07	9.75923e+06	1.36272	0.00423153	7.86026	2.97458	up
mws4175	C6H8O6	D-Glucurono-6,3-lactone	Others	Saccharides	32449-92-6	3	22189.5	22030.5	21539	74055.1	78129.2	74710.3	1.36538	0.000421291	3.4504	1.78676	up
MWSmce613	C14H26N4O11P2	Citicoline	Nucleotides and derivatives	Nucleotides and derivatives	987-78-0	3	9	9	9	9535.65	6209.26	8320.73	1.36316	0.0143921	891.32	9.7998	up
Zbqn003921	C12H13NO5	N-carboxy-N-(2-oxo-2-phenylethyl)-L-alanine	Amino acids and derivatives	Amino acids and derivatives	-	3	333113	393106	625412	9	9	9	1.36326	0.0369822	1.99759e-05	-15.6114	down
pme0006	C5H9NO2	L-Proline	Amino acids and derivatives	Amino acids and derivatives	147-85-3	3	144361	126519	202394	457649	353820	299405	1.25802	0.0275458	2.34721	1.23095	up
MWS04412	C8H18N2O2	N(6),N(6)-Dimethyl-L-lysine	Amino acids and derivatives	Amino acids and derivatives	2259-86-1	2	9	9	9	22936.2	11783.1	22906.4	1.36125	0.0354194	2134.29	11.0595	up
MWS2027	C4H4N2O3	Barbituric acid;Malonylurea;2,4,6-Pyrimidinetrione	Nucleotides and derivatives	Nucleotides and derivatives	67-52-7	3	2.98792e+07	3.13091e+07	1.99368e+07	2.70433e+06	1.27435e+07	1.19844e+07	1.03612	0.020942	0.338148	-1.56428	down
mws4163	C24H42O21	Nystose	Others	Saccharides	13133-07-8	3	9	9	9	44336.5	38834.1	31426.8	1.36484	0.00945575	4244.35	12.0513	up
ML10181668	C6H11NO2	Cycloleucine*	Amino acids and derivatives	Amino acids and derivatives	52-52-8	3	5.08101e+06	3.06329e+06	5.78898e+06	3.36243e+07	2.41616e+07	1.88536e+07	1.30933	0.0362212	5.50047	2.45955	up
pmb2653	C24H42O20	DMelezitose O-rhamnoside	Others	Saccharides	-	3	8675.41	11152.6	12348.3	179887	203831	83694.4	1.33538	0.058353	14.5266	3.86063	up
mws0260	C6H14N4O2	L-Arginine	Amino acids and derivatives	Amino acids and derivatives	74-79-3	1	9	9	9	34942.1	32427.7	36319.3	1.36537	0.00108535	3840.34	11.907	up
Zmmp000635	C6H11NO2	(2S)-2-amino-4-methyl-4-pentenoic acid*	Amino acids and derivatives	Amino acids and derivatives	-	3	926952	666965	839975	4.38031e+06	2.81861e+06	1.94855e+06	1.26238	0.0862785	3.75837	1.91011	up
pmb3101	C7H12O5	2-Isopropylmalic Acid	Organic acids	Organic acids	49601-06-1	1	3.46753e+06	3.44002e+06	9.22326e+06	734765	491295	1.23315e+06	1.23113	0.139587	0.152454	-2.71355	down
pmb0998	C10H14N5O8P	Guanosine 5'-monophosphate	Nucleotides and derivatives	Nucleotides and derivatives	85-32-5	3	311059	425481	364841	61571.1	97936.7	214234	1.15135	0.0158212	0.339339	-1.5592	down
pmb2591	C13H14N2O3	N-Acetyl-L-Tryptophan	Amino acids and derivatives	Amino acids and derivatives	1218-34-4	1	151757	181642	372282	36228.4	16709.6	56336.1	1.23221	0.0987204	0.154849	-2.69107	down
pme0008	C6H13N3O3	L-Citrulline	Amino acids and derivatives	Amino acids and derivatives	372-75-8	3	112408	110499	221147	5.23549e+06	3.72851e+06	3.34873e+06	1.35242	0.0202084	27.728	4.79327	up
mws0001	C4H8N2O3	L-Asparagine	Amino acids and derivatives	Amino acids and derivatives	70-47-3	1	14857.6	11408.5	7480.56	675594	446486	259832	1.33543	0.0646624	40.9497	5.35578	up
pme0014	C5H9NO4	L-Glutamic acid	Amino acids and derivatives	Amino acids and derivatives	56-86-0	1	463190	344864	237408	3.11056e+06	2.06704e+06	1.30779e+06	1.27476	0.0717897	6.20338	2.63305	up
Zmmp000969	C11H14N2O5	5-Ribofuranosylnicotinamide	Nucleotides and derivatives	Nucleotides and derivatives	107325-67-7	3	1.25874e+06	1.3322e+06	1.66881e+06	1.70563e+06	3.55798e+06	3.85026e+06	1.10916	0.13312	2.13953	1.09729	up
mws0120	C8H20NO6P	Choline Alfoscerate	Lipids	PC	28319-77-9	3	2.78822e+06	1.55485e+06	2.09676e+06	1.29279e+07	8.08185e+06	6.08742e+06	1.26354	0.0729264	4.20774	2.07305	up
Jmbn003202	C10H20O6	Butyl Beta-D-Fructopyranoside	Others	Saccharides	67884-27-9	3	113781	106079	57492.4	235028	240331	149614	1.13169	0.0377512	2.25335	1.17207	up
Zbqn003748	C9H15NO5	N-malonylleucine	Amino acids and derivatives	Amino acids and derivatives	-	1	23954.8	41811.6	51821.5	9609.26	7582.67	17819.7	1.18498	0.0628165	0.297749	-1.74783	down
Lmqp000427	C6H11NO3	N-Methyl-Trans-4-Hydroxy-L-Proline	Amino acids and derivatives	Amino acids and derivatives	4252-82-8	3	1.75807e+06	1.48841e+06	3.85664e+06	1.87655e+07	1.39675e+07	1.66478e+07	1.31578	0.00269092	6.95201	2.79743	up
mws0224	C5H11NO2S	DL-Methionine	Amino acids and derivatives	Amino acids and derivatives	59-51-8	3	9	9	9	13478.5	22494.3	8984	1.36369	0.0636986	1665.07	10.7014	up
MWSprf117	C11H12N2O3	5-Hydroxy-DL-tryptophan(5-HTP)	Amino acids and derivatives	Amino acids and derivatives	56-69-9	1	3.39763e+06	4.80337e+06	7.11765e+06	646339	1.56301e+06	1.98423e+06	1.14895	0.0621451	0.273756	-1.86904	down

## Sheet: SQ_RSM VS SQ_FSM
Index	Formula	Compounds	Class I	Class II	CAS	Level	SQ_FSM1	SQ_FSM2	SQ_FSM3	SQ_RSM1	SQ_RSM2	SQ_RSM3	VIP	P-value	Fold_Change	Log2FC	Type
mws0438	C5H12O5	L-Arabitol	Others	Saccharides	7643-75-6	3	103437	139322	101685	266259	264299	204158	1.18302	0.00947664	2.13305	1.09292	up
pme2550	C6H6O6	Cis-Aconitic acid	Organic acids	Organic acids	585-84-2	3	431558	296081	372609	141608	106817	212853	1.11804	0.0146137	0.419249	-1.25412	down
Wmzn000227	C6H10O4	2,2-Dimethylsuccinic acid	Organic acids	Organic acids	597-43-3	3	17591.5	29455.5	18098.4	172661	166573	99548.8	1.21328	0.0307473	6.73545	2.75177	up
Lmqn000432	C9H19O11P	1-(sn-Glycero-3-phospho)-1D-myo-inositol	Others	Saccharides	-	1	997252	1.01876e+06	854600	9.64041e+06	8.68996e+06	7.26429e+06	1.24532	0.00793737	8.9161	3.15641	up
Lmwp102712	C14H24O2	Goshuyic acid	Lipids	Free fatty acids	39039-37-7	3	1.3585e+06	1.38478e+06	1.38805e+06	657759	580534	574498	1.24405	0.000390106	0.438792	-1.18839	down
MA10039641	C12H22O11	D-Lactose	Others	Saccharides	63-42-3	1	2.9285e+07	3.95388e+07	3.08412e+07	1.06356e+08	1.10287e+08	6.88133e+07	1.18503	0.0364555	2.86416	1.51811	up
pmb2787	C18H30O3	9-Oxo-10E,12Z-octadecadienoic acid*	Lipids	Free fatty acids	54232-59-6	2	36812.6	38630.9	34186.3	14566.1	11562.3	25318.7	1.0802	0.0340428	0.469279	-1.09148	down
pmc0066	C10H13N4O7P	2'-Deoxyinosine-5'-monophosphate	Nucleotides and derivatives	Nucleotides and derivatives	3393-18-8	3	1.2286e+07	1.01757e+07	9.91201e+06	7.66558e+07	8.48474e+07	9.08505e+07	1.2466	0.00241591	7.79501	2.96255	up
Wcdn000434	C12H22O11	5-{[3,4-dihydroxy-2,5-bis(hydroxymethyl)oxolan-2-yl]oxy}-2-(hydroxymethyl)oxane-2,3,4-triol	Others	Saccharides	-	1	1.4005e+07	1.81199e+07	1.45777e+07	6.53989e+07	6.21913e+07	3.22664e+07	1.15919	0.0680582	3.42287	1.7752	up
MWS2040	CH4O3S	Methanesulfonic acid	Organic acids	Organic acids	75-75-2	3	276295	383782	372517	2.71285e+06	2.79111e+06	3.19122e+06	1.24195	0.00224073	8.42072	3.07394	up
Wayn000884	C12H18O12	Citric acid glucoside	Organic acids	Organic acids	-	3	94604.5	88529.2	135676	41750.6	31993.2	60022.7	1.12222	0.0333435	0.419581	-1.25298	down
mws2523	C12H23O14P	Trehalose 6-phosphate	Others	Saccharides	4484-88-2	3	72790.6	58914.8	66408	9	9	9	1.24959	0.00366774	0.000136286	-12.8411	down
MW0145904	C14H22N6O6	Asn-Thr-His	Amino acids and derivatives	Amino acids and derivatives	-	3	152676	135552	163450	1.17185e+06	1.06817e+06	1.12433e+06	1.24552	0.000457496	7.44855	2.89696	up
Lmhp009384	C33H58O14	1-Linoleoylglycerol-2,3-di-O-glucoside*	Lipids	Glycerol ester	-	1	812612	808842	865477	1.78315e+06	1.99611e+06	1.66677e+06	1.23604	0.0076995	2.18985	1.13083	up
MW0149385	C34H58N4O26	Gal1-3GalNAc1-3Gal1-4Gal1-4GlcSp	Others	Saccharides	-	3	118396	114078	123961	255073	221673	283026	1.22259	0.0150755	2.13159	1.09193	up
pmb0964	C16H23N5O5	Isopentenyladenine-7-N-glucoside	Nucleotides and derivatives	Nucleotides and derivatives	-	3	3.17643e+07	3.41705e+07	3.08852e+07	1.18137e+07	1.06657e+07	1.32275e+07	1.23706	0.000127422	0.368798	-1.4391	down
Lmhp010334	C27H48O9	2-Linoleoylglycerol-1-O-glucoside*	Lipids	Glycerol ester	-	2	113483	144538	144117	297228	329060	274684	1.21563	0.00175731	2.24045	1.16379	up
pme0519	C12H22O11	D-Sucrose*	Others	Saccharides	57-50-1	1	2.55281e+07	3.08111e+07	2.6876e+07	7.03721e+07	7.25079e+07	4.31037e+07	1.1388	0.0648631	2.23497	1.16026	up
Zbfn008434	C27H48O9	1-O-Linoleoyl-3-O-galactopyranosyl-L-glycerol	Lipids	Glycerol ester	-	1	3.02648e+06	3.61697e+06	3.68862e+06	7.65802e+06	6.98666e+06	1.04849e+07	1.19013	0.0397683	2.4322	1.28226	up
Lmqp000329	C8H14N3O7P	5-Aminoimidazole ribonucleotide	Nucleotides and derivatives	Nucleotides and derivatives	25635-88-5	3	484145	415808	403938	2.38148e+06	2.71696e+06	3.33041e+06	1.24193	0.012873	6.46439	2.69251	up
pmb2657	C10H18N4O6	Argininosuccinic acid	Organic acids	Organic acids	2387-71-5	3	28350.3	29958.6	39668.9	13784.8	15915.1	13472.9	1.20614	0.0306995	0.440638	-1.18233	down
pme3207	C6H6O4	Muconic acid	Organic acids	Organic acids	1119-72-8	3	5.65135e+07	6.04843e+07	5.2055e+07	2.67679e+07	3.07992e+07	2.02114e+07	1.18192	0.00185426	0.460084	-1.12003	down
Wagn011658	C31H58O14	1-Palmitoyl-Sn-Glycerol 3-O-Diglucoside	Lipids	Glycerol ester	-	2	809005	733055	867579	2.14674e+06	1.84825e+06	2.4442e+06	1.22335	0.012695	2.67226	1.41806	up
Zmyn000110	C6H14NO8P	D-Glucosamine 1-phosphate	Others	Saccharides	2152-75-2	3	103838	160815	105496	325854	371154	381856	1.20983	0.000770319	2.91468	1.54334	up
MWSmce326	C9H17N4O9P	AICAR phosphate (Acadesine phosphate)	Nucleotides and derivatives	Nucleotides and derivatives	681006-28-0	3	9	9	9	130461	130310	124843	1.24957	0.000206665	14282	13.8019	up
mws0236	C2H7NO3S	2-Aminoethanesulfonic acid	Organic acids	Organic acids	107-35-7	3	106209	99411.5	179482	530157	899200	467489	1.17756	0.059933	4.92556	2.30029	up
mws0582	C11H19N3O6S	S-(Methyl)glutathione	Amino acids and derivatives	Amino acids and derivatives	2922-56-7	3	424808	393604	330652	209419	110451	123478	1.15118	0.00500967	0.385835	-1.37395	down
pma0134	C4H8O4	D-Threose	Others	Saccharides	95-43-2	3	1.06999e+06	1.02817e+06	1.02165e+06	171352	164952	176803	1.24909	0.000161515	0.164468	-2.60412	down
pmf0289	C15H21N5O4	Riboprine	Nucleotides and derivatives	Nucleotides and derivatives	7724-76-7	3	78347.1	82709.6	91734.6	41145.5	33355.4	32061.4	1.22798	0.000887056	0.421543	-1.24625	down
Zmmp000606	C6H13NO3	2-Amino-4-hydroxy-3-methylpentanoic acid	Amino acids and derivatives	Amino acids and derivatives	-	2	4.43138e+07	4.66934e+07	3.77671e+07	9.2051e+07	8.89362e+07	9.26877e+07	1.23584	0.000805255	2.12523	1.08762	up
Lmhp009497	C25H44NO7P	LysoPE 20:4*	Lipids	LPE	-	2	9	9	9	4.13457e+06	3.32808e+06	3.90132e+06	1.24938	0.00397741	420888	18.6831	up
mws0397	C20H30O2	Cis-5,8,11,14,17-Eicosapentaenoic Acid	Lipids	Free fatty acids	10417-94-4	1	4652.41	4855.16	5057.83	1249.96	1196.84	919.071	1.2395	2.06491e-05	0.231086	-2.1135	down
pme0295	C6H11NO3	4-Acetamidobutyric acid	Organic acids	Organic acids	3025-96-5	3	9	9	9	473909	392255	366593	1.24929	0.00614265	45657.7	15.4786	up
ML10176345	C7H8O5	3-Dehydroshikimic acid	Organic acids	Organic acids	2922-42-1	3	168372	170962	184626	435076	506159	469106	1.24249	0.00317302	2.6917	1.42852	up
mws1080	C12H22O11	Galactinol	Others	Saccharides	3687-64-7	1	4.72782e+07	5.30014e+07	4.90988e+07	110756692	1.12178e+08	8.30731e+07	1.20021	0.0282189	2.04854	1.0346	up
mws1333	C12H22O11	Melibiose	Others	Saccharides	585-99-9	1	1.00365e+07	1.15777e+07	1.00896e+07	3.34245e+07	4.04669e+07	2.30151e+07	1.19438	0.0490527	3.05663	1.61194	up
Zmdp001647	C10H18N2O5	γ-Glutamyl-L-valine	Amino acids and derivatives	Amino acids and derivatives	-	3	467775	507407	517239	1.16794e+06	1.07431e+06	971955	1.23176	0.00650577	2.15368	1.1068	up
Zbqn001255	C6H13NO2	propyl-L-alanine	Amino acids and derivatives	Amino acids and derivatives	-	1	97453.8	102839	64745.7	356361	302626	476808	1.21075	0.0251477	4.28539	2.09943	up
Lmhp008440	C20H40NO7P	LysoPE 15:1*	Lipids	LPE	-	2	3.83829e+06	4.23489e+06	4.41343e+06	1.54615e+07	1.35363e+07	1.23989e+07	1.23745	0.00688174	3.31529	1.72913	up
MWS0811	C6H11NO2	L-Pipecolic Acid*	Organic acids	Organic acids	3105-95-1	3	2.68369e+06	2.77739e+06	2.66927e+06	886525	1.34716e+06	1.54571e+06	1.14571	0.0154384	0.464849	-1.10516	down
MW0058413	C24H48NO7P	1-(9Z-nonadecenoyl)-glycero-3-phosphoethanolamine	Lipids	LPE	-	3	3.28323e+06	3.69468e+06	3.75085e+06	9.00997e+06	8.24135e+06	7.67491e+06	1.23398	0.0028545	2.32331	1.21618	up
Lmqn000351	C12H22O10	Rutinose	Others	Saccharides	90-74-4	3	207234	191005	156075	464460	411383	314379	1.17266	0.0297957	2.14719	1.10245	up
Lmgn000160	C4H8N2O3	3-Ureidopropionic Acid	Organic acids	Organic acids	462-88-4	1	153627	229106	152063	694255	692828	463411	1.19861	0.0206473	3.46019	1.79085	up
MW0113143	C15H18O8	4-O-beta-D-glucosyl-4-coumaric acid	Organic acids	Organic acids	14364-05-7	3	2.94112e+06	2.29044e+06	3.08562e+06	489426	385686	655117	1.22633	0.006908	0.183984	-2.44235	down
Zmpn000638	C4H9N3O2	3-Guanidinopropionic acid	Organic acids	Organic acids	353-09-3	3	102620	104208	98195.8	346195	311223	520348	1.2161	0.0459365	3.86123	1.94906	up
Wdzn000513	C7H14O6	(2r,3s,4s,5r)-2,5-bis(hydroxymethyl)-2-methoxyoxolane-3,4-diol*	Others	Saccharides	-	2	2.08802e+06	1.96555e+06	1.76309e+06	6.01736e+06	5.5971e+06	4.70029e+06	1.23287	0.00896704	2.80483	1.48791	up
Lmhp009187	C20H42NO7P	LysoPE 15:0*	Lipids	LPE	-	2	974455	1.44235e+06	1.46065e+06	6.44637e+06	6.50144e+06	6.36776e+06	1.23185	0.000525967	4.98149	2.31658	up
Zbqp003747	C16H29N3O6	Leu-Glu-Val	Amino acids and derivatives	Amino acids and derivatives	-	2	9	9	9	25240.6	21471	22319.3	1.2493	0.00245473	2556.7	11.3201	up
Zmyn000230	C5H8O5	2-Dehydro-3-deoxy-L-arabinonate	Others	Saccharides	-	1	842201	755369	892073	175910	132435	366933	1.14644	0.00454223	0.271235	-1.88238	down
MW0054598	C19H38NO7P	1-(9Z-tetradecenoyl)-glycero-3-phosphoethanolamine	Lipids	LPE	-	3	154155	162951	186535	572547	535671	478640	1.23553	0.00261494	3.15077	1.65571	up
MW0014360	C23H34O3	4(5)-EpDPE methyl ester	Organic acids	Organic acids	121818-29-9	3	792713	857542	1.07862e+06	3.2082e+06	2.77139e+06	2.92494e+06	1.2269	0.000391944	3.26308	1.70623	up
mws1189	C6H10O7	D-Galacturonic acid*	Others	Saccharides	685-73-4	1	969437	1.01844e+06	892306	4.72906e+06	4.62091e+06	3.11309e+06	1.22759	0.0251586	4.32717	2.11342	up
MWS1983	C12H24O11	Maltitol	Others	Saccharides	585-88-6	1	7.77943e+06	1.06441e+07	7.43619e+06	3.27147e+07	3.12827e+07	2.12135e+07	1.20038	0.0248685	3.29512	1.72033	up
pmb0296	C21H40O4	1-Oleoyl-Sn-Glycerol	Lipids	Glycerol ester	129784-87-8	1	8.73033e+06	9.84961e+06	9.99921e+06	3.00145e+07	2.75836e+07	2.57542e+07	1.23981	0.0022357	2.91654	1.54426	up
pmb2857	C11H19NO9	L-Glutamic acid-O-glycoside	Amino acids and derivatives	Amino acids and derivatives	-	3	56995.4	66274.1	63952.1	162366	126753	141616	1.22169	0.011416	2.30067	1.20206	up
MWSmce203	C12H22O11	D-Cellobiose	Others	Saccharides	528-50-7	3	435445	447058	363765	1.52399e+06	1.78288e+06	966180	1.19235	0.051072	3.42868	1.77765	up
Lmhp008513	C33H56O14	2-α-Linolenoyl-glycerol-1,3-di-O-glucoside*	Lipids	Glycerol ester	-	1	350986	332918	399576	1.19473e+06	1.20236e+06	963821	1.23099	0.00743346	3.10196	1.63318	up
WaYn010298	C18H28O3	9-Hydroxyoctadeca-6,10,12,15-Tetraenoic Acid	Lipids	Free fatty acids	326492-79-9	1	1.83939e+06	1.6051e+06	1.89206e+06	726192	670616	959129	1.20335	0.00135102	0.441472	-1.17961	down
Lmhp009802	C25H46NO7P	LysoPE 20:3(2n isomer)*	Lipids	LPE	-	2	1.64513e+07	1.84235e+07	1.87103e+07	8.3896e+06	7.92842e+06	7.3633e+06	1.23992	0.00171766	0.441938	-1.17808	down
Zbfn013528	C16H32O3	(R)-Beta-Hydroxypalmitic Acid*	Lipids	Free fatty acids	-	1	350620	302974	430604	163265	161381	211137	1.17418	0.0248595	0.494175	-1.01691	down
Lcsp013328	C20H37NO2	linoleoyl ethanolamine	Lipids	LPE	68171-52-8	1	1.09836e+06	1.21712e+06	1.33076e+06	644429	562403	532785	1.22634	0.00374624	0.4771	-1.06764	down
Lmhp009190	C33H58O14	2-Linoleoylglycerol-1,3-di-O-glucoside*	Lipids	Glycerol ester	-	1	697586	715719	868494	1.616e+06	1.6646e+06	1.5262e+06	1.22158	0.000372646	2.10659	1.07491	up
Wafn011571	C18H32O3	alpha-Hydroxylinoleic acid*	Lipids	Free fatty acids	57818-44-7	1	1.24493e+06	1.14082e+06	1.32742e+06	439537	412968	571109	1.22176	0.000493106	0.383396	-1.38309	down
pmb0889	C18H30O2	Punicic acid (9Z,11E,13Z-octadecatrienoic acid)	Lipids	Free fatty acids	544-72-9	3	5.32677e+06	5.74143e+06	6.06817e+06	2.97131e+06	2.61405e+06	2.62276e+06	1.23843	0.00101415	0.478989	-1.06194	down
Lmhp008337	C19H40NO7P	LysoPE 14:0(2n isomer)*	Lipids	LPE	-	1	1.89575e+06	2.14613e+06	2.16751e+06	4.54682e+06	4.09692e+06	4.0304e+06	1.2314	0.00120632	2.04112	1.02936	up
Lmmn000214	C18H32O15	Solatriose	Others	Saccharides	528-40-5	3	3885.26	12430.7	20428.1	438064	881197	467457	1.20501	0.0550654	48.626	5.60366	up
MW0168309	C16H24O3	12-Oxo-2,3-dinor-10,15-phytodienoic acid	Organic acids	Organic acids	197247-23-7	3	35098.1	26844.8	31992.7	342995	278912	281515	1.24276	0.00547041	9.61745	3.26566	up
pmb0864	C19H40NO7P	LysoPE 14:0*	Lipids	LPE	-	1	614827	764890	831558	4.80887e+06	4.18578e+06	4.03411e+06	1.23887	0.00257688	5.89196	2.55875	up
Zmyn004676	C18H30O3	17-Hydroxylinolenic acid	Lipids	Free fatty acids	-	1	2.15186e+06	1.89091e+06	2.19164e+06	763838	767855	979876	1.22562	0.0006707	0.402856	-1.31166	down
MW0169676	C18H30O2	Pinolenic acid	Lipids	Free fatty acids	16833-54-8	3	6.27924e+06	6.77251e+06	7.09634e+06	3.28227e+06	3.15215e+06	3.17409e+06	1.24521	0.00370747	0.476894	-1.06826	down
Lmhp009368	C30H50NO7P	LysoPC 22:6	Lipids	LPC	-	1	103701	90038.9	112098	6.7348e+06	6.42622e+06	6.01092e+06	1.24792	0.00109992	62.6866	5.97008	up
Zmyn004449	C18H30O4	9-Hydroxy-12-oxo-10(E),15(Z)-octadecadienoic acid	Lipids	Free fatty acids	-	2	64464.5	64037.3	79302.9	16473.8	13506.5	20322.7	1.23065	0.0040637	0.242069	-2.04651	down
Zmyn004732	C18H30O3	2R-hydroxy-9Z,12Z,15Z-octadecatrienoic acid	Lipids	Free fatty acids	-	1	2.56568e+06	2.36095e+06	2.61621e+06	860381	807270	1.14727e+06	1.22048	0.00043754	0.373191	-1.42201	down
Wafn003633	C18H32O9	1-O-Acetyl-Glucopyranose 6-Hydroxydecanoate	Others	Saccharides	-	2	89443.5	87056.9	76101.9	208209	194514	243310	1.23272	0.00811754	2.55751	1.35474	up
Lmhp008273	C20H40NO7P	LysoPE 15:1(2n isomer)*	Lipids	LPE	-	2	3.84144e+06	4.1183e+06	4.57488e+06	1.58128e+07	1.47055e+07	1.36341e+07	1.24036	0.00155006	3.52244	1.81658	up
MW0014840	C20H30O4	5S-HpEPE	Lipids	Free fatty acids	143292-98-2	3	502059	460310	515200	136421	127153	172523	1.2354	0.000107381	0.295145	-1.7605	down
pmb2804	C18H32O4	13S-Hydroperoxy-9Z,11E-octadecadienoic acid	Lipids	Free fatty acids	33964-75-9	3	608522	624933	567313	161845	173421	232065	1.22421	0.000168013	0.31505	-1.66635	down
Lmbn003970	C18H34O5	9,12,13-TriHOME; 9(S),12(S),13(S)-Trihydroxy-10(E)-octadecenoic acid	Lipids	Free fatty acids	97134-11-7	3	37320	41924.5	45074.9	16542.8	16073.2	14528.8	1.23984	0.00493232	0.379223	-1.39888	down
Lmbn005369	C18H32O3	13(S)-HODE;13(S)-Hydroxyoctadeca-9Z,11E-dienoic acid*	Lipids	Free fatty acids	10219-69-9	1	1.26712e+06	1.11051e+06	1.31169e+06	451782	417477	555166	1.2265	0.000962703	0.386094	-1.37298	down
MW0110745	C23H48NO5PS	2-Hexadecanoylthio-1-ethylphosphorylcholine	Organic acids	Organic acids	60793-01-3	3	855200	928461	1.06591e+06	2.32186e+06	2.03814e+06	1.84443e+06	1.21042	0.00679238	2.17732	1.12255	up
pmn001691	C18H32O5	9,12,13-Trihydroxy-10,15-octadecadienoic acid	Lipids	Free fatty acids	-	1	254105	238720	265226	54996	51232	68655.4	1.24098	7.7151e-05	0.230702	-2.1159	down
Lmmn004951	C18H34O5	2-Hydroxy-4-methyl-3-undecanoyloxypentanoic acid methyl ester	Lipids	Free fatty acids	-	1	2.62326e+06	2.45272e+06	2.80716e+06	687711	674024	896317	1.23571	0.000229617	0.286441	-1.80369	down
Hmqp006235	C26H46NO7P	LysoPC 18:4	Lipids	LPC	-	1	2.24349e+07	2.37757e+07	2.39591e+07	3.38855e+06	3.07373e+06	2.84114e+06	1.24841	0.00017244	0.132585	-2.91501	down
Lmhp010099	C30H52NO7P	LysoPC 22:5*	Lipids	LPC	-	3	123989	126798	141534	2.26512e+06	1.95463e+06	1.89528e+06	1.24677	0.00353306	15.5868	3.96225	up
MEDTN00717	C20H26O3	4-Oxoretinoic acid	Organic acids	Organic acids	64907-22-8	3	213996	191736	242878	52800	55296.3	78397.4	1.2211	0.00241348	0.287529	-1.79822	down
Lmyn006221	C33H60O14	Gingerglycolipid C	Lipids	Glycerol ester	-	1	2.42583e+06	2.13123e+06	2.46312e+06	4.62578e+06	4.59894e+06	5.37601e+06	1.2256	0.00436348	2.07982	1.05646	up
pmb0374	C5H5N5	2-Aminopurine	Nucleotides and derivatives	Nucleotides and derivatives	452-06-2	1	7.89297e+06	8.09357e+06	8.35051e+06	3.8174e+06	3.73012e+06	3.28048e+06	1.24149	4.30293e-05	0.444918	-1.16839	down
Hmqn004825	C18H30O3	Rabdosia acid A*	Lipids	Free fatty acids	-	2	36172.6	39005.4	43499.8	13102.1	14357.7	20291.3	1.19471	0.00155165	0.402359	-1.31345	down
pmn001694	C18H34O5	9,10,13-Trihydroxy-11-Octadecenoic Acid	Lipids	Free fatty acids	29907-57-1	1	4.19474e+06	3.85239e+06	4.39274e+06	804242	760597	1.04735e+06	1.2397	0.000269747	0.209985	-2.25164	down
mws0945	C20H30O3	15-Oxo-5Z,8Z,11Z,13E-eicosatetraenoic acid	Lipids	Free fatty acids	81416-72-0	3	1253.23	1042.7	578.932	2114.56	3497.93	3245.23	1.13572	0.026724	3.0811	1.62344	up
Lmhp010041	C27H46NO7P	LysoPE 22:5	Lipids	LPE	-	3	25065.8	32055.2	26362.8	531056	481546	450170	1.24766	0.0024389	17.5216	4.13107	up
MWSmce674	C31H46O2	Phylloquinone (Vitamin K1)	Others	Vitamin	84-80-0	3	34562	46534.4	52630.7	7481.62	10681.5	7378.65	1.2234	0.0177116	0.190999	-2.38836	down
pme3705	C6H10O7	D-Glucoronic acid*	Others	Saccharides	6556-12-3	1	926380	1.0467e+06	918615	3.6932e+06	4.04073e+06	2.67763e+06	1.22506	0.0246164	3.6005	1.8482	up
Rfmb091	C18H32O3	9S-Hydroxy-10E,12Z-octadecadienoic acid*	Lipids	Free fatty acids	15514-85-9	1	1.28324e+06	1.13157e+06	1.29613e+06	407865	412307	557025	1.22125	0.000430252	0.371118	-1.43005	down
Waln010449	C26H52NO9P	1-(2,3-dihydroxypropoxy)-3-(((2-(dimethylamino)ethoxy)(hydroxy)phosphoryl)oxy)propan-2-yl (E)-hexadec-9-enoate	Lipids	LPE	-	2	3.8231e+06	3.89048e+06	3.7134e+06	1.53424e+06	1.6048e+06	2.11781e+06	1.20803	0.00501567	0.460039	-1.12017	down
Lmfn006097	C10H16O3	Oleuropeic acid	Organic acids	Organic acids	5027-76-9	2	24818.8	24617.5	28451.6	9342.66	9395.97	17482.8	1.10756	0.0214358	0.465045	-1.10456	down
MW0011908	C42H78NO10P	Dioleoyl phosphatidylserine	Lipids	LPE	-	3	15646.9	11957.5	17740.8	5572.64	3986.29	7088.15	1.16752	0.0149045	0.367119	-1.44568	down
pme1373	C9H14N3O7P	2'-Deoxycytidine-5'-monophosphate	Nucleotides and derivatives	Nucleotides and derivatives	1032-65-1	2	64412.8	60041.6	79778.9	179662	149496	254558	1.17601	0.0513594	2.85808	1.51505	up
MW0015647	C20H28O3	all-trans-5,6-Epoxyretinoic acid	Organic acids	Organic acids	13100-69-1	3	1.24754e+06	1.13028e+06	1.32083e+06	494910	485111	601144	1.22964	0.000895835	0.427498	-1.22601	down
mws0601	C5H5NO2	Pyrrole-2-carboxylic acid	Organic acids	Organic acids	634-97-9	3	45387.1	37309.9	38044.2	15825.8	11880.5	31262.1	1.00749	0.0564355	0.488387	-1.0339	down
Lmhp010908	C27H54NO7P	LysoPC 19:1	Lipids	LPC	-	1	2.33614e+06	2.50365e+06	2.57682e+06	9.70141e+06	8.25477e+06	7.44307e+06	1.2365	0.011216	3.42465	1.77596	up
Lmhp008742	C28H48NO7P	LysoPC 20:5	Lipids	LPC	162440-04-2	3	1.11609e+07	1.2039e+07	1.30521e+07	1.83974e+06	1.71911e+06	1.65427e+06	1.24885	0.00256269	0.143802	-2.79784	down
Lmqn000213	C24H42O21	Stachyose	Others	Saccharides	470-55-3	3	19548.2	13119.1	15317.3	58397.8	69504.6	52530.5	1.22242	0.00644361	3.76023	1.91082	up
Lmhp010040	C25H46NO7P	LysoPE 20:3*	Lipids	LPE	-	2	1.40036e+07	1.57266e+07	1.64616e+07	6.39349e+06	6.19112e+06	5.65448e+06	1.24095	0.00342339	0.394856	-1.3406	down
MWS2673	C20H34O4	5,6-DiHETrE[(±)5,6-dihydroxy-8Z,11Z,14Z-eicosatrienoic acid]	Lipids	Free fatty acids	213382-49-1	2	364203	438080	511478	1.47311e+06	1.31064e+06	1.21425e+06	1.22061	0.00156024	3.04317	1.60558	up
MWSslk042	C6H7NO2	N-Ethylmaleimide (NEM)	Amino acids and derivatives	Amino acids and derivatives	128-53-0	3	55281	64695.7	66552	178069	161248	174870	1.23737	0.000151016	2.75661	1.46289	up
Rfmb087	C18H32O4	9-Hydroxy-13-oxo-10-octadecenoic Acid	Lipids	Free fatty acids	-	3	168264	154449	171592	33673.7	25366.7	48056.9	1.21712	0.000149917	0.216663	-2.20648	down
mws2104	C7H14O6	D-Pinitol*	Others	Saccharides	10284-63-6	2	2.36213e+06	2.62748e+06	2.11514e+06	5.74419e+06	6.2581e+06	4.88836e+06	1.22444	0.00810932	2.37738	1.24937	up
MW0011789	C24H50NO6P	1-(1Z-hexadecenyl)-sn-glycero-3-phosphocholine	Lipids	LPE	-	3	20048.9	21757.9	24147.5	379064	323143	322315	1.24632	0.00333188	15.5338	3.95734	up
MW0150309	C17H26N6O5	Gly-Arg-Tyr	Amino acids and derivatives	Amino acids and derivatives	-	3	116044	82097.4	115886	294013	430419	316794	1.20407	0.0228151	3.31572	1.72932	up
Lmhp008924	C27H50NO7P	LysoPC 19:3	Lipids	LPC	-	3	138052	142248	172294	318457	354324	253204	1.17897	0.0229055	2.04595	1.03277	up
Hmqn003054	C18H34O5	9,10,11-Trihydroxy-12-octadecenoic acid	Lipids	Free fatty acids	61911-67-9	1	245992	230205	257104	47470.2	44967.4	69925.8	1.22941	6.87436e-05	0.221414	-2.17518	down
Lmgn002091	C7H10O5	2-Methyl-3-oxoadipic acid*	Organic acids	Organic acids	-	1	341316	272569	290593	2.14194e+06	2.26904e+06	3.11841e+06	1.23989	0.0183564	8.32456	3.05737	up
Zmpn003368	C18H30O3	13S-Hydroxy-9Z,11E,15Z-octadecatrienoic acid	Lipids	Free fatty acids	87984-82-5	1	261628	223047	263610	70781.5	63405.3	103810	1.20776	0.000731636	0.318057	-1.65264	down
Lmhp009682	C30H52NO7P	LysoPC 22:5(2n isomer)*	Lipids	LPC	-	3	185013	205827	181833	61913.1	82200.8	76640.6	1.22214	0.0003399	0.385481	-1.37527	down
Lmhp010394	C30H54NO7P	LysoPC 22:4	Lipids	LPC	-	2	38548	35590.5	49740.7	276874	255097	245938	1.23784	0.000310816	6.27957	2.65067	up
Lmhp008688	C25H42NO7P	LysoPE 20:5	Lipids	LPE	-	1	1.08729e+07	1.16229e+07	1.16927e+07	1.30289e+06	1.24164e+06	1.29336e+06	1.24955	0.00063445	0.112257	-3.15512	down
MW0148004	C19H25N5O5S1	Cys-Gln-Trp	Amino acids and derivatives	Amino acids and derivatives	-	3	129001	154695	152591	426852	375977	309805	1.21406	0.0173436	2.55023	1.35063	up
pme0257	C4H4N2O2	Uracil	Nucleotides and derivatives	Nucleotides and derivatives	66-22-8	3	1.56025e+06	1.25611e+06	1.46777e+06	274941	167920	637939	1.11268	0.00548531	0.25228	-1.9869	down
Zmyp000878	C10H13N5O5	Crotonoside; 2-Hydroxyadenosine	Nucleotides and derivatives	Nucleotides and derivatives	1818-71-9	1	45424.1	47930	38910.8	210030	208751	202461	1.2476	1.67781e-06	4.69695	2.23172	up
pme1086	C10H17N3O6S	Glutathione reduced form	Amino acids and derivatives	Amino acids and derivatives	70-18-8	3	516595	417951	530598	106549	187746	233851	1.13287	0.00373251	0.360474	-1.47203	down
pme2758	C5H9NO5	4-Hydroxy-L-glutamic acid	Amino acids and derivatives	Amino acids and derivatives	3913-68-6	3	9	9	9	44215.2	40034.3	49402.1	1.24937	0.00367987	4950.06	12.2732	up
mws0884	C10H12N5O6P	Cyclic 3',5'-Adenylic acid	Nucleotides and derivatives	Nucleotides and derivatives	60-92-4	3	157575	164020	176226	66025.9	56637	78436.4	1.22364	0.000326007	0.403959	-1.30772	down
MWS5238	C10H12O2	4-Phenylbutyric acid	Organic acids	Organic acids	1821-12-1	3	67352.8	64323.5	52959.8	139803	132896	131861	1.23115	0.000520235	2.19112	1.13167	up
pme2773	C7H14N2O4S	L-Cystathionine	Amino acids and derivatives	Amino acids and derivatives	56-88-2	3	24705.7	12743.4	27535.5	51754.5	52565.2	71395.8	1.10583	0.0120071	2.70396	1.43507	up
MWS3166	C18H35NO3	N-Palmitoylglycine	Amino acids and derivatives	Amino acids and derivatives	2441-41-0	2	10067.5	10611.7	10305.5	5156.96	3769.63	5635.83	1.19286	0.00678448	0.469986	-1.08931	down
MW0159242	C16H31N3O4	Val-Val-Leu	Amino acids and derivatives	Amino acids and derivatives	-	3	48715.5	56244.1	58188.3	2.44772e+06	2.19803e+06	2.38923e+06	1.24829	0.0010659	43.1202	5.43029	up
Wagn012030	C31H58O14	2-Palmitoyl-Sn-Glycerol 3-O-Diglucoside	Lipids	Glycerol ester	-	2	3.51119e+06	3.14499e+06	3.95372e+06	1.33293e+06	1.24111e+06	1.59732e+06	1.22607	0.00464462	0.393157	-1.34682	down
mws4052	C4H7NO2	1-Aminocyclopropane-1-carboxylic acid	Organic acids	Organic acids	22059-21-8	3	402345	397728	361825	818223	933195	935394	1.24219	0.00290041	2.31243	1.20941	up
pmb3059	C19H28O18	Quinic acid O-di-glucuronic acid	Organic acids	Organic acids	-	3	323143	266455	294647	105973	82118.5	120866	1.21808	0.0011332	0.349401	-1.51704	down
mws1090	C6H13O9P	D-Glucose-1-phosphate	Others	Saccharides	59-56-3	1	1.12352e+07	1.21586e+07	1.13642e+07	3.23864e+07	2.98323e+07	3.3742e+07	1.24517	0.00193386	2.76083	1.4651	up
pme2362	C8H8O3	Mandelic acid	Organic acids	Organic acids	90-64-2	3	82115.1	100537	109733	42905	38981.2	56800.8	1.17283	0.00915473	0.474331	-1.07603	down
Zmyn004548	C18H28O3	12-Oxo-phytodienoic acid	Lipids	Free fatty acids	85551-10-6	3	3079.35	1860.69	1684.45	9	9	9	1.2459	0.0375428	0.00407579	-7.9387	down
mws0264	C12H22O11	D-Trehalose*	Others	Saccharides	99-20-7	1	1.48662e+07	1.45216e+07	1.48873e+07	6.04129e+07	5.98524e+07	3.48337e+07	1.19679	0.0483536	3.50307	1.80862	up
pme3351	C6H11NO3	Allysine(6-Oxo DL-Norleucine)	Amino acids and derivatives	Amino acids and derivatives	1962-83-0	3	4998.64	4122.74	9122.26	185876	147994	123882	1.22859	0.0143144	25.0911	4.6491	up
mws0126	C26H54NO7P	LysoPC 18:0	Lipids	LPC	19420-57-6	1	3.06885e+06	3.41651e+06	3.5418e+06	9.31957e+06	8.39516e+06	7.60183e+06	1.23198	0.00601571	2.5248	1.33617	up
mws0219	C4H7NO4	L-Aspartic Acid	Amino acids and derivatives	Amino acids and derivatives	56-84-8	1	940184	1.25209e+06	955585	7.90718e+06	8.40499e+06	4.78427e+06	1.22373	0.0331609	6.70183	2.74455	up
pme0195	C3H7NO2S	L-Cysteine	Amino acids and derivatives	Amino acids and derivatives	52-90-4	3	9	9	9	4712.55	6714.51	5466.43	1.2494	0.0106097	625.685	9.28929	up
mws0281	C6H8O7	Citric Acid	Organic acids	Organic acids	77-92-9	1	2.36741e+08	1.99886e+08	241062385	4.00769e+07	3.33295e+07	8.98891e+07	1.15852	0.00211018	0.240959	-2.05314	down
MWS0611	C6H12N2O3	D-Alanyl-D-Alanine	Amino acids and derivatives	Amino acids and derivatives	923-16-0	3	1530.93	3187.66	1563.45	16676.9	13620.2	10151.7	1.20213	0.0196537	6.43881	2.68679	up
mws0263	C5H7NO3	5-Oxo-L-Proline	Amino acids and derivatives	Amino acids and derivatives	98-79-3	3	9	9	9	19144.1	24249.3	13396.3	1.2485	0.0263692	2103.32	11.0385	up
pme0500	C18H32O16	D-Melezitose	Others	Saccharides	597-12-6	3	27036.5	29824.8	21816.4	408260	414288	211891	1.2297	0.0407445	13.1478	3.71675	up
mws0159	C9H8O3	Phenylpyruvic acid	Organic acids	Organic acids	156-06-9	2	425950	360439	353057	88773.3	78641.1	168589	1.16661	0.00218377	0.294883	-1.76179	down
Zmgn000217	C5H6O4	Itaconic acid	Organic acids	Organic acids	97-65-4	3	303846	224560	250231	40929.5	60364.9	136684	1.08772	0.00960768	0.305634	-1.71012	down
pmf0575	C25H43NO18	Acarbose	Others	Saccharides	56180-94-0	3	52687.2	48981.8	45117	15568.4	20468.1	27454.3	1.15783	0.00438604	0.43254	-1.2091	down
pme0278	C7H14N2O4	2,6-Diaminooimelic acid	Organic acids	Organic acids	583-93-7	3	209948	256953	216975	548492	431674	429968	1.20232	0.015915	2.06197	1.04402	up
Lmhp008885	C20H42NO7P	LysoPE 15:0(2n isomer)*	Lipids	LPE	-	1	316997	339261	360902	1.05656e+06	968060	935415	1.24157	0.00125888	2.9101	1.54107	up
mws1589	C18H32O16	D-Panose	Others	Saccharides	33401-87-5	3	64321.5	91027.5	69764.6	642452	757336	464840	1.23407	0.0225519	8.28306	3.05016	up
pmb2826	C5H8O5	L-Citramalic acid	Organic acids	Organic acids	6236-09-5	1	1.3066e+06	1.05888e+06	1.26124e+06	235352	180550	444901	1.17601	0.00115709	0.23735	-2.07491	down
MWSmce486	C18H32O16	Manninotriose	Others	Saccharides	13382-86-0	3	32538.5	36554.1	24810.9	161681	123251	54863.8	1.08701	0.118011	3.61856	1.85541	up
Zmzn000113	C5H9NO4	L-threo-3-Methylaspartate	Amino acids and derivatives	Amino acids and derivatives	6061-13-8	1	597399	922206	542281	5.72772e+06	5.55014e+06	3.63773e+06	1.22352	0.0208268	7.23395	2.85478	up
mws4175	C6H8O6	D-Glucurono-6,3-lactone	Others	Saccharides	32449-92-6	3	28238.2	21909.1	18741.3	60957.5	78235	60342.5	1.21062	0.0078356	2.89648	1.5343	up
MWSmce613	C14H26N4O11P2	Citicoline	Nucleotides and derivatives	Nucleotides and derivatives	987-78-0	3	44592.5	36249.1	41062	9	9	9	1.2496	0.00352383	0.000221486	-12.1405	down
Zbqn003921	C12H13NO5	N-carboxy-N-(2-oxo-2-phenylethyl)-L-alanine	Amino acids and derivatives	Amino acids and derivatives	-	3	17182.9	17617.6	18677.6	9	9	9	1.24971	0.000620148	0.000504879	-10.9518	down
mws4163	C24H42O21	Nystose	Others	Saccharides	13133-07-8	3	9	9	9	47855.9	52558.5	31300.6	1.24873	0.0208954	4878.34	12.2522	up
ML10181668	C6H11NO2	Cycloleucine*	Amino acids and derivatives	Amino acids and derivatives	52-52-8	3	3.56369e+06	4.0665e+06	3.30879e+06	7.48273e+06	6.94055e+06	8.3283e+06	1.22416	0.00292658	2.07986	1.05649	up
pmb2653	C24H42O20	DMelezitose O-rhamnoside	Others	Saccharides	-	3	23667.9	19739.7	17724.3	98602.5	126727	39715.7	1.10603	0.117001	4.33563	2.11624	up
Zmsp001773	C10H13N5O4	(2r,3s,4r,5s)-2-(6-aminopurin-9-yl)-5-(hydroxymethyl)oxolane-3,4-diol*	Nucleotides and derivatives	Nucleotides and derivatives	-	1	1.82188e+06	1.94067e+06	2.16148e+06	910688	874943	766424	1.23484	0.00284887	0.430797	-1.21492	down
pmb3101	C7H12O5	2-Isopropylmalic Acid	Organic acids	Organic acids	49601-06-1	1	222491	194550	213328	890453	660715	1.32802e+06	1.2018	0.0616655	4.56747	2.19139	up
pmb2591	C13H14N2O3	N-Acetyl-L-Tryptophan	Amino acids and derivatives	Amino acids and derivatives	1218-34-4	1	169015	127183	170102	47983.1	39915.9	104678	1.05547	0.0259485	0.412991	-1.27582	down
pme0230	C10H13N5O4	Adenosine*	Nucleotides and derivatives	Nucleotides and derivatives	58-61-7	1	1.91062e+06	1.87269e+06	2.10478e+06	898561	862538	723619	1.23386	0.000355403	0.421991	-1.24471	down
pme0008	C6H13N3O3	L-Citrulline	Amino acids and derivatives	Amino acids and derivatives	372-75-8	3	164259	214296	165637	420009	403658	629718	1.18495	0.0471217	2.67072	1.41723	up
pme0014	C5H9NO4	L-Glutamic acid	Amino acids and derivatives	Amino acids and derivatives	56-86-0	1	354590	358126	238920	654559	564818	766557	1.156	0.0112182	2.08686	1.06134	up
mws0120	C8H20NO6P	Choline Alfoscerate	Lipids	PC	28319-77-9	3	2.08691e+06	1.5653e+06	1.51871e+06	4.89185e+06	4.90443e+06	5.41561e+06	1.2281	0.000185789	2.94182	1.55671	up
Lmqp000427	C6H11NO3	N-Methyl-Trans-4-Hydroxy-L-Proline	Amino acids and derivatives	Amino acids and derivatives	4252-82-8	3	1.68842e+06	1.89919e+06	1.62222e+06	7.80118e+06	7.17087e+06	9.12843e+06	1.24306	0.00732148	4.62597	2.20975	up

## Sheet: PL_RSM VS PL_FSM
Index	Formula	Compounds	Class I	Class II	CAS	Level	PL_FSM1	PL_FSM2	PL_FSM3	PL_RSM1	PL_RSM2	PL_RSM3	VIP	P-value	Fold_Change	Log2FC	Type
Zmjn001813	C7H12O4	Pimelic acid*	Organic acids	Organic acids	111-16-0	3	56451.3	78444.4	70958.1	145785	189175	121745	1.21016	0.0406004	2.21859	1.14964	up
Wmzn000227	C6H10O4	2,2-Dimethylsuccinic acid	Organic acids	Organic acids	597-43-3	3	10631.7	6751.8	7153.8	30114.6	34035.8	82101.2	1.26299	0.135195	5.96039	2.57541	up
MWS5164	C8H18N4O2	N,N'-Dimethylarginine;SDMA	Amino acids and derivatives	Amino acids and derivatives	30344-00-4	3	1.12873e+06	1.23657e+06	1.21498e+06	2.44573e+06	2.48281e+06	2.26591e+06	1.32038	0.000608485	2.00946	1.00681	up
MW0149657	C14H22N6O5S1	Gln-Cys-His	Amino acids and derivatives	Amino acids and derivatives	-	3	232983	187445	200801	9	9	9	1.33763	0.00423281	4.34623e-05	-14.4899	down
Walp006175	C14H31NO3	2-Aminotetradecane-1,5,11-triol	Lipids	Sphingolipids	-	3	8979.97	7275.14	7266.81	34727.5	30418.2	20053.2	1.29435	0.0400389	3.62211	1.85683	up
mws3133	C7H11NO4	Oxaceprol	Amino acids and derivatives	Amino acids and derivatives	33996-33-7	2	1.16005e+07	9.3136e+06	9.67616e+06	4.30036e+06	4.34236e+06	3.1232e+06	1.28483	0.00380808	0.384629	-1.37846	down
Zbqp000579	C6H9N3O2	2-amino-3-(1H-pyrazol-1-yl)propanoic acid*	Organic acids	Organic acids	2734-48-7	3	2.92529e+06	3.6885e+06	3.25333e+06	7.69179e+06	6.77414e+06	6.68616e+06	1.29375	0.00114477	2.14369	1.1001	up
pme3388	C7H16N4O2	Homoarginine	Amino acids and derivatives	Amino acids and derivatives	156-86-5	3	497943	549623	570478	4.17212e+06	4.13579e+06	3.80636e+06	1.33293	0.000786713	7.48698	2.90438	up
Lmwp102712	C14H24O2	Goshuyic acid	Lipids	Free fatty acids	39039-37-7	3	480316	437717	443636	63084.5	66498.7	64027.5	1.33541	0.00110343	0.142186	-2.81415	down
Wcgn003981	C14H18O9	Woodorien	Others	Saccharides	155112-92-8	1	58629.3	42203.1	66656.9	17777.7	23310.7	16851.4	1.26952	0.0292638	0.345932	-1.53144	down
MA10039641	C12H22O11	D-Lactose	Others	Saccharides	63-42-3	1	1.50139e+06	1.07632e+06	1.03545e+06	1.96019e+06	1.78842e+06	3.96438e+06	1.09122	0.185096	2.13469	1.09403	up
pme2601	C3H6O3	3-Hydroxypropanoic acid	Organic acids	Organic acids	503-66-2	3	211722	275750	230199	131004	116674	96213.1	1.29516	0.00987417	0.479177	-1.06137	down
Wcdn000434	C12H22O11	5-{[3,4-dihydroxy-2,5-bis(hydroxymethyl)oxolan-2-yl]oxy}-2-(hydroxymethyl)oxane-2,3,4-triol	Others	Saccharides	-	1	472688	357029	431701	683127	578005	1.61521e+06	1.01957	0.243202	2.28024	1.18919	up
MWS2040	CH4O3S	Methanesulfonic acid	Organic acids	Organic acids	75-75-2	3	743042	542079	556370	2.39502e+06	2.93864e+06	7.49326e+06	1.26037	0.151514	6.96551	2.80023	up
Lmhp009773	C27H46O9	1-α-Linolenoyl-glycerol-3-O-glucoside*	Lipids	Glycerol ester	-	2	113694	67139.8	74333.9	221701	232916	156539	1.24454	0.0195694	2.39511	1.26009	up
Lmhp009349	C25H44NO7P	LysoPE 20:4(2n isomer)*	Lipids	LPE	-	2	7.68728e+06	6.71801e+06	6.30844e+06	2.93513e+06	3.06825e+06	2.45308e+06	1.30434	0.00368068	0.408253	-1.29246	down
MW0145904	C14H22N6O6	Asn-Thr-His	Amino acids and derivatives	Amino acids and derivatives	-	3	82072.6	71528.6	55748.2	408110	359107	267019	1.31709	0.0190809	4.94024	2.30458	up
Lmrj001341	C8H12N2O3	Cyclo(Ser-Pro)	Amino acids and derivatives	Amino acids and derivatives	-	3	68024.9	50554.6	52321.9	195240	212614	166341	1.32743	0.00432973	3.3598	1.74838	up
MWS5173	C4H5N3O	Isocytosine	Nucleotides and derivatives	Nucleotides and derivatives	108-53-2	3	3.17219e+06	3.10155e+06	3.12503e+06	8.27886e+06	8.12646e+06	7.90577e+06	1.33933	0.000310406	2.58662	1.37107	up
MW0015479	C18H30O4	12(13)Ep-9-KODE	Lipids	Free fatty acids	-	3	1.66916e+07	1.39773e+07	15110330	6.56647e+06	6.2942e+06	4.9522e+06	1.30253	0.00125044	0.389103	-1.36177	down
mws0250	C9H11NO3	L-Tyrosine*	Amino acids and derivatives	Amino acids and derivatives	60-18-4	1	623986	660432	518946	1.44626e+06	1.37423e+06	1.35242e+06	1.3208	0.000242997	2.31396	1.21036	up
Lmqp000873	C4H4O3	Succinic anhydride	Organic acids	Organic acids	108-30-5	3	945873	710200	709078	1.77714e+06	1.70763e+06	1.42524e+06	1.29765	0.00419078	2.07599	1.0538	up
mws0254	C6H9N3O2	L-Histidine*	Amino acids and derivatives	Amino acids and derivatives	71-00-1	3	7.81538e+06	1.01821e+07	9.27253e+06	2.0613e+07	1.99306e+07	1.99878e+07	1.29525	0.001888	2.21971	1.15037	up
Wdtp002974	C18H21N5O6	N-(p-hydroxybenzyl) adenosine	Nucleotides and derivatives	Nucleotides and derivatives	-	1	2.50285e+06	1.99156e+06	2.3554e+06	1.12408e+07	1.16611e+07	9.6508e+06	1.33569	0.00335024	4.75234	2.24864	up
MW0131331	C10H10O4	3-(4-Hydroxy-3-methoxyphenyl)-2-propenoic acid	Organic acids	Organic acids	-	3	68096.7	62428.8	62933.9	243123	233375	237388	1.34212	4.76419e-06	3.6901	1.88366	up
MW0105037	C10H20O3	3-Hydroxydecanoic acid	Organic acids	Organic acids	14292-26-3	3	1.45496e+06	1.13086e+06	1.19482e+06	633237	617366	443570	1.25465	0.00698158	0.448118	-1.15805	down
pme1975	C3H4O4	Malonic acid	Organic acids	Organic acids	141-82-2	3	8.68652e+06	1.09303e+07	1.13783e+07	2.99302e+06	2.93874e+06	1.99642e+06	1.32146	0.00566048	0.255789	-1.96698	down
Walp007137	C20H43NO5	2-AminoicoSane-1,6,18,19,20-pentaol	Lipids	Sphingolipids	-	3	85813.8	61902	70812.3	289472	245291	148159	1.2522	0.0619415	3.1251	1.6439	up
mws1337	C9H17NO5	D-Pantothenic Acid	Others	Vitamin	79-83-4	1	1.06205e+07	8.22914e+06	9.04241e+06	2.30109e+07	2.23318e+07	1.55027e+07	1.26249	0.0358217	2.18146	1.12529	up
pmf0289	C15H21N5O4	Riboprine	Nucleotides and derivatives	Nucleotides and derivatives	7724-76-7	3	205680	159869	159334	518395	476747	359275	1.29745	0.0202781	2.58042	1.3676	up
pme2266	C10H16N2O3S	Biotin	Others	Vitamin	58-85-5	1	500429	406013	398149	1.76571e+06	1.65964e+06	1.14804e+06	1.3076	0.0264114	3.50561	1.80967	up
Lmhp009497	C25H44NO7P	LysoPE 20:4*	Lipids	LPE	-	2	9.09304e+06	7.64765e+06	7.72439e+06	3.5575e+06	3.49145e+06	2.85707e+06	1.30402	0.00315038	0.404905	-1.30435	down
mws0397	C20H30O2	Cis-5,8,11,14,17-Eicosapentaenoic Acid	Lipids	Free fatty acids	10417-94-4	1	44231.8	62564.9	65867.2	31808.3	30240.1	15639.1	1.16992	0.02271	0.449935	-1.15221	down
Lcsp012679	C20H35NO2	linolenoylethanolamine	Lipids	LPE	-	2	635080	504171	546053	267741	270095	203856	1.27889	0.00488025	0.440094	-1.18412	down
Lcsp001861	C11H20N2O3	1-(2-Amino-4-methylpentanoyl)pyrrolidine-2-carboxylic acid	Amino acids and derivatives	Amino acids and derivatives	-	1	6.46807e+06	4.98968e+06	5.24047e+06	1.33853e+07	1.21543e+07	8.33524e+06	1.22341	0.0537248	2.02865	1.02052	up
Lcsp003135	C17H33N3O4	Leu-Val-Leu	Amino acids and derivatives	Amino acids and derivatives	58337-01-2	1	566138	396601	461307	2.27381e+06	2.25315e+06	1.4655e+06	1.30892	0.0259055	4.20805	2.07315	up
pme0295	C6H11NO3	4-Acetamidobutyric acid	Organic acids	Organic acids	3025-96-5	3	9	9	9	772699	701024	348757	1.33674	0.0434985	67499.2	16.0426	up
mws1080	C12H22O11	Galactinol	Others	Saccharides	3687-64-7	1	1.70207e+06	1.21039e+06	1.11906e+06	2.19297e+06	1.80405e+06	4.31391e+06	1.04714	0.20439	2.06149	1.04369	up
MWS4296	C11H14N2O3	Glycylphenylalanine	Amino acids and derivatives	Amino acids and derivatives	3321-03-7	1	2.94934e+06	2.25958e+06	2.40655e+06	6.84783e+06	6.19388e+06	4.54293e+06	1.27517	0.0311666	2.30907	1.20731	up
Zbqn001255	C6H13NO2	propyl-L-alanine	Amino acids and derivatives	Amino acids and derivatives	-	1	970566	1.43339e+06	1.10561e+06	352154	282666	166304	1.28841	0.0130511	0.228269	-2.13119	down
Lmhp008440	C20H40NO7P	LysoPE 15:1*	Lipids	LPE	-	2	1.10535e+07	8.86374e+06	9.09446e+06	2.40514e+07	2.08185e+07	1.475e+07	1.22998	0.0568069	2.05503	1.03916	up
Zmjp000182	C7H16N4O2	N-Monomethyl-L-arginine*	Amino acids and derivatives	Amino acids and derivatives	17035-90-4	3	1.85636e+06	1.87907e+06	1.97914e+06	1.45123e+07	1.59622e+07	1.42729e+07	1.33626	0.00156584	7.8304	2.96909	up
MW0110412	C10H20N2O3S	Val-Met	Amino acids and derivatives	Amino acids and derivatives	-	3	552372	563093	539720	2.21061e+06	2.10672e+06	2.04421e+06	1.33753	0.000783917	3.8434	1.94238	up
mws0640	C5H10O3	2-Hydroxy-2-methylbutyric acid	Organic acids	Organic acids	3739-30-8	2	13664.5	20288.7	21708.3	10424.7	7738.1	4019.51	1.15639	0.0258087	0.39852	-1.32727	down
mws0232	C17H20N4O6	Riboflavin (Vitamin B2)	Others	Vitamin	83-88-5	1	4.36826e+06	3.36668e+06	3.64371e+06	1.39769e+07	1.38781e+07	1.02804e+07	1.31942	0.0139891	3.35149	1.7448	up
MWS04559g	C9H11NO3	3-Hydroxy-L-phenylalanine*	Amino acids and derivatives	Amino acids and derivatives	587-33-7	1	604845	719066	554874	1.52233e+06	1.49049e+06	1.2794e+06	1.29772	0.00181016	2.28457	1.19192	up
Lmhp009590	C25H50NO7P	LysoPC 17:1	Lipids	LPC	-	1	2.08874e+07	1.56713e+07	1.60104e+07	4.29461e+07	4.28433e+07	2.90489e+07	1.25431	0.0338956	2.18452	1.12732	up
MW0113143	C15H18O8	4-O-beta-D-glucosyl-4-coumaric acid	Organic acids	Organic acids	14364-05-7	3	109472	157464	194347	948961	829645	330894	1.16511	0.0986614	4.57311	2.19318	up
Lmbn001467	C7H13NO3	5-Acetamidopentanoic Acid	Organic acids	Organic acids	1072-10-2	3	174468	287873	261291	139013	131843	61984.1	1.11732	0.0416543	0.459957	-1.12043	down
pme0193	C5H10N2O3	L-Glutamine	Amino acids and derivatives	Amino acids and derivatives	56-85-9	3	439502	537064	377135	5.12668e+06	3.75672e+06	5.1075e+06	1.32864	0.0107678	10.3353	3.36951	up
Zmpn000638	C4H9N3O2	3-Guanidinopropionic acid	Organic acids	Organic acids	353-09-3	3	999188	1.46657e+06	1.13017e+06	316984	317774	185376	1.30559	0.0150642	0.228073	-2.13243	down
Zmdp000292	C7H16N4O2	Arginine methyl ester*	Amino acids and derivatives	Amino acids and derivatives	-	3	1.89289e+06	1.89792e+06	2.01357e+06	1.51765e+07	1.61263e+07	1.46882e+07	1.33687	0.000907694	7.92349	2.98614	up
Lmhp009187	C20H42NO7P	LysoPE 15:0*	Lipids	LPE	-	2	794803	643023	595454	6.48254e+07	6.1331e+07	4.53099e+07	1.33908	0.011122	84.3299	6.39797	up
pmb0801	C14H19NO9	4-Pyridoxic acid-O-glucoside	Others	Vitamin	-	3	620049	508224	516467	2.17343e+06	2.10855e+06	1.30086e+06	1.28869	0.0408488	3.39436	1.76314	up
Zbqp003747	C16H29N3O6	Leu-Glu-Val	Amino acids and derivatives	Amino acids and derivatives	-	2	124057	81281.2	101962	419897	389316	304658	1.31616	0.00935847	3.6247	1.85786	up
Walp007095	C14H31NO	2-Amino-7-methyltridecan-1-ol*	Lipids	Sphingolipids	-	1	114835	93852	103829	254980	232077	148839	1.19796	0.0743259	2.03476	1.02486	up
pmb0952	C12H17N4OS+	Thiamine (Vitamin B1)	Others	Vitamin	70-16-6	3	1.89092e+06	2.0275e+06	2.21199e+06	3.75294e+06	5.27128e+06	4.42632e+06	1.27915	0.0266264	2.19407	1.13361	up
pme2596	C8H9NO4	4-Pyridoxic acid	Others	Vitamin	82-82-6	1	877267	719999	676785	3.97802e+06	3.92237e+06	2.55284e+06	1.31399	0.0263247	4.59675	2.20061	up
Lmhp008513	C33H56O14	2-α-Linolenoyl-glycerol-1,3-di-O-glucoside*	Lipids	Glycerol ester	-	1	464978	576915	473893	1.1328e+06	1.6004e+06	937714	1.22753	0.0630636	2.42179	1.27607	up
ZbWn002006	C7H13NO3	N-acetylvaline	Amino acids and derivatives	Amino acids and derivatives	-	3	172528	292579	256577	140792	125017	56953.4	1.10578	0.0438187	0.447236	-1.16089	down
MWS0274	C9H10O3	DL-3-Phenyllactic acid	Organic acids	Organic acids	828-01-3	1	299574	421256	416666	156012	153787	81067.7	1.2514	0.00988791	0.34362	-1.54111	down
Lmbn007891	C18H34O4	Hydroxy ricinoleic acid	Lipids	Free fatty acids	-	3	1.64362e+06	2.44e+06	2.22514e+06	495933	486981	233359	1.29275	0.0115035	0.192791	-2.37489	down
Walp006011	C14H31NO2	2-Aminotetradecane-1,4-diol	Lipids	Sphingolipids	-	1	3.70326e+06	2.75584e+06	3.11583e+06	8.43748e+06	8.26226e+06	5.5546e+06	1.26181	0.0365642	2.32423	1.21675	up
Lmhp009802	C25H46NO7P	LysoPE 20:3(2n isomer)*	Lipids	LPE	-	2	1.32354e+07	9.6632e+06	9.97214e+06	2.09494e+06	2.07428e+06	1.44949e+06	1.30977	0.0131691	0.170934	-2.54849	down
pmc0960	C28H50NO7P	LysoPC 20:4	Lipids	LPC	-	3	1.5403e+07	1.12602e+07	1.1463e+07	5.61206e+06	4.94568e+06	3.50862e+06	1.2511	0.0146717	0.368942	-1.43853	down
Lmhp009526	C27H46O9	2-α-Linolenoyl-glycerol-1-O-glucoside*	Lipids	Glycerol ester	-	2	115473	65377.3	90510.7	246557	199009	165140	1.23256	0.0218543	2.25053	1.17026	up
Lcsp013328	C20H37NO2	linoleoyl ethanolamine	Lipids	LPE	68171-52-8	1	5.31376e+06	4.04461e+06	4.48923e+06	1.41952e+06	1.40767e+06	1.00735e+06	1.30095	0.00653611	0.276911	-1.85251	down
Zmyn000155	C7H14N2O3	N-α-Acetyl-L-ornithine	Amino acids and derivatives	Amino acids and derivatives	6205-08-9	2	1.90631e+06	1.86023e+06	1.94438e+06	2.02589e+07	2.11813e+07	2.03468e+07	1.33886	0.000226116	10.8191	3.43551	up
MWS4354	C11H15N5O4	N6-methyladenosine	Nucleotides and derivatives	Nucleotides and derivatives	1867-73-8	3	172753	170002	159200	519440	493010	343700	1.29031	0.0343501	2.70174	1.43389	up
Zmmp002946	C14H18N2O5	(3-(carboxyamino)-2-methylpropanoyl)phenylalanine	Amino acids and derivatives	Amino acids and derivatives	-	1	2.50747e+06	1.91942e+06	1.96588e+06	5.26538e+06	5.05139e+06	3.30172e+06	1.22929	0.050538	2.13029	1.09105	up
pmb0864	C19H40NO7P	LysoPE 14:0*	Lipids	LPE	-	1	1.62909e+06	1.21199e+06	1.12575e+06	6.59648e+06	6.95784e+06	4.35477e+06	1.30972	0.0258775	4.51471	2.17463	up
pme1178	C10H13N5O5	Guanosine	Nucleotides and derivatives	Nucleotides and derivatives	118-00-3	1	4.401e+06	3.42936e+06	3.45266e+06	1.70636e+07	1.44956e+07	1.27279e+07	1.33013	0.00935552	3.92511	1.97273	up
Lmhp007595	C24H42NO7P	LysoPC 16:4	Lipids	LPC	-	3	68852.8	47015.4	48297.8	9	9	9	1.33558	0.0163137	0.000164468	-12.5699	down
Lmhp009368	C30H50NO7P	LysoPC 22:6	Lipids	LPC	-	1	686727	560067	552064	4.0662e+06	3.54255e+06	2.59075e+06	1.32447	0.0220488	5.66999	2.50335	up
Hmhp001812	C11H15N5O4	2'-O-Methyladenosine	Nucleotides and derivatives	Nucleotides and derivatives	2140-79-6	3	547013	433352	468157	2.9194e+06	2.80336e+06	1.93254e+06	1.3231	0.0208942	5.2849	2.40188	up
Yalp008047	C19H30O2	Methyl 12-phenyldodecanoate	Lipids	Free fatty acids	38795-65-2	1	837150	692173	722218	2.16039e+06	2.06649e+06	1.59778e+06	1.31237	0.015993	2.58696	1.37126	up
Wafn003633	C18H32O9	1-O-Acetyl-Glucopyranose 6-Hydroxydecanoate	Others	Saccharides	-	2	179665	225135	226104	706564	694335	453170	1.26013	0.0348426	2.93875	1.5552	up
Lmhp008273	C20H40NO7P	LysoPE 15:1(2n isomer)*	Lipids	LPE	-	2	1.17831e+07	8.82776e+06	9.24781e+06	2.38556e+07	2.14825e+07	1.57033e+07	1.24549	0.0369033	2.04434	1.03164	up
MW0147979	C13H24N6O6S1	Cys-Arg-Asp	Amino acids and derivatives	Amino acids and derivatives	-	3	2.74979e+06	2.01646e+06	2.18609e+06	7.20141e+06	6.30203e+06	4.42639e+06	1.27028	0.0386664	2.57896	1.36679	up
Lmmn013100	C20H36O2	Ethyl linoleate	Lipids	Free fatty acids	544-35-4	1	589699	846280	870878	284779	313877	131816	1.22487	0.0120017	0.316653	-1.65903	down
WaYp007695	C18H39NO4	2-Aminooctadecane-1,16,18,18-tetraol	Lipids	Sphingolipids	-	3	339103	242849	258362	866285	666698	423646	1.17754	0.0937967	2.32845	1.21937	up
pme3961	C10H13N5O3	2'-Deoxyadenosine*	Nucleotides and derivatives	Nucleotides and derivatives	958-09-8	1	1.36183e+06	1.02352e+06	1.03186e+06	6.06351e+06	5.45357e+06	3.3364e+06	1.29561	0.041746	4.34668	2.11991	up
Walp004995	C12H27NO3	2-Aminododecane-1,3,4-triol	Lipids	Sphingolipids	-	3	30151.7	22456.2	25548.4	82856.5	76678.4	42824.5	1.21042	0.075336	2.58917	1.37249	up
Lcsp001437	C14H25N3O6	Ala-Leu-Glu	Amino acids and derivatives	Amino acids and derivatives	-	2	479476	318466	405729	1.36553e+06	898049	672190	1.18961	0.0989512	2.43901	1.2863	up
pmb0883	C23H48NO7P	LysoPE 18:0*	Lipids	LPE	69747-55-3	3	849853	639152	705286	1.72177e+06	1.74826e+06	1.1822e+06	1.25242	0.0361449	2.12015	1.08417	up
pmb0803	C24H29NO11	Pyridoxine-5'-O-(6''-feruloyl)glucoside	Others	Vitamin	-	1	65466.3	57638.4	69954.5	1.64201e+06	1.19299e+06	883855	1.32767	0.0332989	19.2627	4.26774	up
Lmhp007836	C21H38NO7P	LysoPE 16:3	Lipids	LPE	-	3	57599.6	41070.8	47555	174308	148234	113063	1.29778	0.0255791	2.979	1.57483	up
MW0145847	C18H26N4O6S1	Asn-Met-Tyr	Amino acids and derivatives	Amino acids and derivatives	-	3	2.63158e+06	1.98003e+06	2.19982e+06	244774	208627	167523	1.32485	0.00783603	0.0911593	-3.45547	down
Lmhp010099	C30H52NO7P	LysoPC 22:5*	Lipids	LPC	-	3	656295	499013	544779	1.92109e+06	1.66906e+06	1.09469e+06	1.26236	0.0509335	2.75565	1.46239	up
MW0146030	C13H24N6O7	Asp-Arg-Ser	Amino acids and derivatives	Amino acids and derivatives	-	3	49526	31500.9	36437.4	129475	138524	112928	1.3202	0.00107531	3.24291	1.69729	up
MW0014394	C6H10O3	4-Acetylbutyrate	Organic acids	Organic acids	3128-06-1	3	1.09048e+06	1.64564e+06	1.54864e+06	146984	131406	94524.5	1.33679	0.0161756	0.0870324	-3.5223	down
pmb0789	C14H21NO8	Pyridoxine-5'-O-glucoside	Others	Vitamin	-	3	664521	659006	653408	5.42401e+06	6.26765e+06	3.92106e+06	1.3242	0.0220428	7.89744	2.98138	up
pmb0374	C5H5N5	2-Aminopurine	Nucleotides and derivatives	Nucleotides and derivatives	452-06-2	1	829723	660060	686217	1.77752e+06	1.6506e+06	1.13664e+06	1.24302	0.0473783	2.09777	1.06886	up
mws1715	C10H13N5O3	Cordycepin (3'-Deoxyadenosine)*	Nucleotides and derivatives	Nucleotides and derivatives	73-03-0	1	748159	583504	544936	3.25948e+06	2.94238e+06	1.77258e+06	1.29124	0.0437826	4.24941	2.08726	up
mws0576	C4H8O3	3-Hydroxybutyric acid	Organic acids	Organic acids	300-85-6	3	8.89498e+06	1.22023e+07	1.13135e+07	3.29401e+06	3.01855e+06	1.97196e+06	1.31147	0.00737542	0.25561	-1.96798	down
YC512118	C18H35NO	Oleamide (9-Octadecenamide)	Lipids	Free fatty acids	301-02-0	1	61337.9	40591.8	42754.1	17349.8	24684.6	14404.5	1.2105	0.0303344	0.390085	-1.35814	down
mws0945	C20H30O3	15-Oxo-5Z,8Z,11Z,13E-eicosatetraenoic acid	Lipids	Free fatty acids	81416-72-0	3	50382.2	78077.4	62202.7	20928	20695.6	11555.6	1.28326	0.0187491	0.278918	-1.84209	down
Lmhp010041	C27H46NO7P	LysoPE 22:5	Lipids	LPE	-	3	111428	83621.8	81601.3	381707	333938	243419	1.30499	0.0251729	3.46669	1.79356	up
pme2074	C18H29NO4	Jasmonoyl-L-Isoleucine	Amino acids and derivatives	Amino acids and derivatives	120330-93-0	3	918645	1.46905e+06	1.37094e+06	375571	332163	156789	1.26481	0.0185641	0.23001	-2.12023	down
mws0847	C6H7N5	1-Methyladenine	Nucleotides and derivatives	Nucleotides and derivatives	5142-22-3	3	82034.1	67488.4	51806.6	362789	288219	236299	1.31189	0.0201518	4.40725	2.13988	up
pme3184	C10H14N5O6P	2'-Deoxyadenosine-5'-monophosphate	Nucleotides and derivatives	Nucleotides and derivatives	653-63-4	3	249920	223807	193897	1.94788e+06	2.09126e+06	1.42596e+06	1.33036	0.0151382	8.18589	3.03314	up
WaYp006462	C16H35NO3	2-Aminohexadecane-1,5,15-triol	Lipids	Sphingolipids	-	1	9.40073e+06	6.69033e+06	7.73369e+06	2.04005e+07	1.9523e+07	1.33989e+07	1.25265	0.0347654	2.23811	1.16228	up
Zmdp000972	C4H9NO2S	S-Methyl-L-cysteine	Amino acids and derivatives	Amino acids and derivatives	1187-84-4	2	9.51682e+06	1.20634e+07	9.75103e+06	2.62261e+07	2.62888e+07	2.1429e+07	1.28821	0.00448573	2.36007	1.23883	up
pme3337	C14H17N5O8	Succinyladenosine	Nucleotides and derivatives	Nucleotides and derivatives	4542-23-8	1	1.12383e+07	8.12525e+06	8.67458e+06	2.8677e+07	2.70894e+07	1.849e+07	1.27788	0.030965	2.64841	1.40513	up
Lmfn006097	C10H16O3	Oleuropeic acid	Organic acids	Organic acids	5027-76-9	2	6926.66	7128.35	7368.15	34588.9	30221.5	17947	1.27285	0.0544686	3.86299	1.94972	up
pme1373	C9H14N3O7P	2'-Deoxycytidine-5'-monophosphate	Nucleotides and derivatives	Nucleotides and derivatives	1032-65-1	2	668420	1.00442e+06	1.116e+06	107156	122753	84875.5	1.33525	0.0249426	0.112873	-3.14723	down
pma1751	C12H15NO7	N-(beta-D-Glucosyl)nicotinate	Others	Vitamin	-	3	2.48254e+06	1.94746e+06	2.05769e+06	9.57614e+06	9.32012e+06	6.651e+06	1.31964	0.0185314	3.9378	1.97739	up
pmb2799	C18H32O3	12,13-Epoxy-9-Octadecenoic Acid*	Lipids	Free fatty acids	6799-85-5	1	229108	356417	328213	162826	159826	76997.3	1.15949	0.0267532	0.437379	-1.19304	down
mws0601	C5H5NO2	Pyrrole-2-carboxylic acid	Organic acids	Organic acids	634-97-9	3	118123	170836	159228	828742	782784	443973	1.26034	0.0455008	4.58626	2.19732	up
Lmhp010908	C27H54NO7P	LysoPC 19:1	Lipids	LPC	-	1	6.77085e+06	5.22193e+06	5.62317e+06	1.42894e+07	1.47795e+07	9.72002e+06	1.25572	0.039644	2.20192	1.13876	up
Lmhp010040	C25H46NO7P	LysoPE 20:3*	Lipids	LPE	-	2	1.13241e+07	8.3763e+06	8.60964e+06	2.00481e+06	2.0833e+06	1.39954e+06	1.30616	0.0118716	0.193841	-2.36705	down
MW0015455	C18H32O3	(10E,12Z)-9-HODE	Lipids	Free fatty acids	98524-19-7	3	325888	580086	510651	256798	231220	128035	1.16312	0.0522692	0.434874	-1.20133	down
mws1060	C10H12N4O5	9-(Arabinosyl)hypoxanthine	Nucleotides and derivatives	Nucleotides and derivatives	7013-16-3	1	191854	251294	239732	621714	455198	351126	1.16328	0.0807813	2.0912	1.06433	up
pme2060	C10H13N5	N6-Isopentenyladenine	Nucleotides and derivatives	Nucleotides and derivatives	2365-40-4	3	48489.4	36911.4	37898.8	149956	127252	88284.3	1.28089	0.041479	2.96426	1.56767	up
Lmyn002403	C14H18O8	Mandelic acid-β-glucoside	Organic acids	Organic acids	-	1	61417.3	101726	93285.9	375458	341305	176780	1.18324	0.0690006	3.48457	1.80098	up
pmb2228	C27H56NO7P	LysoPC 19:0	Lipids	LPC	108273-88-7	3	721458	528184	555745	1.81085e+06	1.59728e+06	1.20647e+06	1.2876	0.0242321	2.55602	1.3539	up
mws0668	C10H12N4O6	Xanthosine	Nucleotides and derivatives	Nucleotides and derivatives	146-80-5	1	131640	217636	211113	629083	608797	268460	1.0659	0.107485	2.68802	1.42654	up
Zbfn010204	C38H62O4	1-O-Linoleoyl-(carbon eicosapentaenoic acid)	Lipids	Free fatty acids	-	1	141040	144564	232955	79392.1	77165.7	46129.5	1.21322	0.0594263	0.390866	-1.35525	down
Walp008255	C22H47NO4	2-aminodocoSane-1,5,7,21-tetraol	Lipids	Sphingolipids	-	3	1.31514e+06	1.10915e+06	1.26039e+06	4.05286e+06	3.83194e+06	2.61451e+06	1.29025	0.0345403	2.84945	1.51068	up
MW0011789	C24H50NO6P	1-(1Z-hexadecenyl)-sn-glycero-3-phosphocholine	Lipids	LPE	-	3	24805.9	22159.5	20903	100128	98648.1	81094.5	1.33415	0.00596417	4.12372	2.04395	up
Lmhp008924	C27H50NO7P	LysoPC 19:3	Lipids	LPC	-	3	417564	325886	319580	1.15529e+06	990949	699291	1.2743	0.0405919	2.67681	1.42052	up
pmb2406	C25H52NO7P	LysoPC 17:0*	Lipids	LPC	50930-23-9	2	6.71046e+06	5.21809e+06	5.47788e+06	1.55231e+07	1.35287e+07	9.10328e+06	1.22675	0.0604656	2.19201	1.13226	up
Zmmp002106	C3H9N3O2	4-methyl-1,5,2,3-dioxadiazinan-2-amine	Nucleotides and derivatives	Nucleotides and derivatives	-	2	1.8898e+06	1.43392e+06	1.54183e+06	5.05097e+06	4.83252e+06	3.40131e+06	1.29363	0.0258947	2.73037	1.4491	up
mws0369	C20H32O2	Arachidonic Acid	Lipids	Free fatty acids	506-32-1	1	619002	937519	691944	168996	176932	91928.7	1.30145	0.0184393	0.194736	-2.36041	down
Walp008102	C18H39NO2	2-Aminooctadecane-1,4-diol	Lipids	Sphingolipids	-	3	5.56911e+06	4.58828e+06	4.82709e+06	1.70672e+07	1.60691e+07	1.17736e+07	1.30957	0.0225392	2.9971	1.58357	up
MWS1926	C6H13NO2	DL-Leucine*	Amino acids and derivatives	Amino acids and derivatives	328-39-2	1	5.22541e+06	3.28756e+06	3.62573e+06	1.33244e+07	9.91645e+06	7.11454e+06	1.21741	0.0652416	2.50071	1.32234	up
mws0133	C6H6N2O	Nicotinamide	Others	Vitamin	98-92-0	2	2.76335e+06	2.21648e+06	2.45962e+06	1.15554e+07	1.18016e+07	8.84041e+06	1.32893	0.0112672	4.32794	2.11368	up
Lmhp009682	C30H52NO7P	LysoPC 22:5(2n isomer)*	Lipids	LPC	-	3	145666	114115	110074	330553	326980	254111	1.30703	0.00886776	2.46486	1.30151	up
pmb0880	C23H48NO7P	LysoPE 18:0(2n isomer)*	Lipids	LPE	-	2	1.04942e+06	851079	953488	2.6167e+06	2.69381e+06	1.91707e+06	1.2994	0.0228153	2.53245	1.34053	up
Lmhp010394	C30H54NO7P	LysoPC 22:4	Lipids	LPC	-	2	397619	313321	267400	1.54371e+06	1.34771e+06	943562	1.30203	0.0281957	3.91988	1.97081	up
mws0275	C4H6O5	L-Malic acid	Organic acids	Organic acids	97-67-6	1	1.98784e+06	2.739e+06	2.41396e+06	1.37337e+06	1.17064e+06	696863	1.20224	0.0119099	0.453853	-1.1397	down
MW0107687	C13H22N4O8S2	S-Glutathionyl-L-cysteine	Amino acids and derivatives	Amino acids and derivatives	-	3	347549	496240	408442	2.82526e+06	2.38616e+06	1.76998e+06	1.29939	0.0229204	5.57517	2.47902	up
Walp007188	C18H39NO4	2-Aminooctadecane-1,5,7,17-tetraol	Lipids	Sphingolipids	-	3	32203.3	29707.6	27261.4	84435.5	71519.5	48301.4	1.23297	0.0657779	2.29058	1.19571	up
Walp007738	C16H33NO3	14-Amino-15-hydroxy-11-methylpentadecanoic acid	Lipids	Sphingolipids	-	3	68937	67227.8	67955.1	237848	177485	131476	1.25717	0.0655897	2.67886	1.42162	up
Lmhp008688	C25H42NO7P	LysoPE 20:5	Lipids	LPE	-	1	1.86596e+06	1.356e+06	1.32983e+06	591539	421331	379800	1.26945	0.0168657	0.305961	-1.70858	down
WaYn000716	C18H28O17	Citric Acid diglucoside	Organic acids	Organic acids	-	1	16957.9	20428.2	12424.3	32761.1	37120.7	70066.6	1.17941	0.120396	2.80962	1.49037	up
pme1383	C8H11NO3	Pyridoxine	Others	Vitamin	65-23-6	3	1.12107e+06	933277	858770	1.09869e+07	1.0707e+07	6.92197e+06	1.32811	0.0222933	9.82306	3.29617	up
MW0148004	C19H25N5O5S1	Cys-Gln-Trp	Amino acids and derivatives	Amino acids and derivatives	-	3	983217	691040	831905	1.98719e+07	1.89896e+07	1.36671e+07	1.33675	0.0131144	20.9598	4.38955	up
Lmhp009464	C22H44NO7P	LysoPE 17:1(2n isomer)*	Lipids	LPE	-	1	535098	451697	470401	1.53433e+06	1.39789e+06	1.05593e+06	1.30598	0.0243534	2.73687	1.45253	up
MW0156705	C11H20N4O6S1	Ser-Gln-Cys	Amino acids and derivatives	Amino acids and derivatives	-	3	1.90103e+06	2.17707e+06	2.20676e+06	629604	759259	765669	1.33294	0.00142814	0.342813	-1.5445	down
pme0026	C6H14N2O2	L-Lysine	Amino acids and derivatives	Amino acids and derivatives	56-87-1	3	352270	515109	431515	5.22953e+06	4.07981e+06	4.90137e+06	1.323	0.00553069	10.9406	3.45162	up
MWS20672	C17H23N3O6	Glu-Phe-Ala	Amino acids and derivatives	Amino acids and derivatives	-	2	204168	203137	197759	598092	549443	326595	1.2178	0.0740243	2.43632	1.2847	up
MW0110174	C19H33NO4	Tumonoic acid A	Organic acids	Organic acids	-	3	64135.8	80384	70919.3	19347.6	16249.1	7779.88	1.27941	0.000916381	0.20134	-2.31229	down
Lmbn000198	C4H6O5	3-Dehydro-L-Threonic Acid*	Others	Saccharides	-	1	1.98904e+06	2.57048e+06	2.20469e+06	1.25691e+06	1.33333e+06	745410	1.20242	0.010523	0.493132	-1.01995	down
mws5041	C8H16N2O3	L-Glycyl-L-isoleucine	Amino acids and derivatives	Amino acids and derivatives	19461-38-2	3	430562	365532	416462	1.92623e+06	1.86171e+06	1.21422e+06	1.3077	0.0301008	4.1253	2.0445	up
MWS2041	C6H6O3	2,3-Dimethylmaleic anhydride	Organic acids	Organic acids	766-39-2	3	50937.9	66893.9	56087.9	37198.6	17669	18357.7	1.18575	0.016038	0.42103	-1.24801	down
MW0168990	C20H20N2O3	CYCLOPIAZONIC ACID	Organic acids	Organic acids	18172-33-3	3	337072	564996	516824	9	9	9	1.3415	0.0208338	1.90289e-05	-15.6814	down
pme2773	C7H14N2O4S	L-Cystathionine	Amino acids and derivatives	Amino acids and derivatives	56-88-2	3	79482.7	137371	117612	33008.7	30150.7	55147	1.23171	0.0344694	0.353717	-1.49933	down
MW0155448	C24H22N2O6	Phe-HoPhe-OH	Amino acids and derivatives	Amino acids and derivatives	-	3	135608	126754	134835	253456	310328	324955	1.31842	0.0159904	2.23753	1.16191	up
MW0159242	C16H31N3O4	Val-Val-Leu	Amino acids and derivatives	Amino acids and derivatives	-	3	9	9	9	39598.5	33397.3	32700.4	1.33881	0.00385212	3914.67	11.9347	up
Lcsp001751	C15H27N3O6	Val-Ile-Asp	Amino acids and derivatives	Amino acids and derivatives	-	2	156758	125268	114873	344590	320067	222407	1.25232	0.0373236	2.23499	1.16027	up
pmn001689	C18H32O4	9-Hydroxy-12-oxo-15(Z)-octadecenoic acid	Lipids	Free fatty acids	-	3	291039	452646	428865	121804	106839	61805.1	1.28732	0.0187292	0.247707	-2.01329	down
Wagn012030	C31H58O14	2-Palmitoyl-Sn-Glycerol 3-O-Diglucoside	Lipids	Glycerol ester	-	2	1.46379e+06	1.86853e+06	1.76741e+06	729613	893980	561980	1.2847	0.00393109	0.428567	-1.22241	down
mws0663	C7H8N4O2	1,7-Dimethylxanthine	Nucleotides and derivatives	Nucleotides and derivatives	611-59-6	3	258679	193534	215246	519395	503471	358499	1.25683	0.031019	2.06959	1.04935	up
MWS4525	C6H7N5O	6-O-methylguanine	Nucleotides and derivatives	Nucleotides and derivatives	20535-83-5	3	145172	111981	135043	1.01774e+06	908466	748884	1.33398	0.00949454	6.82079	2.76994	up
pmb0856	C23H46NO7P	LysoPE 18:1(2n isomer)*	Lipids	LPE	-	3	2.10464e+06	1.49022e+06	1.54308e+06	4.43742e+06	4.59272e+06	3.15389e+06	1.27181	0.0222658	2.37139	1.24573	up
mws0126	C26H54NO7P	LysoPC 18:0	Lipids	LPC	19420-57-6	1	8.58611e+06	6.09098e+06	7.17417e+06	1.7892e+07	1.87638e+07	1.17713e+07	1.23369	0.045297	2.21622	1.1481	up
Zmzp000145	C9H20N2O2	Trimethyllysine	Amino acids and derivatives	Amino acids and derivatives	23284-33-5	3	1.12216e+06	1.19135e+06	1.17856e+06	2.43434e+06	2.79095e+06	2.45425e+06	1.32243	0.00550488	2.19914	1.13694	up
MW0012936	C23H42O5	1-Oleoyl-2-acetyl-sn-glycerol	Lipids	Glycerol ester	86390-77-4	3	22110.4	16139.3	14883.9	321838	266077	179043	1.32908	0.0288655	14.4345	3.85145	up
MW0058181	C22H44NO7P	1-(9Z-heptadecenoyl)-sn-glycero-3-phosphoethanolamine*	Lipids	LPE	-	3	552327	457365	399098	1.45316e+06	1.3077e+06	1.04387e+06	1.30456	0.0132169	2.70071	1.43334	up
pmp001264	C16H35NO2	Hexadecylsphingosine	Lipids	Sphingolipids	-	1	2.87461e+06	2.1886e+06	2.42157e+06	6.80676e+06	6.47927e+06	4.22462e+06	1.24975	0.0471473	2.3395	1.2262	up
pme0021	C9H11NO2	L-Phenylalanine	Amino acids and derivatives	Amino acids and derivatives	63-91-2	1	3.06999e+06	2.26195e+06	2.49386e+06	7.97268e+06	7.74084e+06	5.28876e+06	1.28521	0.0287753	2.68372	1.42424	up
MW0106910	C16H29N3O6	Glu-Ile-Val	Amino acids and derivatives	Amino acids and derivatives	-	3	2.73693e+06	1.92798e+06	1.9962e+06	1.21308e+07	9.09527e+06	6.99272e+06	1.3049	0.037094	4.23635	2.08282	up
MW0155809	C14H21N3O8	Pro-Asp-Glu	Amino acids and derivatives	Amino acids and derivatives	-	3	2.72843e+06	1.77828e+06	1.97463e+06	1.20751e+07	8.80837e+06	6.84089e+06	1.30105	0.0393717	4.27756	2.09679	up
MW0053732	C23H46NO7P	2,3-Dihydroxypropyl 2-[(octadec-9-enoyl)amino]ethyl hydrogen phosphate*	Lipids	LPE	-	3	2.05322e+06	1.51799e+06	1.52567e+06	4.65993e+06	4.21434e+06	3.39259e+06	1.29731	0.0114976	2.40673	1.26708	up
Lmhp009890	C28H52NO7P	LysoPC 20:3	Lipids	LPC	1199257-41-4	1	1.47523e+07	1.01299e+07	1.08308e+07	6.14561e+06	5.83402e+06	3.76801e+06	1.19368	0.0260659	0.44095	-1.18131	down
Lmhp008885	C20H42NO7P	LysoPE 15:0(2n isomer)*	Lipids	LPE	-	1	712278	558090	554772	2.33554e+06	2.16622e+06	1.57089e+06	1.31019	0.0214828	3.32722	1.73432	up
MWSmce278	C21H26O3	Acitretin	Others	Vitamin	55079-83-9	3	28808.6	17406.3	24174.6	111455	93868.2	95839.5	1.32644	0.000855855	4.27851	2.09711	up
Walp007043	C16H35NO2	2-Aminohexadecane-1,4-diol	Lipids	Sphingolipids	-	1	804012	609736	668770	1.78631e+06	1.76026e+06	1.05251e+06	1.20904	0.0660667	2.20842	1.14301	up
pme1210	C5H11NO2S	L-Methionine	Amino acids and derivatives	Amino acids and derivatives	63-68-3	3	33669.8	24895.7	24650.1	312771	381527	237905	1.33177	0.0203644	11.2023	3.48572	up
pme1286	C14H20N6O5S	S-(5'-Adenosy)-L-homocysteine	Amino acids and derivatives	Amino acids and derivatives	979-92-0	3	92487.1	103048	94309.1	283076	255793	203201	1.29821	0.0216241	2.56024	1.35628	up
pme3968	C6H7N5O	7-Methylguanine	Nucleotides and derivatives	Nucleotides and derivatives	578-76-7	3	90169.9	61604.1	93846.2	427074	370319	322948	1.31974	0.00587421	4.56127	2.18944	up
pme3188	C9H13N2O9P	Uridine 5'-monophosphate	Nucleotides and derivatives	Nucleotides and derivatives	58-97-9	3	9	9	9	26673.4	69869.7	14587.6	1.32816	0.158018	4115.95	12.007	up
MW0107436	C17H33N5O5	Ile-Gln-Lys	Amino acids and derivatives	Amino acids and derivatives	-	3	853121	690777	734641	2.28817e+06	2.14884e+06	1.77866e+06	1.32375	0.0081678	2.72792	1.4478	up
MWS1837	C8H15NO2	Tranexamic Acid	Organic acids	Organic acids	1197-18-8	3	21638.5	35092.7	34505.1	157783	176030	134028	1.28775	0.00468312	5.12779	2.35834	up
Zbqp002641	C14H25N3O6	(2S,4R)-4-amino-2-(1-amino-3-(((S)-1-carboxyethyl)amino)-3-oxopropyl)-6-methyl-3-oxoheptanoic acid	Amino acids and derivatives	Amino acids and derivatives	-	2	401307	307856	286146	877424	735534	502724	1.20299	0.0642712	2.12566	1.08791	up
MWSmce613	C14H26N4O11P2	Citicoline	Nucleotides and derivatives	Nucleotides and derivatives	987-78-0	3	58729.8	47495.5	62573.4	12829.2	4493.04	15710.1	1.20817	0.00181489	0.195691	-2.35335	down
Zbqn003921	C12H13NO5	N-carboxy-N-(2-oxo-2-phenylethyl)-L-alanine	Amino acids and derivatives	Amino acids and derivatives	-	3	9	9	9	12474.1	12043.6	9272.99	1.33804	0.00784912	1251.51	10.2895	up
MWS04412	C8H18N2O2	N(6),N(6)-Dimethyl-L-lysine	Amino acids and derivatives	Amino acids and derivatives	2259-86-1	2	91927.2	85992.2	106695	518396	494076	476773	1.33338	9.00541e-05	5.2325	2.3875	up
MWStz083	C10H16N2O2	Cyclo(D-Val-L-Pro)	Amino acids and derivatives	Amino acids and derivatives	27483-18-7	3	20067.2	23432.6	25507.4	51026.3	50517.6	38423.7	1.24841	0.0184972	2.0283	1.02027	up
mws0260	C6H14N4O2	L-Arginine	Amino acids and derivatives	Amino acids and derivatives	74-79-3	1	174377	173295	185461	1.1242e+06	1.0485e+06	973113	1.33568	0.00233819	5.90059	2.56086	up
Lmhp001670	C11H22N2O3	L-Valyl-L-Leucine	Amino acids and derivatives	Amino acids and derivatives	3989-97-7	1	6.63534e+06	5.15733e+06	5.61275e+06	1.47837e+07	1.38253e+07	9.07239e+06	1.23202	0.0546658	2.16493	1.11432	up
pme0220	C13H20O3	Methyl jasmonate	Organic acids	Organic acids	1211-29-6	3	18700.1	15536	12672.8	47650.9	33389.7	24559.8	1.18084	0.0924204	2.25118	1.17068	up
pme0008	C6H13N3O3	L-Citrulline	Amino acids and derivatives	Amino acids and derivatives	372-75-8	3	1.88403e+06	2.96306e+06	2.2395e+06	5.42919e+06	6.38043e+06	6.65404e+06	1.26035	0.00163348	2.60544	1.38153	up
mws0001	C4H8N2O3	L-Asparagine	Amino acids and derivatives	Amino acids and derivatives	70-47-3	1	1.44606e+06	2.10549e+06	1.6004e+06	654307	669434	752961	1.31117	0.033161	0.40309	-1.31083	down
Zmmp000969	C11H14N2O5	5-Ribofuranosylnicotinamide	Nucleotides and derivatives	Nucleotides and derivatives	107325-67-7	3	172133	236698	324898	523488	985671	563670	1.15293	0.0839231	2.82506	1.49828	up
Lmqp000427	C6H11NO3	N-Methyl-Trans-4-Hydroxy-L-Proline	Amino acids and derivatives	Amino acids and derivatives	4252-82-8	3	9.38308e+06	1.46889e+07	9553684	3.55653e+06	3.8668e+06	5.4887e+06	1.25013	0.046004	0.383993	-1.38085	down
MWSprf117	C11H12N2O3	5-Hydroxy-DL-tryptophan(5-HTP)	Amino acids and derivatives	Amino acids and derivatives	56-69-9	1	3.27957e+06	2.79594e+06	2.70891e+06	1.43675e+07	1.56032e+07	1.25019e+07	1.33639	0.00498643	4.835	2.27351	up
pme3350	C10H13N5O5	8-Hydroxy-2-deoxyguanosine	Nucleotides and derivatives	Nucleotides and derivatives	88847-89-6	3	4.9297e+06	3.48699e+06	3.29458e+06	322399	151157	233872	1.30784	0.0184668	0.0604057	-4.04917	down
Zmjp000624	C8H9NO3	Pyridoxal	Others	Vitamin	66-72-8	3	348691	337983	299208	781934	887713	504561	1.21205	0.0716643	2.20534	1.141	up
