# Supplementary material for: A synthetic microbial community derived from healthy apple rhizosphere alleviates apple replant disease
Source: Hortic Res. 2025 Aug 25;12(11):uhaf217. doi: 10.1093/hr/uhaf217 (PMC12596084; doi:10.1093/hr/uhaf217)
Supplement: Web_Material_uhaf217 [file web_material_uhaf217.zip › Table S3-8.xls]

## Sheet: Table S3
16S-CK	16S-ARD	ITS-CK	ITS-ARD
LB|SQ|PL	LB|SQ|PL	LB|SQ|PL	LB|SQ|PL
ASV6	ASV6	ASV1	ASV1
ASV8	ASV7	ASV2	ASV2
ASV9	ASV8	ASV3	ASV3
ASV10	ASV9	ASV4	ASV4
ASV11	ASV10	ASV5	ASV5
ASV13	ASV11	ASV6	ASV6
ASV14	ASV14	ASV7	ASV7
ASV15	ASV16	ASV8	ASV8
ASV16	ASV18	ASV10	ASV9
ASV17	ASV21	ASV11	ASV13
ASV21	ASV22	ASV13	ASV15
ASV22	ASV24	ASV14	ASV25
ASV24	ASV27	ASV15	ASV40
ASV26	ASV28	ASV17	ASV42
ASV27	ASV31	ASV21	ASV60
ASV28	ASV35	ASV23	ASV61
ASV31	ASV36	ASV25	ASV86
ASV33	ASV38	ASV28	ASV126
ASV34	ASV39	ASV29	ASV144
ASV35	ASV47	ASV36	ASV676
ASV36	ASV49	ASV40
ASV37	ASV51	ASV42
ASV38	ASV54	ASV47
ASV42	ASV56	ASV50
ASV43	ASV57	ASV57
ASV44	ASV59	ASV60
ASV45	ASV63	ASV61
ASV47	ASV67	ASV62
ASV51	ASV69	ASV63
ASV52	ASV70	ASV66
ASV53	ASV72	ASV78
ASV54	ASV80	ASV80
ASV55	ASV82	ASV86
ASV57	ASV83	ASV108
ASV58	ASV88	ASV110
ASV61	ASV90	ASV160
ASV62	ASV94	ASV172
ASV63	ASV96	ASV195
ASV65	ASV98	ASV207
ASV66	ASV104	ASV237
ASV67	ASV107	ASV276
ASV68	ASV110	ASV283
ASV69	ASV114	ASV285
ASV70	ASV127	ASV353
ASV72	ASV132	ASV464
ASV74	ASV139
ASV77	ASV140
ASV78	ASV151
ASV81	ASV152
ASV83	ASV161
ASV85	ASV167
ASV88	ASV176
ASV90	ASV177
ASV92	ASV178
ASV93	ASV194
ASV94	ASV195
ASV96	ASV208
ASV97	ASV209
ASV99	ASV224
ASV100	ASV235
ASV101	ASV237
ASV102	ASV240
ASV104	ASV258
ASV105	ASV263
ASV106	ASV269
ASV107	ASV287
ASV108	ASV321
ASV110	ASV333
ASV111	ASV350
ASV112	ASV353
ASV114	ASV360
ASV115	ASV381
ASV118	ASV388
ASV122	ASV392
ASV127	ASV412
ASV130	ASV425
ASV131	ASV426
ASV132	ASV432
ASV134	ASV444
ASV137	ASV457
ASV139	ASV493
ASV140	ASV510
ASV141	ASV596
ASV148	ASV622
ASV150	ASV633
ASV155	ASV760
ASV159	ASV809
ASV160	ASV812
ASV162	ASV967
ASV164	ASV991
ASV166	ASV1028
ASV177	ASV1041
ASV178	ASV1048
ASV180	ASV1088
ASV183	ASV1158
ASV186	ASV1340
ASV194	ASV1453
ASV195	ASV1510
ASV196	ASV2003
ASV197	ASV2935
ASV198
ASV199
ASV202
ASV204
ASV207
ASV208
ASV209
ASV211
ASV212
ASV213
ASV214
ASV216
ASV218
ASV221
ASV222
ASV223
ASV226
ASV228
ASV229
ASV231
ASV239
ASV248
ASV249
ASV251
ASV254
ASV255
ASV258
ASV260
ASV266
ASV268
ASV274
ASV278
ASV280
ASV281
ASV287
ASV296
ASV302
ASV303
ASV307
ASV309
ASV310
ASV315
ASV322
ASV326
ASV327
ASV333
ASV346
ASV347
ASV353
ASV354
ASV362
ASV374
ASV378
ASV379
ASV382
ASV388
ASV406
ASV416
ASV427
ASV432
ASV439
ASV447
ASV454
ASV463
ASV467
ASV474
ASV484
ASV489
ASV512
ASV543
ASV545
ASV547
ASV560
ASV596
ASV608
ASV609
ASV628
ASV632
ASV638
ASV661
ASV662
ASV673
ASV680
ASV687
ASV692
ASV712
ASV715
ASV721
ASV724
ASV736
ASV753
ASV778
ASV780
ASV793
ASV798
ASV814
ASV843
ASV891
ASV911
ASV955
ASV994
ASV1010
ASV1014
ASV1024
ASV1027
ASV1105
ASV1159
ASV1308
ASV1311
ASV1318
ASV1361
ASV1365
ASV1408
ASV1450
ASV1492
ASV1587
ASV1729
ASV2604

## Sheet: Table S4
Fungi isolated from rhizosphere soil
FungiID	Position	Genus	Species
Ⅰ_1	Lingbao	Acremonium	Acremonium sp.
Ⅰ_2	Lingbao	Fusarium	Fusarium solani
Ⅰ_3	Lingbao	Aspergillus	Aspergillus niger
Ⅰ_4	Lingbao	Aspergillus	Aspergillus stellatus
Ⅰ_5	Lingbao	Macrophomina	Macrophomina phaseolina
Ⅰ_6	Lingbao	Trichoderma	Trichoderma sp.
Ⅰ_7	Lingbao	Penicillium	Penicillium adametzioides
Ⅰ_8	Lingbao	Pseudeurotium	Pseudeurotium sp.
Ⅱ_1	Shangqiu	Acremonium	Acremonium sp.
Ⅱ_2	Shangqiu	Fusarium	Fusarium solani
Ⅱ_3	Shangqiu	Aspergillus	Aspergillus niger
Ⅱ_4	Shangqiu	Aspergillus	Aspergillus stellatus
Ⅱ_5	Shangqiu	Macrophomina	Macrophomina phaseolina
Ⅱ_6	Shangqiu	Trichoderma	Trichoderma sp.
Ⅱ_7	Shangqiu	Penicillium	Penicillium adametzioides
Ⅱ_8	Shangqiu	Pseudeurotium	Pseudeurotium sp.
Ⅲ_1	Penglai	Acremonium	Acremonium sp.
Ⅲ_2	Penglai	Fusarium	Fusarium solani
Ⅲ_3	Penglai	Aspergillus	Aspergillus niger
Ⅲ_4	Penglai	Aspergillus	Aspergillus stellatus
Ⅲ_5	Penglai	Macrophomina	Macrophomina phaseolina
Ⅲ_6	Penglai	Trichoderma	Trichoderma sp.
Ⅲ_7	Penglai	Penicillium	Penicillium adametzioides
Ⅲ_8	Penglai	Pseudeurotium	Pseudeurotium sp.

## Sheet: Table S5
ITS Primers
Primer Name	Sequence (5´-3´)	PCR protocol
ITF1-F	CTTGGTCATTTAGAGGAAGTAA	94°C for 5 min; followed by 94°C for 45s, 60°C for 45 s, 72°C for 60 s, 30 cycles;final extension at 72°C for 10 min
ITF4-R	TCCTCCGCTTATTGATATGC

## Sheet: Table S6
The bacteria obtained by high throughput isolation
OTUID	Kingdom	Phylum	Class	Order	Family	Genus	Species
ASV_1	Bacteria	Actinobacteria	Actinobacteria	Actinomycetales	Microbacteriaceae	Microbacterium	Microbacterium_arthrosphaerae
ASV_2	Bacteria	Proteobacteria	Alphaproteobacteria	Rhizobiales	Rhizobiaceae	Rhizobium	Rhizobium_nepotum
ASV_3	Bacteria	Proteobacteria	Betaproteobacteria	Burkholderiales	Comamonadaceae	Variovorax	Unassigned
ASV_4	Bacteria	Proteobacteria	Alphaproteobacteria	Caulobacterales	Caulobacteraceae	Caulobacter	Caulobacter_segnis
ASV_5	Bacteria	Proteobacteria	Gammaproteobacteria	Xanthomonadales	Xanthomonadaceae	Pseudoxanthomonas	Pseudoxanthomonas_wuyuanensis
ASV_7	Bacteria	Proteobacteria	Betaproteobacteria	Burkholderiales	Comamonadaceae	Variovorax	Unassigned
ASV_6	Bacteria	Proteobacteria	Alphaproteobacteria	Sneathiellales	Sneathiellaceae	Ferrovibrio	Ferrovibrio_denitrificans
ASV_8	Bacteria	Bacteroidetes	Sphingobacteriia	Sphingobacteriales	Chitinophagaceae	Chitinophaga	Chitinophaga_niabensis
ASV_9	Bacteria	Proteobacteria	Betaproteobacteria	Burkholderiales	Comamonadaceae	Variovorax	Unassigned
ASV_11	Bacteria	Proteobacteria	Alphaproteobacteria	Rhizobiales	Rhizobiaceae	Rhizobium	Rhizobium_pusense
ASV_10	Bacteria	Proteobacteria	Alphaproteobacteria	Rhizobiales	Bradyrhizobiaceae	Bradyrhizobium	Bradyrhizobium_daqingense
ASV_15	Bacteria	Proteobacteria	Alphaproteobacteria	Rhodospirillales	Acetobacteraceae	Roseomonas	Unassigned
ASV_14	Bacteria	Actinobacteria	Actinobacteria	Actinomycetales	Promicromonosporaceae	Promicromonospora	Unassigned
ASV_12	Bacteria	Proteobacteria	Alphaproteobacteria	Rhizobiales	Rhizobiaceae	Rhizobium	Unassigned
ASV_13	Bacteria	Proteobacteria	Gammaproteobacteria	Xanthomonadales	Xanthomonadaceae	Pseudoxanthomonas	Pseudoxanthomonas_gei
ASV_16	Bacteria	Proteobacteria	Betaproteobacteria	Burkholderiales	Comamonadaceae	Unassigned	Unassigned
ASV_17	Bacteria	Proteobacteria	Alphaproteobacteria	Sphingomonadales	Sphingomonadaceae	Sphingomonas	Unassigned
ASV_22	Bacteria	Actinobacteria	Actinobacteria	Actinomycetales	Promicromonosporaceae	Promicromonospora	Unassigned
ASV_21	Bacteria	Proteobacteria	Alphaproteobacteria	Rhizobiales	Bradyrhizobiaceae	Bosea	Unassigned
ASV_20	Bacteria	Proteobacteria	Alphaproteobacteria	Sphingomonadales	Sphingomonadaceae	Sphingobium	Sphingobium_vulgare
ASV_25	Bacteria	Actinobacteria	Actinobacteria	Actinomycetales	Microbacteriaceae	Microbacterium	Microbacterium_aerolatum
ASV_18	Bacteria	Proteobacteria	Betaproteobacteria	Burkholderiales	Comamonadaceae	Acidovorax	Acidovorax_radicis
ASV_19	Bacteria	Proteobacteria	Gammaproteobacteria	Pseudomonadales	Pseudomonadaceae	Pseudomonas	Pseudomonas_cichorii
ASV_23	Bacteria	Actinobacteria	Actinobacteria	Actinomycetales	Streptomycetaceae	Streptomyces	Unassigned
ASV_24	Bacteria	Actinobacteria	Actinobacteria	Actinomycetales	Streptomycetaceae	Streptomyces	Unassigned
ASV_39	Bacteria	Proteobacteria	Alphaproteobacteria	Rhizobiales	Rhizobiaceae	Ensifer	Unassigned
ASV_29	Bacteria	Proteobacteria	Alphaproteobacteria	Rhizobiales	Bradyrhizobiaceae	Bradyrhizobium	Bradyrhizobium_neotropicale
ASV_26	Bacteria	Proteobacteria	Gammaproteobacteria	Xanthomonadales	Xanthomonadaceae	Lysobacter	Lysobacter_panacisoli
ASV_27	Bacteria	Proteobacteria	Alphaproteobacteria	Rhizobiales	Rhizobiaceae	Rhizobium	Rhizobium_pusense
ASV_34	Bacteria	Proteobacteria	Alphaproteobacteria	Sphingomonadales	Sphingomonadaceae	Sphingomonas	Unassigned
ASV_30	Bacteria	Actinobacteria	Actinobacteria	Actinomycetales	Mycobacteriaceae	Mycobacterium	Unassigned
ASV_31	Bacteria	Proteobacteria	Betaproteobacteria	Burkholderiales	Burkholderiaceae	Cupriavidus	Unassigned
ASV_32	Bacteria	Proteobacteria	Alphaproteobacteria	Rhodospirillales	Rhodospirillaceae	Inquilinus	Inquilinus_ginsengisoli
ASV_50	Bacteria	Proteobacteria	Alphaproteobacteria	Sphingomonadales	Sphingomonadaceae	Sphingobium	Unassigned
ASV_40	Bacteria	Proteobacteria	Gammaproteobacteria	Xanthomonadales	Xanthomonadaceae	Unassigned	Unassigned
ASV_43	Bacteria	Proteobacteria	Gammaproteobacteria	Xanthomonadales	Xanthomonadaceae	Rudaea	Rudaea_cellulosilytica
ASV_28	Bacteria	Proteobacteria	Alphaproteobacteria	Rhizobiales	Phyllobacteriaceae	Phyllobacterium	Phyllobacterium_bourgognense
ASV_44	Bacteria	Actinobacteria	Actinobacteria	Actinomycetales	Mycobacteriaceae	Mycobacterium	Unassigned
ASV_41	Bacteria	Proteobacteria	Betaproteobacteria	Burkholderiales	Comamonadaceae	Polaromonas	Polaromonas_aquatica
ASV_46	Bacteria	Proteobacteria	Betaproteobacteria	Burkholderiales	Comamonadaceae	Xenophilus	Xenophilus_aerolatus
ASV_53	Bacteria	Proteobacteria	Alphaproteobacteria	Caulobacterales	Caulobacteraceae	Caulobacter	Unassigned
ASV_36	Bacteria	Proteobacteria	Alphaproteobacteria	Rhizobiales	Rhizobiaceae	Unassigned	Unassigned
ASV_51	Bacteria	Actinobacteria	Actinobacteria	Actinomycetales	Streptomycetaceae	Streptomyces	Unassigned
ASV_49	Bacteria	Proteobacteria	Betaproteobacteria	Burkholderiales	Comamonadaceae	Unassigned	Unassigned
ASV_55	Bacteria	Proteobacteria	Alphaproteobacteria	Rhizobiales	Rhizobiaceae	Rhizobium	Rhizobium_rubi
ASV_61	Bacteria	Firmicutes	Bacilli	Bacillales	Bacillaceae_1	Bacillus	Unassigned
ASV_35	Bacteria	Proteobacteria	Alphaproteobacteria	Sphingomonadales	Sphingomonadaceae	Sphingobium	Sphingobium_aromaticiconvertens
ASV_42	Bacteria	Proteobacteria	Alphaproteobacteria	Rhizobiales	Bradyrhizobiaceae	Bradyrhizobium	Bradyrhizobium_neotropicale
ASV_62	Bacteria	Proteobacteria	Gammaproteobacteria	Pseudomonadales	Pseudomonadaceae	Pseudomonas	Pseudomonas_soli
ASV_54	Bacteria	Proteobacteria	Betaproteobacteria	Burkholderiales	Comamonadaceae	Pseudorhodoferax	Unassigned
ASV_75	Bacteria	Proteobacteria	Gammaproteobacteria	Pseudomonadales	Pseudomonadaceae	Pseudomonas	Pseudomonas_chlororaphis_subsp._piscium
ASV_37	Bacteria	Firmicutes	Bacilli	Bacillales	Bacillaceae_1	Bacillus	Unassigned
ASV_60	Bacteria	Proteobacteria	Betaproteobacteria	Burkholderiales	Comamonadaceae	Unassigned	Unassigned
ASV_58	Bacteria	Actinobacteria	Actinobacteria	Actinomycetales	Microbacteriaceae	Amnibacterium	Amnibacterium_soli
ASV_68	Bacteria	Bacteroidetes	Sphingobacteriia	Sphingobacteriales	Chitinophagaceae	Terrimonas	Terrimonas_rubra
ASV_56	Bacteria	Firmicutes	Bacilli	Bacillales	Bacillaceae_1	Bacillus	Bacillus_infantis
ASV_67	Bacteria	Proteobacteria	Alphaproteobacteria	Sphingomonadales	Erythrobacteraceae	Altererythrobacter	Altererythrobacter_troitsensis
ASV_52	Bacteria	Proteobacteria	Alphaproteobacteria	Rhizobiales	Unassigned	Unassigned	Unassigned
ASV_64	Bacteria	Proteobacteria	Alphaproteobacteria	Rhizobiales	Bradyrhizobiaceae	Bosea	Bosea_massiliensis
ASV_33	Bacteria	Proteobacteria	Alphaproteobacteria	Rhizobiales	Hyphomicrobiaceae	Devosia	Devosia_neptuniae
ASV_47	Bacteria	Actinobacteria	Actinobacteria	Actinomycetales	Jiangellaceae	Jiangella	Jiangella_muralis
ASV_81	Bacteria	Proteobacteria	Betaproteobacteria	Burkholderiales	Comamonadaceae	Acidovorax	Unassigned
ASV_38	Bacteria	Proteobacteria	Betaproteobacteria	Burkholderiales	Comamonadaceae	Unassigned	Unassigned
ASV_59	Bacteria	Proteobacteria	Alphaproteobacteria	Rhizobiales	Rhizobiaceae	Rhizobium	Rhizobium_mesoamericanum
ASV_72	Bacteria	Actinobacteria	Actinobacteria	Actinomycetales	Mycobacteriaceae	Mycobacterium	Unassigned
ASV_73	Bacteria	Proteobacteria	Betaproteobacteria	Burkholderiales	Comamonadaceae	Unassigned	Unassigned
ASV_74	Bacteria	Firmicutes	Bacilli	Bacillales	Paenibacillaceae_1	Paenibacillus	Unassigned
ASV_45	Bacteria	Proteobacteria	Gammaproteobacteria	Pseudomonadales	Pseudomonadaceae	Pseudomonas	Pseudomonas_cichorii
ASV_84	Bacteria	Proteobacteria	Alphaproteobacteria	Sphingomonadales	Sphingomonadaceae	Sphingomonas	Unassigned
ASV_78	Bacteria	Proteobacteria	Alphaproteobacteria	Sphingomonadales	Sphingomonadaceae	Unassigned	Unassigned
ASV_70	Bacteria	Proteobacteria	Alphaproteobacteria	Rhizobiales	Methylobacteriaceae	Microvirga	Unassigned
ASV_65	Bacteria	Actinobacteria	Actinobacteria	Actinomycetales	Microbacteriaceae	Microbacterium	Microbacterium_xylanilyticum
ASV_89	Bacteria	Proteobacteria	Alphaproteobacteria	Rhizobiales	Unassigned	Unassigned	Unassigned
ASV_71	Bacteria	Firmicutes	Bacilli	Bacillales	Bacillaceae_1	Bacillus	Bacillus_abyssalis
ASV_112	Bacteria	Firmicutes	Bacilli	Bacillales	Paenibacillaceae_1	Paenibacillus	Paenibacillus_xylanexedens
ASV_82	Bacteria	Proteobacteria	Betaproteobacteria	Methylophilales	Methylophilaceae	Methylophilus	Unassigned
ASV_88	Bacteria	Firmicutes	Bacilli	Bacillales	Bacillaceae_1	Bacillus	Bacillus_thuringiensis
ASV_66	Bacteria	Proteobacteria	Gammaproteobacteria	Xanthomonadales	Xanthomonadaceae	Stenotrophomonas	Stenotrophomonas_chelatiphaga
ASV_102	Bacteria	Proteobacteria	Alphaproteobacteria	Rhizobiales	Unassigned	Unassigned	Unassigned
ASV_106	Bacteria	Proteobacteria	Alphaproteobacteria	Rhizobiales	Bradyrhizobiaceae	Bosea	Unassigned
ASV_93	Bacteria	Actinobacteria	Actinobacteria	Actinomycetales	Streptomycetaceae	Streptomyces	Unassigned
ASV_48	Bacteria	Firmicutes	Bacilli	Bacillales	Paenibacillaceae_1	Paenibacillus	Unassigned
ASV_103	Bacteria	Actinobacteria	Actinobacteria	Actinomycetales	Streptomycetaceae	Streptomyces	Unassigned
ASV_108	Bacteria	Proteobacteria	Alphaproteobacteria	Rhizobiales	Bradyrhizobiaceae	Bosea	Bosea_lathyri
ASV_77	Bacteria	Proteobacteria	Alphaproteobacteria	Rhizobiales	Unassigned	Unassigned	Unassigned
ASV_98	Bacteria	Firmicutes	Bacilli	Bacillales	Paenibacillaceae_1	Paenibacillus	Unassigned
ASV_69	Bacteria	Proteobacteria	Alphaproteobacteria	Rhodospirillales	Unassigned	Reyranella	Reyranella_soli
ASV_114	Bacteria	Actinobacteria	Actinobacteria	Actinomycetales	Microbacteriaceae	Microbacterium	Unassigned
ASV_101	Bacteria	Firmicutes	Bacilli	Bacillales	Bacillaceae_1	Bacillus	Bacillus_anthracis
ASV_126	Bacteria	Actinobacteria	Actinobacteria	Solirubrobacterales	Solirubrobacteraceae	Solirubrobacter	Unassigned
ASV_57	Bacteria	Firmicutes	Bacilli	Bacillales	Paenibacillaceae_1	Paenibacillus	Unassigned
ASV_83	Bacteria	Actinobacteria	Actinobacteria	Actinomycetales	Nocardioidaceae	Kribbella	Kribbella_catacumbae
ASV_63	Bacteria	Firmicutes	Bacilli	Bacillales	Paenibacillaceae_1	Paenibacillus	Unassigned
ASV_123	Bacteria	Proteobacteria	Alphaproteobacteria	Rhizobiales	Rhizobiaceae	Ensifer	Unassigned
ASV_95	Bacteria	Proteobacteria	Alphaproteobacteria	Sphingomonadales	Sphingomonadaceae	Unassigned	Unassigned
ASV_117	Bacteria	Firmicutes	Bacilli	Bacillales	Bacillaceae_1	Bacillus	Unassigned
ASV_94	Bacteria	Proteobacteria	Alphaproteobacteria	Rhizobiales	Rhizobiaceae	Rhizobium	Rhizobium_mesoamericanum
ASV_91	Bacteria	Proteobacteria	Alphaproteobacteria	Rhizobiales	Unassigned	Unassigned	Unassigned
ASV_133	Bacteria	Firmicutes	Bacilli	Bacillales	Paenibacillaceae_1	Paenibacillus	Unassigned
ASV_80	Bacteria	Actinobacteria	Actinobacteria	Actinomycetales	Streptosporangiaceae	Nonomuraea	Unassigned
ASV_87	Bacteria	Proteobacteria	Alphaproteobacteria	Rhizobiales	Bradyrhizobiaceae	Bradyrhizobium	Bradyrhizobium_daqingense
ASV_127	Bacteria	Proteobacteria	Alphaproteobacteria	Rhizobiales	Unassigned	Unassigned	Unassigned
ASV_125	Bacteria	Actinobacteria	Actinobacteria	Actinomycetales	Streptomycetaceae	Streptomyces	Streptomyces_seranimatus
ASV_118	Bacteria	Firmicutes	Bacilli	Bacillales	Paenibacillaceae_1	Paenibacillus	Unassigned
ASV_97	Bacteria	Firmicutes	Bacilli	Bacillales	Bacillaceae_1	Bacillus	Unassigned
ASV_79	Bacteria	Proteobacteria	Alphaproteobacteria	Sphingomonadales	Sphingomonadaceae	Unassigned	Unassigned
ASV_76	Bacteria	Actinobacteria	Actinobacteria	Actinomycetales	Streptomycetaceae	Streptomyces	Unassigned
ASV_96	Bacteria	Actinobacteria	Actinobacteria	Actinomycetales	Streptomycetaceae	Streptomyces	Unassigned
ASV_134	Bacteria	Proteobacteria	Alphaproteobacteria	Sphingomonadales	Sphingomonadaceae	Sphingomonas	Unassigned
ASV_120	Bacteria	Actinobacteria	Actinobacteria	Actinomycetales	Glycomycetaceae	Glycomyces	Unassigned
ASV_111	Bacteria	Proteobacteria	Alphaproteobacteria	Rhizobiales	Bradyrhizobiaceae	Bradyrhizobium	Bradyrhizobium_daqingense
ASV_128	Bacteria	Actinobacteria	Actinobacteria	Actinomycetales	Nocardiaceae	Nocardia	Unassigned
ASV_110	Bacteria	Proteobacteria	Alphaproteobacteria	Rhizobiales	Unassigned	Unassigned	Unassigned
ASV_92	Bacteria	Proteobacteria	Alphaproteobacteria	Rhizobiales	Bradyrhizobiaceae	Bradyrhizobium	Bradyrhizobium_daqingense
ASV_131	Bacteria	Proteobacteria	Alphaproteobacteria	Rhizobiales	Bradyrhizobiaceae	Bosea	Unassigned
ASV_132	Bacteria	Proteobacteria	Alphaproteobacteria	Rhizobiales	Unassigned	Unassigned	Unassigned
ASV_104	Bacteria	Actinobacteria	Actinobacteria	Actinomycetales	Streptomycetaceae	Streptomyces	Unassigned
ASV_107	Bacteria	Firmicutes	Bacilli	Bacillales	Paenibacillaceae_1	Paenibacillus	Unassigned
ASV_90	Bacteria	Proteobacteria	Alphaproteobacteria	Rhizobiales	Bradyrhizobiaceae	Bosea	Bosea_lathyri
ASV_100	Bacteria	Actinobacteria	Actinobacteria	Actinomycetales	Mycobacteriaceae	Mycobacterium	Unassigned
ASV_129	Bacteria	Firmicutes	Bacilli	Bacillales	Paenibacillaceae_1	Paenibacillus	Unassigned
ASV_121	Bacteria	Proteobacteria	Alphaproteobacteria	Rhodospirillales	Unassigned	Reyranella	Reyranella_soli
ASV_85	Bacteria	Actinobacteria	Actinobacteria	Actinomycetales	Nocardioidaceae	Nocardioides	Unassigned
ASV_130	Bacteria	Actinobacteria	Actinobacteria	Actinomycetales	Mycobacteriaceae	Mycobacterium	Unassigned
ASV_99	Bacteria	Proteobacteria	Betaproteobacteria	Burkholderiales	Comamonadaceae	Ramlibacter	Unassigned
ASV_105	Bacteria	Proteobacteria	Betaproteobacteria	Burkholderiales	Comamonadaceae	Acidovorax	Acidovorax_soli
ASV_124	Bacteria	Proteobacteria	Alphaproteobacteria	Rhizobiales	Bradyrhizobiaceae	Bosea	Unassigned
ASV_116	Bacteria	Actinobacteria	Actinobacteria	Actinomycetales	Nocardioidaceae	Nocardioides	Unassigned
ASV_115	Bacteria	Proteobacteria	Alphaproteobacteria	Rhizobiales	Bradyrhizobiaceae	Bosea	Bosea_massiliensis

## Sheet: Table S7
Different microbial community treatments
Different microbial community treatments	Strain
Beneficial fungi	Trichoderma sp.
Bacterial community	Rhizobium sp.
	Agrobacterium sp.
	Mycobacterium sp.
	Microbacterium sp.
	Bacillus safensis
	Metabacillus sp.
	Bacillus cereus
	Acinetobacter sp.
	Streptomyces sp.
	Paenibacillus sp.
	Bacillaceae sp.
	Bacillus thuringiensis
Synthetic microbial community	Trichoderma sp.
	Rhizobium sp.
	Agrobacterium sp.
	Mycobacterium sp.
	Microbacterium sp.
	Bacillus safensis
	Metabacillus sp.
	Bacillus cereus
	Acinetobacter sp.
	Streptomyces sp.
	Paenibacillus sp.
	Bacillaceae sp.
	Bacillus thuringiensis

## Sheet: Table S8
List of qPCR primers and protocols
Tagret fungi	Primers	Sequence (5´-3´)	PCR protocol
Acremonium sp.	Forward	AACCTACCATCGTTGCTTCG	94°C for 5 min; followed by 94°C for 45s, 60°C for 45 s, 72°C for 60 s, 30 cycles;final extension at 72°C for 10 min
	Reverse	ATCGATGCCAGAACCAAGAG
Fusarium solani	Forward	CCACGCTTGTGAGCTATGTAGTTC	94°C for 5 min; followed by 94°C for 45s, 60°C for 45 s, 72°C for 60 s, 30 cycles;final extension at 72°C for 10 min
	Reverse	CTCTTGAGGTAGACCACAGTAGGC
Aspergillus niger	Forward	CCCAACACGAACACTGTCTG	94°C for 5 min; followed by 94°C for 45s, 60°C for 45 s, 72°C for 60 s, 30 cycles;final extension at 72°C for 10 min
	Reverse	GCTTGAGGGTAGCAATGAGG
Aspergillus stellatus	Forward	CCTCCCACCCGTGAATACCT	94°C for 5 min; followed by 94°C for 45s, 60°C for 45 s, 72°C for 60 s, 30 cycles;final extension at 72°C for 10 min
	Reverse	ATGCCGGAACCAAGAGATCC
Macrophomina phaseolina	Forward	GCCTGTTCGAGCGTCATTTC	94°C for 5 min; followed by 94°C for 45s, 60°C for 45 s, 72°C for 60 s, 30 cycles;final extension at 72°C for 10 min
	Reverse	GCTCCGAAGCGAGGTGTATT
Trichoderma brevicompactum	Forward	CGCAGCGAAATGCGATAAGT	94°C for 5 min; followed by 94°C for 45s, 60°C for 45 s, 72°C for 60 s, 30 cycles;final extension at 72°C for 10 min
	Reverse	GCGCAATGTGCGTTCAAAGA
Penicillium adametzioides	Forward	CGGAGGATCATTACCGAGTG	94°C for 5 min; followed by 94°C for 45s, 60°C for 45 s, 72°C for 60 s, 30 cycles;final extension at 72°C for 10 min
	Reverse	ATTTCGCTGCGTTCTTCATC
Pseudeurotium sp.	Forward	GGGGTATACCTCCCACCCTT	94°C for 5 min; followed by 94°C for 45s, 60°C for 45 s, 72°C for 60 s, 30 cycles;final extension at 72°C for 10 min
	Reverse	GCATTTCGCTGCGTTCTTCA
